# Supplementary material for: Biological rhythms in the deep-sea hydrothermal mussel Bathymodiolus azoricus
Source: Nat Commun. 2020 Jul 10;11:3454. doi: 10.1038/s41467-020-17284-4 (PMC7351958; doi:10.1038/s41467-020-17284-4)
Supplement: Supplementary file 5 — Supplementary Data 1 [file 41467_2020_17284_MOESM5_ESM.xlsx]

## Sheet: Robust_transcripts_insitu_CT
Supplementary Data 1a. List of the most robust rhythmic transcripts in the range 10.4-14.4h for the in situ experiment. Normalisation performed with down-sampling and DESeq2. It corresponds to the rhythmic contigs whose period was precisely assessed at 12.4h by either RAIN or ABSR plus those that were detected in the circatidal range by the other algorithm. RAIN and ABSR: two-sided tests. BH and …
Contig	RAIN				ABSR						Annotation
	phase	period	pVal	BH	Period	p.Value	Spec.Max	Amplitude	Phase	q.Value
T6M6Br2_CL2134Contig1_1	12.42	14.49	3.23621e-08	0.00033463	13.958	0.0064931	9.78672	125.011	5.59703	0.0109833	protein FAM45A-like isoform X2 [Mizuhopecten yessoensis]
T6M6Br2_k69_Locus_1713_Transcript_2_1	12.42	12.42	3.9799e-08	0.00033463	NA	NA	NA	NA	NA	NA	PREDICTED: WD repeat and FYVE domain-containing protein 2-like [Octopus bimaculoides]
T12M2Br2_CL5226Contig1_1	12.42	12.42	3.83607e-07	0.00178373	NA	NA	NA	NA	NA	NA	zinc transporter ZIP1-like [Crassostrea virginica]<>zinc transporter ZIP1-like [Crassostrea virginica]
T6M6Br2_k55_Locus_27306_Transcript_1_1	2.07	12.42	1.02736e-06	0.00234691	11.6725	1.06511e-05	36.6473	67.0847	0.595626	0.000319125	NA
T1M4Br2_k31_Locus_669_Transcript_5_1	6.21	14.49	3.08385e-06	0.00471437	12.5535	0.010828	15.4787	82.1831	3.2986	0.0157459	uncharacterized protein LOC110448369 [Mizuhopecten yessoensis]
T4M4Br2_CL1Contig3905_1	8.28	14.49	6.29144e-06	0.00641193	13.958	0.00103141	10.4681	90.6171	3.72693	0.00354343	NA
T1M4Br2_k25_Locus_6341_Transcript_1_1	2.07	12.42	8.08e-06	0.00694041	13.0458	0.000750562	40.5077	3563.1	0.602304	0.00295266	soma ferritin-like [Mizuhopecten yessoensis]
T12M2Br2_k25_Locus_20041_Transcript_6_1	12.42	12.42	7.57498e-06	0.00694041	11.5376	0.00184384	14.3589	153.296	5.79986	0.00488572	NA
T6M6Br2_CL1Contig2474_1	2.07	10.35	8.04048e-06	0.00694041	10.342	0.00261204	24.8396	47.1483	1.05602	0.0060252	NA
T4M4Br2_k37_Locus_10539_Transcript_7_1	10.35	12.42	9.20465e-06	0.0070357	12.321	0.005365	13.0336	72.4166	5.14219	0.00963813	NA
T1M4Br2_k25_Locus_5958_Transcript_5_1	4.14	12.42	8.78919e-06	0.0070357	NA	NA	NA	NA	NA	NA	RNA-binding protein 26-like isoform X2 [Crassostrea virginica]
T6M6Br2_k49_Locus_9423_Transcript_1_1	12.42	12.42	9.11803e-06	0.0070357	NA	NA	NA	NA	NA	NA	hypothetical protein LOTGIDRAFT_168344 [Lottia gigantea]
T12M2Br2_k49_Locus_24294_Transcript_1_1	4.14	14.49	9.96242e-06	0.00704596	11.8107	0.0031641	8.90624	5.38514	2.59336	0.00680959	NA
T4M4Br2_k69_Locus_15801_Transcript_2_1	12.42	12.42	1.02357e-05	0.00704596	10.5053	0.00812774	8.0952	129.382	0.727781	0.0128265	PREDICTED: coadhesin-like, partial [Branchiostoma belcheri]
T6M6Br2_k31_Locus_9085_Transcript_1_1	4.14	12.42	1.15385e-05	0.00718633	NA	NA	NA	NA	NA	NA	PREDICTED: uncharacterized protein LOC105320491 [Crassostrea gigas]
T12M2Br2_CL1Contig3035_1	2.07	12.42	1.19709e-05	0.00732012	NA	NA	NA	NA	NA	NA	NA
T12M2Br2_k61_Locus_20908_Transcript_1_1	12.42	12.42	1.3681e-05	0.0076666	NA	NA	NA	NA	NA	NA	uncharacterized protein LOC110453104 [Mizuhopecten yessoensis]
T6M6Br2_k69_Locus_21238_Transcript_1_1	4.14	12.42	1.39053e-05	0.0076666	NA	NA	NA	NA	NA	NA	NA
T12M2Br2_k61_Locus_12919_Transcript_1_1	2.07	14.49	1.54484e-05	0.00786163	13.958	0.00294117	12.0684	6.06749	0.483522	0.00650172	NA
T12M2Br2_k55_Locus_1550_Transcript_1_1	12.42	14.49	1.54336e-05	0.00786163	12.5535	0.0068433	11.7172	20.4111	0.712083	0.0113962	NA
T1M4Br2_k65_Locus_2140_Transcript_13_1	4.14	12.42	1.56532e-05	0.00786163	NA	NA	NA	NA	NA	NA	PREDICTED: uncharacterized protein LOC105345748 [Crassostrea gigas]
T4M4Br2_CL1168Contig1_3	2.07	12.42	1.56615e-05	0.00786163	NA	NA	NA	NA	NA	NA	PREDICTED: transmembrane protein 101-like [Crassostrea gigas]
T4M4Br2_CL1Contig568_1	8.28	14.49	1.59568e-05	0.00789204	12.7134	0.000387986	11.8666	26.8675	3.92975	0.00206253	NA
T12M2Br2_CL7687Contig1_1	12.42	12.42	1.67327e-05	0.00803934	NA	NA	NA	NA	NA	NA	PREDICTED: phosphoenolpyruvate carboxykinase, cytosolic [GTP] isoform X1 [Crassostrea gigas]
T6M6Br2_k61_Locus_8494_Transcript_2_1	12.42	12.42	1.78353e-05	0.00823652	10.5053	0.0193298	9.34391	209.22	0.706306	0.0243194	PREDICTED: isoleucine--tRNA ligase, cytoplasmic-like [Crassostrea gigas]
T6M6Br2_k43_Locus_14120_Transcript_5_1	4.14	14.49	2.15605e-05	0.00862188	12.1707	0.000887624	29.9768	170.611	2.97119	0.00325381	tetratricopeptide repeat protein 21B-like [Mizuhopecten yessoensis]
T1M4Br2_k31_Locus_5087_Transcript_1_1	12.42	12.42	2.13985e-05	0.00862188	NA	NA	NA	NA	NA	NA	probable palmitoyltransferase ZDHHC4 [Crassostrea virginica]<>probable palmitoyltransferase ZDHHC4 [Crassostrea virginica]
T4M4Br2_k37_Locus_15968_Transcript_1_1	4.14	12.42	2.13985e-05	0.00862188	NA	NA	NA	NA	NA	NA	uncharacterized protein LOC110455692 [Mizuhopecten yessoensis]
T12M2Br2_k43_Locus_3623_Transcript_5_1	2.07	12.42	2.30065e-05	0.0088823	13.396	7.09155e-05	60.401	4844.37	0.235594	0.000847524	soma ferritin-like [Crassostrea virginica]
T6M6Br2_CL3689Contig1_1	2.07	10.35	2.41376e-05	0.0088823	10.9071	0.00371452	70.9753	47.9051	0.831258	0.00754506	NA
T4M4Br2_k43_Locus_9401_Transcript_1_1	2.07	14.49	2.39106e-05	0.0088823	13.6712	0.0108399	36.4637	16.2688	0.504587	0.0157593	NA
T12M2Br2_k31_Locus_6656_Transcript_8_1	6.21	12.42	2.42445e-05	0.0088823	NA	NA	NA	NA	NA	NA	PREDICTED: uncharacterized protein LOC102810040 [Saccoglossus kowalevskii]
T6M6Br2_CL1025Contig1_1	12.42	12.42	2.59815e-05	0.00933323	NA	NA	NA	NA	NA	NA	NA
T1M4Br2_k65_Locus_1402_Transcript_2_1	4.14	12.42	2.70344e-05	0.00944876	NA	NA	NA	NA	NA	NA	NA
T1M4Br2_CL1Contig3278_1	4.14	12.42	2.76852e-05	0.00944876	NA	NA	NA	NA	NA	NA	NA
T12M2Br2_k55_Locus_12431_Transcript_1_1	12.42	12.42	2.91594e-05	0.00961461	NA	NA	NA	NA	NA	NA	glyoxalase domain-containing protein 5-like [Crassostrea virginica]
T6M6Br2_k25_Locus_4941_Transcript_1_1	4.14	10.35	3.20155e-05	0.00973344	12.0241	0.000400644	44.4889	154.952	1.22869	0.00210173	insulin-like growth factor-binding protein complex acid labile subunit [Crassostrea virginica]
T12M2Br2_k49_Locus_30672_Transcript_1_1	10.35	12.42	3.04629e-05	0.00973344	11.6047	0.0401625	9.5714	31.9981	6.01814	0.0447079	PREDICTED: prenylcysteine oxidase isoform X1 [Crassostrea gigas]
T6M6Br2_k65_Locus_13198_Transcript_1_1	6.21	12.42	3.06294e-05	0.00973344	NA	NA	NA	NA	NA	NA	NA
T6M6Br2_k37_Locus_10681_Transcript_4_1	12.42	12.42	3.16139e-05	0.00973344	NA	NA	NA	NA	NA	NA	dedicator of cytokinesis protein 4-like isoform X9 [Mizuhopecten yessoensis]
T1M4Br2_k61_Locus_13951_Transcript_1_1	12.42	12.42	3.19997e-05	0.00973344	NA	NA	NA	NA	NA	NA	NA
T4M4Br2_CL1Contig3553_1	6.21	12.42	3.21245e-05	0.00973344	NA	NA	NA	NA	NA	NA	NA
T1M4Br2_k37_Locus_29421_Transcript_1_1	4.14	12.42	3.46145e-05	0.0102119	NA	NA	NA	NA	NA	NA	NA
T6M6Br2_k37_Locus_12797_Transcript_2_1	12.42	12.42	3.62444e-05	0.0105997	NA	NA	NA	NA	NA	NA	fibronectin type-III domain-containing protein 3A-like isoform X2 [Mizuhopecten yessoensis]
T4M4Br2_CL1Contig669_1	4.14	14.49	3.68655e-05	0.0106885	13.7655	0.012524	10.1283	13.8012	2.41852	0.0175364	NA
T6M6Br2_k31_Locus_24296_Transcript_3_1	6.21	14.49	3.80071e-05	0.0107627	13.4865	0.00324315	12.7283	17.672	3.12408	0.00691741	NA
T6M6Br2_k31_Locus_15022_Transcript_2_1	12.42	12.42	3.84017e-05	0.0107627	NA	NA	NA	NA	NA	NA	NA
T1M4Br2_k25_Locus_8204_Transcript_9_1	6.21	14.49	3.88396e-05	0.0107955	13.4865	0.0016143	121.054	46.0402	2.95517	0.00451235	NA
T12M2Br2_k31_Locus_4617_Transcript_1_1	12.42	12.42	4.01704e-05	0.0110738	11.6725	0.002873	17.1287	172.51	0.187196	0.00640303	protein transport protein Sec24C-like isoform X2 [Mizuhopecten yessoensis]
T1M4Br2_CL1Contig1422_1	2.07	10.35	4.12087e-05	0.0112346	10.3958	0.00248122	204.501	83.6611	0.600443	0.00584766	NA
T6M6Br2_k69_Locus_6203_Transcript_4_2	4.14	12.42	4.69692e-05	0.0122455	NA	NA	NA	NA	NA	NA	NA
T12M2Br2_k37_Locus_24715_Transcript_1_1	12.42	12.42	4.77029e-05	0.0123411	12.0241	0.0013786	15.3128	21.3031	5.26993	0.00413168	NA
T4M4Br2_k25_Locus_26704_Transcript_1_1	12.42	12.42	5.16459e-05	0.0129584	NA	NA	NA	NA	NA	NA	regulator of microtubule dynamics protein 1-like [Crassostrea virginica]
T6M6Br2_k25_Locus_15541_Transcript_1_1	12.42	12.42	5.16459e-05	0.0129584	NA	NA	NA	NA	NA	NA	PREDICTED: von Willebrand factor A domain-containing protein 8 [Crassostrea gigas]
T6M6Br2_k69_Locus_3363_Transcript_3_1	4.14	12.42	5.41986e-05	0.013225	NA	NA	NA	NA	NA	NA	NA
T6M6Br2_CL8623Contig1_1	4.14	12.42	5.58392e-05	0.0135107	NA	NA	NA	NA	NA	NA	NA
T4M4Br2_k55_Locus_2312_Transcript_1_1	12.42	12.42	5.67856e-05	0.0136415	NA	NA	NA	NA	NA	NA	AN1-type zinc finger protein 6-like [Mizuhopecten yessoensis]
T6M6Br2_k55_Locus_16675_Transcript_3_1	10.35	12.42	5.85987e-05	0.0138404	12.6329	0.00346419	10.3566	26.0832	4.65333	0.00721571	RING finger protein 145-like [Crassostrea virginica]<>RING finger protein 145-like [Crassostrea virginica]<>RING finger protein 145-like [Crassostrea virginica]<>RING finger protein 145-like [Crassostrea virginica]
T1M4Br2_CL6345Contig1_1	12.42	14.49	6.34683e-05	0.0141156	12.7134	0.00703735	8.28736	152.789	6.01154	0.0116131	PREDICTED: heat shock 70 kDa protein 12A [Crassostrea gigas]
T4M4Br2_k31_Locus_5821_Transcript_10_1	8.28	12.42	6.30078e-05	0.0141156	NA	NA	NA	NA	NA	NA	NA
T6M6Br2_k49_Locus_11349_Transcript_1_1	4.14	12.42	6.37956e-05	0.0141156	NA	NA	NA	NA	NA	NA	NA
T4M4Br2_CL10916Contig1_1	12.42	12.42	6.62499e-05	0.0144806	NA	NA	NA	NA	NA	NA	protein ABHD4-like isoform X1 [Crassostrea virginica]
T1M4Br2_k31_Locus_7200_Transcript_6_1	4.14	12.42	6.80164e-05	0.0144806	NA	NA	NA	NA	NA	NA	PREDICTED: cell division cycle and apoptosis regulator protein 1 [Crassostrea gigas]
T4M4Br2_k25_Locus_579_Transcript_1_1	12.42	12.42	7.09211e-05	0.0144806	NA	NA	NA	NA	NA	NA	hypothetical protein LOTGIDRAFT_177715 [Lottia gigantea]
T4M4Br2_k65_Locus_1326_Transcript_8_1	8.28	12.42	7.16684e-05	0.0144806	NA	NA	NA	NA	NA	NA	NA
T1M4Br2_CL4359Contig1_1	4.14	12.42	7.30551e-05	0.0144806	NA	NA	NA	NA	NA	NA	NA
T6M6Br2_CL8572Contig1_1	12.42	12.42	7.36257e-05	0.0144806	NA	NA	NA	NA	NA	NA	NA
T6M6Br2_k69_Locus_736_Transcript_2_1	12.42	12.42	7.41603e-05	0.0145009	NA	NA	NA	NA	NA	NA	kinesin heavy chain-like isoform X2 [Mizuhopecten yessoensis]
T4M4Br2_CL6702Contig1_1	12.42	12.42	7.48528e-05	0.0145517	NA	NA	NA	NA	NA	NA	dedicator of cytokinesis protein 3-like isoform X4 [Mizuhopecten yessoensis]
T4M4Br2_CL1Contig2712_1	2.07	10.35	8.52961e-05	0.0153741	10.967	5.50912e-05	38.5877	81.5692	0.422617	0.000737779	NA
T6M6Br2_k25_Locus_11496_Transcript_3_1	2.07	12.42	8.57786e-05	0.0153741	12.2454	0.0119011	8.12483	24.6239	0.0820226	0.0169077	nucleotide exchange factor SIL1-like isoform X1 [Mizuhopecten yessoensis]<>nucleotide exchange factor SIL1-like isoform X1 [Mizuhopecten yessoensis]<>nucleotide exchange factor SIL1-like isoform X1 [Mizuhopecten yessoensis]
T6M6Br2_CL8948Contig1_1	12.42	12.42	9.35717e-05	0.0163057	NA	NA	NA	NA	NA	NA	COMM domain-containing protein 9-like isoform X2 [Mizuhopecten yessoensis]
T6M6Br2_k25_Locus_16865_Transcript_4_1	12.42	12.42	9.92157e-05	0.0168526	NA	NA	NA	NA	NA	NA	PREDICTED: putative serine protease K12H4.7 [Crassostrea gigas]
T4M4Br2_k55_Locus_10629_Transcript_3_1	12.42	12.42	0.000103087	0.0174223	NA	NA	NA	NA	NA	NA	PREDICTED: V-type proton ATPase subunit e 2 [Crassostrea gigas]
T4M4Br2_k25_Locus_7898_Transcript_8_1	12.42	12.42	0.00011271	0.0183028	NA	NA	NA	NA	NA	NA	PREDICTED: ras-like GTP-binding protein Rho1 [Crassostrea gigas]<>PREDICTED: ras-like GTP-binding protein Rho1 [Crassostrea gigas]
T4M4Br2_k43_Locus_9131_Transcript_1_1	8.28	14.49	0.000129839	0.0189036	12.8774	0.00189893	55.4885	63.4787	3.97481	0.00497335	NA
T4M4Br2_k49_Locus_4297_Transcript_1_1	8.28	12.42	0.000127999	0.0189036	11.7412	0.00285906	10.5668	79.1182	4.78954	0.00637864	hemicentin-2-like [Mizuhopecten yessoensis]
T4M4Br2_CL1Contig2975_1	12.42	12.42	0.000129432	0.0189036	NA	NA	NA	NA	NA	NA	NA
T4M4Br2_k31_Locus_346_Transcript_4_1	8.28	10.35	0.000130598	0.0189322	10.7312	0.00404449	11.5046	404.119	4.91822	0.00799237	NA
T4M4Br2_CL1Contig3637_1	10.35	12.42	0.00013841	0.0196414	10.7892	6.17198e-06	30.8619	141.336	5.89138	0.000252854	NA
T6M6Br2_k61_Locus_12253_Transcript_1_1	14.49	14.49	0.000142375	0.0197051	13.396	0.00111377	215.406	29.075	0.403594	0.00367959	LOW QUALITY PROTEIN: RNA polymerase II subunit A C-terminal domain phosphatase-like [Crassostrea virginica]
T12M2Br2_k25_Locus_537_Transcript_1_2	2.07	12.42	0.000141748	0.0197051	NA	NA	NA	NA	NA	NA	leucine-rich repeat-containing protein 56-like [Crassostrea virginica]
T1M4Br2_k61_Locus_8654_Transcript_1_1	4.14	12.42	0.000142201	0.0197051	NA	NA	NA	NA	NA	NA	NA
T6M6Br2_k37_Locus_1033_Transcript_1_1	12.42	14.49	0.000167573	0.0210201	13.396	0.000322472	85.1535	217.157	0.15495	0.00187148	NA
T1M4Br2_k69_Locus_8574_Transcript_1_1	4.14	12.42	0.000168198	0.0210201	12.7949	0.0024982	24.5882	10.1233	1.55305	0.00586957	NA
T4M4Br2_CL2490Contig1_1	12.42	12.42	0.000157466	0.0210201	NA	NA	NA	NA	NA	NA	NA
T12M2Br2_k69_Locus_172_Transcript_1_1	8.28	12.42	0.00016625	0.0210201	NA	NA	NA	NA	NA	NA	NA
T6M6Br2_k55_Locus_20672_Transcript_2_1	4.14	12.42	0.000166851	0.0210201	NA	NA	NA	NA	NA	NA	oxidative stress-responsive serine-rich protein 1-like [Mizuhopecten yessoensis]
T12M2Br2_k31_Locus_4644_Transcript_3_1	4.14	12.42	0.000167964	0.0210201	NA	NA	NA	NA	NA	NA	LOW QUALITY PROTEIN: cleavage and polyadenylation specificity factor subunit 6-like [Crassostrea virginica]
T1M4Br2_k31_Locus_8887_Transcript_1_1	4.14	12.42	0.000170588	0.0211177	NA	NA	NA	NA	NA	NA	NA
T1M4Br2_k37_Locus_12342_Transcript_2_1	2.07	12.42	0.000171149	0.0211177	NA	NA	NA	NA	NA	NA	NA
T1M4Br2_k55_Locus_2360_Transcript_15_1	12.42	12.42	0.000177999	0.021391	NA	NA	NA	NA	NA	NA	uncharacterized protein LOC111122274 [Crassostrea virginica]
T1M4Br2_k25_Locus_43651_Transcript_1_1	8.28	10.35	0.000180169	0.0214114	10.967	0.00586968	10.7906	17.9985	4.17502	0.0102575	PREDICTED: protein-lysine N-methyltransferase n6amt2-like [Aplysia californica]
T4M4Br2_k37_Locus_18745_Transcript_6_1	12.42	12.42	0.000179601	0.0214114	NA	NA	NA	NA	NA	NA	PREDICTED: casein kinase I [Crassostrea gigas]
T1M4Br2_CL1572Contig1_1	8.28	12.42	0.000196641	0.0216834	13.7655	4.09091e-05	23.9054	119.466	3.35063	0.000636425	NA
T12M2Br2_CL1Contig2000_1	6.21	12.42	0.000192966	0.0216834	12.6329	0.000844719	9.98347	32.7009	2.4344	0.00316414	NA
T4M4Br2_k69_Locus_12483_Transcript_1_1	4.14	12.42	0.000187945	0.0216834	NA	NA	NA	NA	NA	NA	NA
T12M2Br2_k37_Locus_17919_Transcript_1_1	4.14	12.42	0.00019153	0.0216834	NA	NA	NA	NA	NA	NA	glutamate decarboxylase 1-like [Mizuhopecten yessoensis]<>glutamate decarboxylase 1-like [Mizuhopecten yessoensis]<>glutamate decarboxylase 1-like [Mizuhopecten yessoensis]
T6M6Br2_k25_Locus_2832_Transcript_8_1	2.07	12.42	0.000193399	0.0216834	NA	NA	NA	NA	NA	NA	PREDICTED: C-type mannose receptor 2 [Crassostrea gigas]
T6M6Br2_k37_Locus_2224_Transcript_27_1	2.07	12.42	0.000195909	0.0216834	NA	NA	NA	NA	NA	NA	NADPH oxidase 5-like isoform X1 [Mizuhopecten yessoensis]<>NADPH oxidase 5-like isoform X1 [Mizuhopecten yessoensis]
T1M4Br2_k31_Locus_101_Transcript_1_1	12.42	12.42	0.000197724	0.0217133	NA	NA	NA	NA	NA	NA	PREDICTED: transaldolase isoform X1 [Crassostrea gigas]
T6M6Br2_k65_Locus_19584_Transcript_2_1	12.42	12.42	0.000201622	0.0218971	11.4057	0.00525547	11.5862	25.4653	6.27687	0.0095057	NA
T1M4Br2_k61_Locus_2626_Transcript_9_1	8.28	14.49	0.00020388	0.0218971	12.6329	0.0347896	10.462	67.4503	3.88602	0.0394742	cholecystokinin receptor type A-like [Mizuhopecten yessoensis]<>cholecystokinin receptor type A-like [Mizuhopecten yessoensis]<>cholecystokinin receptor type A-like [Mizuhopecten yessoensis]
T1M4Br2_k25_Locus_11719_Transcript_1_1	4.14	12.42	0.000204313	0.0218971	NA	NA	NA	NA	NA	NA	headcase protein-like [Crassostrea virginica]
T1M4Br2_k69_Locus_24207_Transcript_1_1	4.14	12.42	0.000215063	0.0224461	NA	NA	NA	NA	NA	NA	NA
T6M6Br2_k69_Locus_9073_Transcript_1_1	2.07	10.35	0.000222584	0.0226848	10.342	0.000867109	24.365	25.769	1.44754	0.00321369	NA
T12M2Br2_k43_Locus_10046_Transcript_2_1	14.49	14.49	0.000225388	0.0228321	13.4865	0.00945554	12.6266	76.9684	0.525451	0.0142895	hypothetical protein LOTGIDRAFT_214741 [Lottia gigantea]
T1M4Br2_k69_Locus_28855_Transcript_1_1	2.07	10.35	0.000233798	0.0231924	10.9071	0.0105323	11.0908	5.78661	0.26217	0.0154431	NA
T1M4Br2_CL1Contig4292_1	6.21	12.42	0.000236157	0.0232916	NA	NA	NA	NA	NA	NA	NA
T6M6Br2_k69_Locus_4157_Transcript_2_1	8.28	12.42	0.000236968	0.0233032	NA	NA	NA	NA	NA	NA	PREDICTED: uncharacterized protein LOC109474354 [Branchiostoma belcheri]
T6M6Br2_k49_Locus_15978_Transcript_1_1	12.42	12.42	0.000240611	0.0233907	NA	NA	NA	NA	NA	NA	cyclic AMP-dependent transcription factor ATF-4-like [Mizuhopecten yessoensis]
T12M2Br2_k43_Locus_774_Transcript_6_1	12.42	12.42	0.000245238	0.0235779	NA	NA	NA	NA	NA	NA	PREDICTED: translation initiation factor eIF-2B subunit delta [Crassostrea gigas]<>PREDICTED: translation initiation factor eIF-2B subunit delta [Crassostrea gigas]<>PREDICTED: translation initiation factor eIF-2B subunit delta [Crassostrea gigas]
T1M4Br2_CL1Contig5247_1	4.14	12.42	0.000250688	0.0236153	13.1316	0.0343947	10.6152	70.3456	1.22802	0.0390981	NA
T1M4Br2_CL983Contig2_1	4.14	12.42	0.000268163	0.0245923	NA	NA	NA	NA	NA	NA	uncharacterized protein LOC111103695 [Crassostrea virginica]
T1M4Br2_k55_Locus_3747_Transcript_1_1	10.35	14.49	0.000271128	0.0246353	12.097	0.00783131	11.2797	55.1359	5.27656	0.0125054	NA
T6M6Br2_k31_Locus_16872_Transcript_1_1	2.07	12.42	0.000271609	0.0246353	NA	NA	NA	NA	NA	NA	uncharacterized protein LOC111138233 isoform X1 [Crassostrea virginica]
T6M6Br2_k31_Locus_11516_Transcript_5_1	12.42	12.42	0.000272489	0.0246353	NA	NA	NA	NA	NA	NA	uncharacterized protein LOC111105165 [Crassostrea virginica]
T12M2Br2_k55_Locus_22906_Transcript_4_1	2.07	10.35	0.000278054	0.0247746	10.7892	0.00127899	12.9348	127.953	0.257164	0.00396968	glutathione S-transferase omega-1-like [Mizuhopecten yessoensis]
T4M4Br2_k25_Locus_22861_Transcript_2_1	10.35	12.42	0.000279885	0.0248202	NA	NA	NA	NA	NA	NA	cyclin-G1-like [Mizuhopecten yessoensis]
T6M6Br2_k31_Locus_2856_Transcript_11_1	2.07	12.42	0.000281175	0.0248202	NA	NA	NA	NA	NA	NA	PREDICTED: hepatic lectin-like [Thamnophis sirtalis]
T1M4Br2_k49_Locus_7217_Transcript_3_1	4.14	12.42	0.000287395	0.0249759	NA	NA	NA	NA	NA	NA	PREDICTED: serine/arginine-rich splicing factor 12 [Saimiri boliviensis boliviensis]
T6M6Br2_k37_Locus_11669_Transcript_4_1	14.49	14.49	0.000289326	0.0250578	13.4865	0.015073	8.61796	128.019	0.237752	0.0200935	PREDICTED: eukaryotic translation initiation factor 2A [Crassostrea gigas]
T4M4Br2_k37_Locus_7101_Transcript_4_1	4.14	12.42	0.000292046	0.0250751	NA	NA	NA	NA	NA	NA	tctex1 domain-containing protein 1-B-like [Mizuhopecten yessoensis]
T4M4Br2_k43_Locus_17008_Transcript_1_1	4.14	12.42	0.000292264	0.0250751	NA	NA	NA	NA	NA	NA	uncharacterized protein LOC111117734 [Crassostrea virginica]
T4M4Br2_k55_Locus_18250_Transcript_1_1	8.28	14.49	0.000294543	0.0251675	12.7949	0.00243757	28.1144	4.78906	3.45261	0.00579697	NA
T1M4Br2_k31_Locus_29475_Transcript_2_1	4.14	12.42	0.000301013	0.0253092	NA	NA	NA	NA	NA	NA	NA
T6M6Br2_CL2Contig36_1	4.14	12.42	0.000307381	0.0253769	12.0241	0.00245226	18.3557	247.102	2.58211	0.00581669	PREDICTED: tripartite motif-containing protein 2-like [Crassostrea gigas]
T1M4Br2_CL4220Contig1_1	4.14	12.42	0.000305514	0.0253769	NA	NA	NA	NA	NA	NA	NA
T1M4Br2_k61_Locus_12523_Transcript_1_1	8.28	12.42	0.000305817	0.0253769	NA	NA	NA	NA	NA	NA	nuclear receptor coactivator 4-like [Mizuhopecten yessoensis]<>nuclear receptor coactivator 4-like [Mizuhopecten yessoensis]
T6M6Br2_CL2750Contig1_1	6.21	12.42	0.000310874	0.0253769	NA	NA	NA	NA	NA	NA	NA
T4M4Br2_k69_Locus_25056_Transcript_1_1	6.21	12.42	0.000320428	0.0257199	11.2768	0.00521512	10.1853	11.6344	2.71616	0.00946317	PREDICTED: olfactory receptor 13G1 isoform X1 [Crassostrea gigas]
T12M2Br2_k65_Locus_12161_Transcript_1_1	10.35	12.42	0.000320083	0.0257199	NA	NA	NA	NA	NA	NA	NA
T4M4Br2_CL1Contig3819_1	10.35	12.42	0.000333164	0.0262398	NA	NA	NA	NA	NA	NA	xylulose kinase-like [Mizuhopecten yessoensis]
T12M2Br2_k25_Locus_5780_Transcript_1_1	2.07	12.42	0.000340613	0.0264382	NA	NA	NA	NA	NA	NA	glycine N-acyltransferase-like [Mizuhopecten yessoensis]
T1M4Br2_k55_Locus_14193_Transcript_1_1	4.14	12.42	0.000342654	0.0264382	NA	NA	NA	NA	NA	NA	NA
T4M4Br2_CL779Contig1_1	2.07	12.42	0.000344678	0.026472	12.7134	0.00123528	68.2678	241.531	0.256461	0.00389226	NADPH oxidase 5-like isoform X1 [Mizuhopecten yessoensis]<>NADPH oxidase 5-like isoform X1 [Mizuhopecten yessoensis]
T1M4Br2_CL18Contig10_1	4.14	12.42	0.000354697	0.0266371	11.5376	0.000707608	28.0485	1256.59	2.79891	0.00286143	deoxynucleoside triphosphate triphosphohydrolase SAMHD1-like isoform X1 [Stylophora pistillata]
T6M6Br2_k65_Locus_5804_Transcript_2_1	2.07	12.42	0.000351203	0.0266371	NA	NA	NA	NA	NA	NA	NA
T6M6Br2_k49_Locus_18286_Transcript_1_1	4.14	12.42	0.000351989	0.0266371	NA	NA	NA	NA	NA	NA	NA
T4M4Br2_k37_Locus_113_Transcript_104_1	4.14	12.42	0.000354345	0.0266371	NA	NA	NA	NA	NA	NA	NA
T4M4Br2_CL1Contig3533_1	12.42	12.42	0.000354824	0.0266371	NA	NA	NA	NA	NA	NA	NA
T4M4Br2_k49_Locus_13053_Transcript_1_1	6.21	14.49	0.000356717	0.0266603	12.097	0.000148935	31.9848	42.7347	3.60537	0.00123004	NA
T6M6Br2_CL548Contig2_1	4.14	12.42	0.00036345	0.0270458	NA	NA	NA	NA	NA	NA	NA
T1M4Br2_k31_Locus_12574_Transcript_2_1	4.14	12.42	0.000363568	0.0270458	NA	NA	NA	NA	NA	NA	PREDICTED: ubiquitin thioesterase OTU1-like [Crassostrea gigas]<>PREDICTED: ubiquitin thioesterase OTU1-like [Crassostrea gigas]
T4M4Br2_k65_Locus_1788_Transcript_7_1	8.28	14.49	0.000373061	0.027335	12.2454	0.00678225	15.9712	808.703	4.47337	0.0113261	NA
T1M4Br2_k37_Locus_7630_Transcript_3_1	10.35	12.42	0.000372682	0.027335	NA	NA	NA	NA	NA	NA	NA
T1M4Br2_k43_Locus_3780_Transcript_1_1	6.21	10.35	0.000374997	0.0273577	10.1837	0.0213352	14.8669	27.7157	4.03192	0.0263124	NA
T6M6Br2_CL684Contig2_1	4.14	12.42	0.000378343	0.0275421	NA	NA	NA	NA	NA	NA	NA
T4M4Br2_CL648Contig1_1	6.21	14.49	0.000395382	0.0281368	13.3067	0.00100138	23.7271	367.628	3.32961	0.00348119	PREDICTED: 3-hydroxyanthranilate 3,4-dioxygenase [Crassostrea gigas]
T6M6Br2_CL7152Contig1_1	6.21	12.42	0.000411215	0.0288726	NA	NA	NA	NA	NA	NA	E3 ubiquitin-protein ligase TRIM71-like [Mizuhopecten yessoensis]
T12M2Br2_k43_Locus_1064_Transcript_6_2	14.49	14.49	0.000422327	0.028896	13.396	9.97403e-05	12.4463	93.4913	0.28962	0.0009985	GRAM domain-containing protein 1B-like isoform X2 [Mizuhopecten yessoensis]
T4M4Br2_CL779Contig2_1	2.07	12.42	0.000422718	0.028896	11.8107	0.00165894	71.9758	211.954	0.870152	0.00458481	NADPH oxidase 5-like isoform X1 [Mizuhopecten yessoensis]<>NADPH oxidase 5-like isoform X1 [Mizuhopecten yessoensis]
T12M2Br2_k69_Locus_3242_Transcript_21_1	12.42	14.49	0.000417073	0.028896	13.6712	0.0062297	50.9095	342.21	6.0666	0.0106767	nectin-4-like isoform X2 [Mizuhopecten yessoensis]
T4M4Br2_k49_Locus_1003_Transcript_1_1	4.14	12.42	0.000414639	0.028896	NA	NA	NA	NA	NA	NA	transcriptional repressor CTCF-like [Mizuhopecten yessoensis]<>transcriptional repressor CTCF-like [Mizuhopecten yessoensis]
T1M4Br2_k25_Locus_28175_Transcript_1_1	12.42	12.42	0.000421432	0.028896	NA	NA	NA	NA	NA	NA	uncharacterized protein LOC111111699 isoform X1 [Crassostrea virginica]
T1M4Br2_k37_Locus_10358_Transcript_4_1	4.14	12.42	0.000421432	0.028896	NA	NA	NA	NA	NA	NA	PREDICTED: structural maintenance of chromosomes protein 6 isoform X2 [Crassostrea gigas]
T1M4Br2_CL9420Contig1_1	4.14	12.42	0.000422486	0.028896	NA	NA	NA	NA	NA	NA	NA
T6M6Br2_CL1Contig3172_1	4.14	10.35	0.000430015	0.0289407	10.342	7.9029e-07	104.372	66.604	1.7793	8.7302e-05	hypothetical protein [Bathymodiolus platifrons methanotrophic gill symbiont]
T1M4Br2_k25_Locus_11771_Transcript_1_1	8.28	12.42	0.000428958	0.0289407	12.097	0.00104021	10.7894	8.1789	4.2711	0.00355034	ankyrin repeat and SOCS box protein 8-like isoform X1 [Mizuhopecten yessoensis]
T4M4Br2_k65_Locus_9396_Transcript_1_1	2.07	12.42	0.000427855	0.0289407	12.0241	0.00138559	65.9207	12.9069	0.739281	0.00414348	NA
T4M4Br2_CL1Contig4028_1	4.14	12.42	0.0004271	0.0289407	NA	NA	NA	NA	NA	NA	NA
T4M4Br2_k49_Locus_761_Transcript_2_1	2.07	10.35	0.000446209	0.0294253	11.3409	0.00361937	15.7624	320.167	0.121727	0.00741132	RING finger protein 10-like [Mizuhopecten yessoensis]
T6M6Br2_CL8652Contig1_1	4.14	12.42	0.000453443	0.0297856	NA	NA	NA	NA	NA	NA	PREDICTED: nuclear transcription factor Y subunit gamma [Crassostrea gigas]<>PREDICTED: nuclear transcription factor Y subunit gamma [Crassostrea gigas]
T6M6Br2_k43_Locus_13433_Transcript_3_1	12.42	12.42	0.000463883	0.0303047	NA	NA	NA	NA	NA	NA	hypothetical protein LOTGIDRAFT_236481 [Lottia gigantea]
T4M4Br2_k55_Locus_3737_Transcript_1_1	8.28	12.42	0.000472135	0.0306541	NA	NA	NA	NA	NA	NA	probable sodium/potassium-transporting ATPase subunit beta-3 [Mizuhopecten yessoensis]
T1M4Br2_k25_Locus_4231_Transcript_6_1	10.35	10.35	0.000479828	0.0309454	10.967	0.00187279	19.5114	30.4483	5.64915	0.00492852	NA
T1M4Br2_k69_Locus_14841_Transcript_1_1	4.14	12.42	0.000478116	0.0309454	11.2768	0.0134223	16.2588	32.642	3.39587	0.0184354	NA
T1M4Br2_k55_Locus_21040_Transcript_1_1	6.21	14.49	0.000488226	0.0310801	13.1316	0.000671764	12.7249	33.1934	2.59664	0.00277941	NA
T12M2Br2_k55_Locus_11597_Transcript_6_1	12.42	12.42	0.000488514	0.0310801	NA	NA	NA	NA	NA	NA	NA
T12M2Br2_k25_Locus_1115_Transcript_1_1	10.35	12.42	0.000491275	0.031089	NA	NA	NA	NA	NA	NA	NA
T1M4Br2_k55_Locus_33955_Transcript_1_1	4.14	12.42	0.00049279	0.031089	NA	NA	NA	NA	NA	NA	NA
T1M4Br2_k25_Locus_2224_Transcript_2_1	4.14	12.42	0.000494241	0.031089	NA	NA	NA	NA	NA	NA	LOW QUALITY PROTEIN: chromodomain-helicase-DNA-binding protein 1-like [Crassostrea virginica]
T4M4Br2_CL1Contig2741_1	8.28	12.42	0.000497321	0.031089	NA	NA	NA	NA	NA	NA	NA
T12M2Br2_k25_Locus_5334_Transcript_4_1	14.49	14.49	0.000507137	0.031309	13.8611	0.0174361	60.2167	24.5863	0.161114	0.0224165	DNA repair protein complementing XP-A cells homolog [Crassostrea virginica]
T1M4Br2_k65_Locus_22555_Transcript_1_1	4.14	12.42	0.000508151	0.031309	NA	NA	NA	NA	NA	NA	NA
T12M2Br2_CL1Contig3554_1	4.14	12.42	0.000509522	0.0313277	NA	NA	NA	NA	NA	NA	NA
T12M2Br2_k55_Locus_505_Transcript_20_1	2.07	12.42	0.000517669	0.031487	12.7134	1.43804e-06	344.206	1356.42	0.771075	0.00012034	NA
T4M4Br2_k69_Locus_22298_Transcript_1_1	12.42	12.42	0.000520539	0.031487	11.5376	8.54966e-05	27.6861	4.13409	0.573171	0.000918931	NA
T4M4Br2_k25_Locus_9086_Transcript_2_1	6.21	12.42	0.000520539	0.031487	12.8774	0.00242973	12.8899	375.68	2.52585	0.00578624	PREDICTED: RNA-binding protein 24-A isoform X2 [Crassostrea gigas]
T4M4Br2_CL1Contig2430_1	6.21	14.49	0.000520364	0.031487	13.2185	0.00416978	23.5988	53.9206	3.28107	0.0081473	hemicentin-1-like isoform X1 [Mizuhopecten yessoensis]
T4M4Br2_k69_Locus_14848_Transcript_1_1	4.14	12.42	0.000534927	0.0318419	13.8611	0.00214455	14.2931	20.613	0.876812	0.00536094	rho-associated protein kinase 2-like [Mizuhopecten yessoensis]
T6M6Br2_CL1Contig999_1	10.35	14.49	0.000537853	0.031916	13.6712	0.00242628	17.4015	26.2415	3.97388	0.00578152	NA
T1M4Br2_k31_Locus_28195_Transcript_1_1	2.07	12.42	0.00053807	0.031916	13.1316	0.0176099	14.4518	2.0516	0.595022	0.0225867	NA
T1M4Br2_CL1Contig3706_1	10.35	12.42	0.000539994	0.0319175	11.3409	0.00897364	18.0658	1518.24	6.00114	0.0137499	NA
T6M6Br2_k37_Locus_1278_Transcript_3_2	4.14	12.42	0.000539879	0.0319175	NA	NA	NA	NA	NA	NA	NA
T4M4Br2_k49_Locus_10749_Transcript_4_1	8.28	10.35	0.000553181	0.0322996	10.5053	0.001279	14.8551	115.9	4.68235	0.00396968	NA
T4M4Br2_k65_Locus_6271_Transcript_2_1	12.42	12.42	0.000558671	0.0324512	11.2135	0.00586386	9.16244	148.578	0.0759192	0.0102529	NA
T12M2Br2_k25_Locus_4015_Transcript_2_1	2.07	12.42	0.00056022	0.0324851	NA	NA	NA	NA	NA	NA	NA
T12M2Br2_k69_Locus_12462_Transcript_8_1	2.07	12.42	0.000564162	0.0326012	NA	NA	NA	NA	NA	NA	NA
T12M2Br2_CL5685Contig1_1	4.14	12.42	0.000574033	0.0329452	NA	NA	NA	NA	NA	NA	NA
T6M6Br2_CL1Contig2319_1	6.21	12.42	0.000574033	0.0329452	NA	NA	NA	NA	NA	NA	hypothetical protein [Bathymodiolus platifrons methanotrophic gill symbiont]
T1M4Br2_k55_Locus_3021_Transcript_1_1	2.07	12.42	0.000577528	0.0329482	11.3409	0.00067161	32.5961	29.3393	2.34753	0.00277937	PREDICTED: uncharacterized protein LOC109621045 [Crassostrea gigas]
T1M4Br2_k31_Locus_29009_Transcript_2_1	12.42	12.42	0.000577609	0.0329482	13.2185	0.011489	8.04804	17.6461	4.35916	0.016473	dynein light chain roadblock-type 2 isoform X2 [Heterocephalus glaber]<>dynein light chain roadblock-type 2 [Cavia porcellus]<>PREDICTED: dynein light chain roadblock-type 2 [Chinchilla lanigera]
T6M6Br2_CL1Contig4288_1	4.14	12.42	0.000595288	0.033591	NA	NA	NA	NA	NA	NA	NA
T4M4Br2_CL1Contig3253_1	10.35	12.42	0.000609744	0.0341693	NA	NA	NA	NA	NA	NA	NA
T6M6Br2_k69_Locus_7790_Transcript_1_1	2.07	12.42	0.000611617	0.0341693	NA	NA	NA	NA	NA	NA	PREDICTED: histidine--tRNA ligase, cytoplasmic isoform X3 [Crassostrea gigas]
T4M4Br2_k25_Locus_6084_Transcript_1_1	4.14	12.42	0.000613835	0.0342363	NA	NA	NA	NA	NA	NA	NA
T4M4Br2_k65_Locus_1213_Transcript_1_1	4.14	12.42	0.000634423	0.0348642	NA	NA	NA	NA	NA	NA	NA
T12M2Br2_CL1Contig3178_1	12.42	12.42	0.000643892	0.0350676	NA	NA	NA	NA	NA	NA	WD repeat-containing protein mio-B-like [Mizuhopecten yessoensis]
T4M4Br2_k31_Locus_10913_Transcript_3_1	4.14	12.42	0.000643892	0.0350676	NA	NA	NA	NA	NA	NA	histone acetyltransferase KAT6B-like isoform X3 [Mizuhopecten yessoensis]
T6M6Br2_CL1082Contig1_1	10.35	12.42	0.00065164	0.0353483	11.8107	0.000108541	68.9585	40.6256	4.94651	0.00104552	NA
T6M6Br2_k61_Locus_14467_Transcript_2_1	12.42	12.42	0.000662988	0.0354917	12.097	0.00142696	13.5765	39.5801	5.29685	0.00421932	integrator complex subunit 5-like [Mizuhopecten yessoensis]
T1M4Br2_k69_Locus_12074_Transcript_1_1	8.28	14.49	0.00066422	0.0354917	12.7949	0.0055662	11.4114	5.50673	3.81827	0.00986421	NA
T12M2Br2_k25_Locus_20037_Transcript_3_1	4.14	12.42	0.000665892	0.0354917	10.8478	0.00928544	8.61305	22.117	3.37852	0.0140937	NA
T1M4Br2_k43_Locus_4376_Transcript_5_1	12.42	12.42	0.000664988	0.0354917	NA	NA	NA	NA	NA	NA	NA
T1M4Br2_k55_Locus_2315_Transcript_7_2	4.14	12.42	0.000664988	0.0354917	NA	NA	NA	NA	NA	NA	NA
T4M4Br2_CL1823Contig1_1	14.49	14.49	0.000676499	0.0354962	13.7655	0.00127705	35.9557	34.7927	0.660407	0.00396811	NA
T1M4Br2_k61_Locus_18694_Transcript_1_1	8.28	12.42	0.000675889	0.0354962	12.8774	0.0037512	14.2933	172.481	3.34136	0.0075966	NA
T6M6Br2_k31_Locus_12205_Transcript_1_1	2.07	12.42	0.000670995	0.0354962	NA	NA	NA	NA	NA	NA	hypothetical protein LOTGIDRAFT_194248 [Lottia gigantea]
T4M4Br2_CL6926Contig1_1	4.14	12.42	0.000674038	0.0354962	NA	NA	NA	NA	NA	NA	PREDICTED: uncharacterized protein LOC109619605 isoform X1 [Crassostrea gigas]<>PREDICTED: uncharacterized protein LOC109619605 isoform X2 [Crassostrea gigas]
T4M4Br2_k37_Locus_9080_Transcript_2_1	10.35	12.42	0.000686789	0.0357003	NA	NA	NA	NA	NA	NA	2-iminobutanoate/2-iminopropanoate deaminase-like [Crassostrea virginica]
T4M4Br2_CL5784Contig1_1	6.21	14.49	0.000712753	0.0365416	13.3067	0.0184983	61.4118	7.71974	3.27627	0.0234757	NA
T12M2Br2_k25_Locus_2201_Transcript_2_1	2.07	14.49	0.000728482	0.036866	12.961	0.00107086	16.1084	87.4575	1.61447	0.00361277	leucine-rich repeat-containing protein 49-like isoform X1 [Mizuhopecten yessoensis]
T1M4Br2_k61_Locus_19304_Transcript_3_1	4.14	12.42	0.000740336	0.0371247	NA	NA	NA	NA	NA	NA	uncharacterized protein LOC110464811 isoform X6 [Mizuhopecten yessoensis]
T6M6Br2_k69_Locus_18611_Transcript_1_1	4.14	12.42	0.000740336	0.0371247	NA	NA	NA	NA	NA	NA	PREDICTED: uncharacterized protein LOC105333003 [Crassostrea gigas]<>PREDICTED: uncharacterized protein LOC105333003 [Crassostrea gigas]
T6M6Br2_CL2452Contig1_1	4.14	12.42	0.000740683	0.0371247	NA	NA	NA	NA	NA	NA	serine/threonine-protein kinase MRCK alpha-like isoform X2 [Mizuhopecten yessoensis]
T1M4Br2_k49_Locus_12036_Transcript_7_1	4.14	12.42	0.000759778	0.0377063	NA	NA	NA	NA	NA	NA	PREDICTED: uncharacterized protein LOC105318289 isoform X40 [Crassostrea gigas]
T4M4Br2_CL1Contig2877_1	2.07	12.42	0.000766444	0.0378057	NA	NA	NA	NA	NA	NA	NA
T4M4Br2_CL2853Contig1_1	8.28	14.49	0.000769533	0.0378599	13.396	0.032863	13.1762	16.542	3.77376	0.0376074	cholecystokinin receptor-like [Crassostrea virginica]
T12M2Br2_CL798Contig2_1	2.07	12.42	0.000779659	0.0380841	12.6329	0.00538613	18.6837	278.247	0.865989	0.00966189	NA
T12M2Br2_k65_Locus_1810_Transcript_5_1	4.14	12.42	0.000780759	0.0380841	NA	NA	NA	NA	NA	NA	NA
T12M2Br2_k69_Locus_3452_Transcript_2_1	4.14	12.42	0.000800357	0.0384537	NA	NA	NA	NA	NA	NA	NA
T4M4Br2_k49_Locus_2994_Transcript_2_1	12.42	12.42	0.000811288	0.0388126	NA	NA	NA	NA	NA	NA	NA
T12M2Br2_CL8174Contig1_1	10.35	12.42	0.000814529	0.0389117	NA	NA	NA	NA	NA	NA	NA
T6M6Br2_k49_Locus_12235_Transcript_1_1	12.42	12.42	0.000839336	0.0394805	NA	NA	NA	NA	NA	NA	PREDICTED: uncharacterized protein LOC105318998 [Crassostrea gigas]<>PREDICTED: uncharacterized protein LOC105318998 [Crassostrea gigas]<>PREDICTED: uncharacterized protein LOC105318998 [Crassostrea gigas]
T1M4Br2_k31_Locus_3717_Transcript_7_1	4.14	12.42	0.000843367	0.0395842	NA	NA	NA	NA	NA	NA	PREDICTED: uncharacterized protein LOC105347745 isoform X10 [Crassostrea gigas]
T6M6Br2_CL1Contig1211_1	6.21	12.42	0.000843894	0.0395842	NA	NA	NA	NA	NA	NA	NA
T12M2Br2_k49_Locus_15113_Transcript_1_1	2.07	12.42	0.000847347	0.0396374	NA	NA	NA	NA	NA	NA	NA
T6M6Br2_CL9120Contig1_1	8.28	10.35	0.000867828	0.0398727	10.3958	5.11542e-05	131.771	31.816	4.72135	0.000708926	NA
T6M6Br2_k55_Locus_1979_Transcript_1_1	4.14	12.42	0.000866199	0.0398727	11.4057	0.0203798	12.3357	72.5705	2.8244	0.0253716	NA
T1M4Br2_CL4278Contig1_1	4.14	12.42	0.000866199	0.0398727	NA	NA	NA	NA	NA	NA	NA
T1M4Br2_k69_Locus_17276_Transcript_1_1	12.42	12.42	0.000869312	0.0398841	11.9521	0.012822	12.1083	12.4008	6.20977	0.0178624	NA
T1M4Br2_k49_Locus_25807_Transcript_4_1	4.14	12.42	0.000885397	0.0404039	NA	NA	NA	NA	NA	NA	NA
T6M6Br2_k25_Locus_16328_Transcript_3_1	4.14	12.42	0.000894849	0.0406697	NA	NA	NA	NA	NA	NA	transcription termination factor 2-like isoform X1 [Crassostrea virginica]
T1M4Br2_k65_Locus_14667_Transcript_7_1	4.14	12.42	0.000904919	0.0408804	NA	NA	NA	NA	NA	NA	NA
T1M4Br2_k37_Locus_17071_Transcript_1_1	10.35	12.42	0.000912503	0.041073	12.0241	0.0262118	30.6372	13.7264	4.66086	0.0311178	NA
T12M2Br2_CL2403Contig1_1	8.28	14.49	0.000916744	0.0411148	13.8611	0.003886	40.2073	80.3465	3.41892	0.00776833	alpha-mannosidase 2C1-like [Mizuhopecten yessoensis]<>alpha-mannosidase 2C1-like [Mizuhopecten yessoensis]
T12M2Br2_CL8535Contig1_1	12.42	12.42	0.000930972	0.0414159	NA	NA	NA	NA	NA	NA	histone H2A-like [Crassostrea virginica]<>histone H2A-like [Crassostrea virginica]
T6M6Br2_k43_Locus_822_Transcript_4_1	12.42	14.49	0.000943737	0.0417446	12.475	0.00594851	15.1244	101.972	0.915147	0.0103536	NA
T6M6Br2_k69_Locus_25409_Transcript_2_1	6.21	12.42	0.000944567	0.0417446	NA	NA	NA	NA	NA	NA	NA
T6M6Br2_k43_Locus_18961_Transcript_2_1	12.42	14.49	0.000959554	0.0422958	13.8611	0.0320994	12.3898	322.627	5.5071	0.036875	PREDICTED: putative serine protease K12H4.7 [Crassostrea gigas]
T1M4Br2_k65_Locus_8418_Transcript_5_1	4.14	12.42	0.000974229	0.0426076	NA	NA	NA	NA	NA	NA	protein lap1-like [Mizuhopecten yessoensis]<>protein lap1-like [Mizuhopecten yessoensis]
T6M6Br2_k61_Locus_4120_Transcript_2_1	4.14	12.42	0.000974229	0.0426076	NA	NA	NA	NA	NA	NA	NA
T4M4Br2_k55_Locus_4746_Transcript_1_1	4.14	12.42	0.000985991	0.0428989	12.097	0.0175423	11.2122	7.62411	1.3265	0.0225303	NA
T1M4Br2_k25_Locus_2798_Transcript_1_1	4.14	12.42	0.000985876	0.0428989	NA	NA	NA	NA	NA	NA	PREDICTED: RING finger protein 113A-like [Crassostrea gigas]
T1M4Br2_k37_Locus_9812_Transcript_1_1	8.28	14.49	0.000993311	0.0430963	12.7134	0.00291416	10.1711	10.0129	4.70165	0.00645936	UPF0565 protein C2orf69 homolog [Lingula anatina]
T12M2Br2_k31_Locus_5962_Transcript_1_1	6.21	14.49	0.00100333	0.0430963	13.2185	0.00622408	11.7915	16.7456	3.56802	0.0106741	uncharacterized protein YER152C-like [Mizuhopecten yessoensis]
T6M6Br2_k55_Locus_2587_Transcript_3_1	8.28	12.42	0.000996574	0.0430963	NA	NA	NA	NA	NA	NA	NA
T1M4Br2_k65_Locus_5593_Transcript_1_1	12.42	12.42	0.00100188	0.0430963	NA	NA	NA	NA	NA	NA	PREDICTED: uncharacterized protein LOC106876609 [Octopus bimaculoides]
T6M6Br2_CL8963Contig1_1	12.42	12.42	0.0010042	0.0430963	NA	NA	NA	NA	NA	NA	uncharacterized protein LOC110447632 [Mizuhopecten yessoensis]
T4M4Br2_CL1046Contig2_1	10.35	14.49	0.00100835	0.0431459	12.097	0.00339376	50.2415	46.363	0.00568704	0.00711585	glucose-fructose oxidoreductase domain-containing protein 1-like [Mizuhopecten yessoensis]
T12M2Br2_k25_Locus_11988_Transcript_2_1	4.14	12.42	0.00101643	0.0434364	NA	NA	NA	NA	NA	NA	NA
T6M6Br2_k37_Locus_729_Transcript_20_1	4.14	12.42	0.00101832	0.0434517	NA	NA	NA	NA	NA	NA	PREDICTED: nucleolar protein of 40 kDa [Crassostrea gigas]
T1M4Br2_CL11Contig10_1	2.07	12.42	0.00103873	0.0440899	NA	NA	NA	NA	NA	NA	NA
T4M4Br2_k37_Locus_13047_Transcript_1_1	2.07	12.42	0.00103958	0.0440899	NA	NA	NA	NA	NA	NA	NA
T6M6Br2_CL10715Contig1_1	6.21	12.42	0.00104399	0.0441937	NA	NA	NA	NA	NA	NA	NA
T6M6Br2_CL8418Contig1_1	10.35	12.42	0.00105126	0.0442505	NA	NA	NA	NA	NA	NA	uncharacterized protein LOC111120200 [Crassostrea virginica]
T4M4Br2_k37_Locus_724_Transcript_29_1	12.42	12.42	0.00106669	0.0446759	NA	NA	NA	NA	NA	NA	NA
T6M6Br2_CL4295Contig1_1	4.14	12.42	0.00108016	0.0449527	10.1837	0.00280378	15.1419	42.5127	4.90332	0.00631131	NA
T12M2Br2_CL5184Contig1_1	12.42	12.42	0.00108285	0.0449527	NA	NA	NA	NA	NA	NA	leukocyte elastase inhibitor-like [Mizuhopecten yessoensis]
T4M4Br2_k25_Locus_28710_Transcript_1_1	2.07	12.42	0.00108666	0.0449527	NA	NA	NA	NA	NA	NA	dehydrodolichyl diphosphate synthase complex subunit nus1-like [Mizuhopecten yessoensis]
T1M4Br2_k55_Locus_8419_Transcript_2_1	2.07	14.49	0.00108869	0.0449812	12.7949	0.0177849	12.1129	385.686	1.16572	0.0227455	indolethylamine N-methyltransferase [Lingula anatina]
T1M4Br2_k43_Locus_20954_Transcript_4_1	12.42	12.42	0.00109758	0.0452178	NA	NA	NA	NA	NA	NA	PREDICTED: probable thiopurine S-methyltransferase [Crassostrea gigas]
T1M4Br2_CL5342Contig1_1	6.21	12.42	0.00109838	0.0452178	NA	NA	NA	NA	NA	NA	NA
T4M4Br2_k61_Locus_20596_Transcript_1_1	12.42	12.42	0.00110708	0.0453244	NA	NA	NA	NA	NA	NA	NA
T1M4Br2_k69_Locus_25240_Transcript_1_1	4.14	10.35	0.0011124	0.0454585	11.1508	0.00135837	9.78274	18.0475	2.24109	0.00409526	NA
T1M4Br2_k25_Locus_5576_Transcript_4_1	12.42	12.42	0.00113243	0.0458799	NA	NA	NA	NA	NA	NA	vigilin-like [Mizuhopecten yessoensis]
T1M4Br2_k65_Locus_10217_Transcript_1_1	4.14	12.42	0.00113964	0.0459571	NA	NA	NA	NA	NA	NA	NA
T6M6Br2_k25_Locus_22185_Transcript_3_1	10.35	12.42	0.00114993	0.046163	NA	NA	NA	NA	NA	NA	AP-1 complex subunit beta-1-like [Crassostrea virginica]<>AP-1 complex subunit beta-1-like [Crassostrea virginica]
T4M4Br2_k61_Locus_10484_Transcript_2_1	6.21	14.49	0.00115449	0.0462786	12.8774	0.0355434	16.223	14.3396	3.61235	0.0402126	PREDICTED: NADH dehydrogenase [ubiquinone] 1 alpha subcomplex subunit 13-like, partial [Biomphalaria glabrata]
T4M4Br2_k55_Locus_4816_Transcript_3_1	12.42	12.42	0.00115917	0.0463515	NA	NA	NA	NA	NA	NA	NA
T6M6Br2_k37_Locus_14660_Transcript_1_1	12.42	12.42	0.001164	0.0463834	12.6329	0.0288943	11.4282	133.533	4.7925	0.0336932	TBC1 domain family member 5-like isoform X5 [Crassostrea virginica]
T12M2Br2_k49_Locus_5429_Transcript_1_1	4.14	12.42	0.00117947	0.046668	13.6712	0.0069437	16.4684	57.3855	0.572916	0.0115072	NA
T4M4Br2_k65_Locus_11679_Transcript_1_1	8.28	14.49	0.00118976	0.0467264	13.3067	5.80337e-05	76.947	50.0058	4.23627	0.000756536	NA
T4M4Br2_k25_Locus_28920_Transcript_1_1	14.49	14.49	0.00119067	0.0467264	13.396	0.000861614	17.2941	54.0254	0.815814	0.00320231	N-alpha-acetyltransferase 35, NatC auxiliary subunit-like isoform X2 [Mizuhopecten yessoensis]
T4M4Br2_k25_Locus_16381_Transcript_1_1	12.42	14.49	0.00118848	0.0467264	13.396	0.00167733	13.5311	5.08208	5.97355	0.00461312	cyclic AMP-dependent transcription factor ATF-3-like isoform X2 [Mizuhopecten yessoensis]<>cyclic AMP-dependent transcription factor ATF-3-like isoform X2 [Mizuhopecten yessoensis]
T1M4Br2_k31_Locus_1290_Transcript_5_1	2.07	12.42	0.00119671	0.0468927	NA	NA	NA	NA	NA	NA	probable thiopurine S-methyltransferase [Mizuhopecten yessoensis]
T1M4Br2_k25_Locus_9849_Transcript_2_1	2.07	12.42	0.00120105	0.0469695	NA	NA	NA	NA	NA	NA	transcription initiation factor TFIID subunit 9B-like isoform X2 [Crassostrea virginica]
T6M6Br2_k49_Locus_2582_Transcript_1_1	12.42	12.42	0.00120926	0.0471771	NA	NA	NA	NA	NA	NA	dipeptidyl peptidase 1-like isoform X1 [Crassostrea virginica]<>dipeptidyl peptidase 1-like isoform X2 [Crassostrea virginica]
T12M2Br2_k49_Locus_9419_Transcript_1_1	6.21	12.42	0.00122659	0.047691	NA	NA	NA	NA	NA	NA	uncharacterized protein LOC110453903 isoform X1 [Mizuhopecten yessoensis]
T1M4Br2_k55_Locus_7097_Transcript_1_1	4.14	12.42	0.0012425	0.0479218	11.9521	0.00625202	23.9555	17.326	3.00137	0.0107065	NA
T12M2Br2_CL1Contig3901_1	12.42	12.42	0.00123909	0.0479218	NA	NA	NA	NA	NA	NA	NA
T1M4Br2_k55_Locus_8202_Transcript_1_1	4.14	12.42	0.00124149	0.0479218	NA	NA	NA	NA	NA	NA	PREDICTED: ras association domain-containing protein 9 [Crassostrea gigas]<>PREDICTED: ras association domain-containing protein 9 [Crassostrea gigas]<>PREDICTED: ras association domain-containing protein 9 [Crassostrea gigas]<>PREDICTED: ras association domain-containing protein 9 [Crassostrea gigas]<>PREDICTED: ras association domain-containing protein 9 [Crassostrea gigas]<>PREDICTED: ras asso…
T1M4Br2_k69_Locus_11447_Transcript_2_1	10.35	12.42	0.00124154	0.0479218	NA	NA	NA	NA	NA	NA	membrane protein FAM174-like [Mizuhopecten yessoensis]
T4M4Br2_k49_Locus_11843_Transcript_4_1	8.28	12.42	0.0012514	0.04799	NA	NA	NA	NA	NA	NA	cytochrome P450 3A28-like [Mizuhopecten yessoensis]
T12M2Br2_k25_Locus_461_Transcript_19_1	4.14	12.42	0.00125922	0.0479949	NA	NA	NA	NA	NA	NA	PREDICTED: deoxynucleoside triphosphate triphosphohydrolase SAMHD1 [Thamnophis sirtalis]
T6M6Br2_CL1245Contig1_1	2.07	12.42	0.00127192	0.0479949	NA	NA	NA	NA	NA	NA	regucalcin-like [Crassostrea virginica]
T4M4Br2_k37_Locus_662_Transcript_3_1	10.35	12.42	0.00127278	0.0479949	NA	NA	NA	NA	NA	NA	Werner syndrome ATP-dependent helicase-like [Crassostrea virginica]
T12M2Br2_k55_Locus_4636_Transcript_1_1	2.07	12.42	0.00129068	0.0484467	NA	NA	NA	NA	NA	NA	PREDICTED: 15 kDa selenoprotein-like [Crassostrea gigas]
T6M6Br2_k25_Locus_3257_Transcript_13_1	4.14	12.42	0.00129533	0.0484647	10.8478	0.0198036	16.5224	59.2278	3.34634	0.0247802	PREDICTED: trichohyalin isoform X30 [Crassostrea gigas]
T4M4Br2_k25_Locus_28706_Transcript_1_1	4.14	12.42	0.00131766	0.0488596	NA	NA	NA	NA	NA	NA	NA
T4M4Br2_k31_Locus_14641_Transcript_1_1	2.07	10.35	0.00132597	0.0490056	10.6738	0.00409092	9.17642	12.4874	1.20883	0.00805165	NA
T12M2Br2_CL6504Contig1_1	12.42	12.42	0.00132861	0.0490492	13.958	0.00163442	22.9106	144.778	4.83848	0.00454861	PREDICTED: casein kinase II subunit beta isoform X1 [Octopus bimaculoides]
T6M6Br2_k49_Locus_2904_Transcript_1_2	14.49	14.49	0.00133237	0.0490706	12.961	0.00375295	8.93194	101.752	0.667119	0.00759934	kinetochore protein Spc24 [Lingula anatina]<>kinetochore protein Spc24 [Lingula anatina]<>kinetochore protein Spc24 [Lingula anatina]
T4M4Br2_k55_Locus_7860_Transcript_1_1	4.14	10.35	0.00133742	0.0491587	10.5608	0.000307403	28.5629	35.1465	2.66596	0.00182054	NA
T1M4Br2_k25_Locus_7385_Transcript_1_1	8.28	12.42	0.00134607	0.0493149	NA	NA	NA	NA	NA	NA	PREDICTED: uncharacterized protein C1orf228 homolog [Crassostrea gigas]
T4M4Br2_k55_Locus_33928_Transcript_1_1	6.21	14.49	0.00135919	0.049638	12.7134	1.45054e-05	105.626	8.42004	3.78174	0.000375627	NA
T12M2Br2_k55_Locus_4622_Transcript_2_1	NA	NA	NA	NA	12.1707	1.15585e-05	80.9152	47.4395	1.16912	0.000336218	NA
T1M4Br2_CL6910Contig1_1	NA	NA	NA	NA	11.8107	1.65384e-05	234.784	30.0007	0.681904	0.000400954	PREDICTED: sorting nexin-13 isoform X1 [Crassostrea gigas]
T6M6Br2_k31_Locus_1426_Transcript_3_1	NA	NA	NA	NA	12.097	2.06691e-05	139.959	87.784	1.40595	0.00044533	NA
T1M4Br2_k61_Locus_2878_Transcript_8_1	NA	NA	NA	NA	11.9521	5.33861e-05	49.7527	231.798	6.08143	0.000724553	serine/threonine-protein phosphatase PP1-beta catalytic subunit [Mizuhopecten yessoensis]
T1M4Br2_CL1056Contig1_1	NA	NA	NA	NA	11.9521	6.09975e-05	45.5903	10.0349	1.127	0.000781361	uncharacterized protein LOC110463295 [Mizuhopecten yessoensis]
T4M4Br2_k69_Locus_3671_Transcript_11_1	NA	NA	NA	NA	12.1707	6.51329e-05	22.3487	111.961	3.86045	0.000811444	NA
T6M6Br2_k65_Locus_1273_Transcript_32_1	NA	NA	NA	NA	11.9521	7.73663e-05	48.9749	215.362	1.02079	0.000877051	heat shock 70 kDa protein 12B-like isoform X1 [Mizuhopecten yessoensis]
T4M4Br2_k37_Locus_2157_Transcript_3_1	NA	NA	NA	NA	11.9521	8.37036e-05	44.6729	4195.48	5.48341	0.000911928	PREDICTED: ETS-related transcription factor Elf-3 [Crassostrea gigas]
T4M4Br2_k65_Locus_20089_Transcript_1_1	NA	NA	NA	NA	12.1707	8.66372e-05	45.2048	20.3551	3.15765	0.000927057	NA
T6M6Br2_CL4181Contig1_1	NA	NA	NA	NA	11.9521	0.000107532	11.9553	5.64669	0.552203	0.00104001	NA
T12M2Br2_CL5245Contig1_1	NA	NA	NA	NA	12.1707	0.000131538	220.215	28.5482	4.96949	0.00114997	NA
T12M2Br2_k49_Locus_12595_Transcript_2_1	NA	NA	NA	NA	12.0241	0.000155894	651.143	261.355	0.794182	0.00126134	PREDICTED: calmodulin isoform X2 [Cricetulus griseus]
T6M6Br2_CL4320Contig1_1	NA	NA	NA	NA	11.8107	0.000197801	15.9529	29.5917	2.57752	0.00144172	NA
T1M4Br2_k65_Locus_26925_Transcript_1_1	NA	NA	NA	NA	11.881	0.000274302	20.4535	19.7752	2.30503	0.00171202	PREDICTED: ring-infected erythrocyte surface antigen [Crassostrea gigas]
T6M6Br2_CL578Contig1_1	NA	NA	NA	NA	12.1707	0.000319176	24.6639	88.3913	5.15475	0.00186139	NA
T4M4Br2_k65_Locus_29246_Transcript_1_1	NA	NA	NA	NA	11.881	0.000342394	10.0992	46.0877	4.89625	0.00193941	NA
T4M4Br2_CL1Contig3145_1	NA	NA	NA	NA	12.0241	0.000346743	9.80679	277.289	5.73083	0.00195533	uncharacterized protein LOC111104626 isoform X2 [Crassostrea virginica]<>uncharacterized protein LOC111114926 isoform X2 [Crassostrea virginica]
T6M6Br2_k69_Locus_27210_Transcript_1_1	NA	NA	NA	NA	11.881	0.000366589	16.7425	24.54	0.128764	0.00200972	PREDICTED: ras-related C3 botulinum toxin substrate 1 [Esox lucius]<>PREDICTED: ras-related C3 botulinum toxin substrate 1 [Esox lucius]
T4M4Br2_CL10009Contig1_1	NA	NA	NA	NA	12.0241	0.000400062	11.2877	27.5971	4.47124	0.00209928	NA
T4M4Br2_k25_Locus_4752_Transcript_9_1	NA	NA	NA	NA	12.1707	0.000423624	11.6622	111.21	4.43967	0.00216451	NA
T1M4Br2_k55_Locus_2441_Transcript_1_1	NA	NA	NA	NA	11.8107	0.000429794	40.8223	20.789	4.15444	0.0021812	NA
T6M6Br2_CL32Contig1_2	NA	NA	NA	NA	11.9521	0.000491301	30.7765	219.929	3.93163	0.00233357	PREDICTED: RNA-directed DNA polymerase from mobile element jockey-like [Acropora digitifera]
T6M6Br2_k25_Locus_1549_Transcript_15_1	NA	NA	NA	NA	11.8107	0.000506704	12.6643	740.59	4.11293	0.00237171	putative ferric-chelate reductase 1 [Danio rerio]
T6M6Br2_k43_Locus_8987_Transcript_1_1	NA	NA	NA	NA	12.1707	0.000535845	59.8711	17.8382	1.23324	0.0024388	NA
T4M4Br2_k61_Locus_18564_Transcript_2_1	NA	NA	NA	NA	12.0241	0.000646025	15.7102	42.2615	5.14733	0.00271774	PREDICTED: uncharacterized protein LOC105344861 isoform X3 [Crassostrea gigas]
T1M4Br2_k37_Locus_2602_Transcript_1_1	NA	NA	NA	NA	12.097	0.00065054	26.0412	167.992	2.49215	0.00272615	coiled-coil domain-containing protein 173-like [Mizuhopecten yessoensis]
T1M4Br2_k55_Locus_10928_Transcript_1_1	NA	NA	NA	NA	11.8107	0.000654471	87.1643	48.7985	4.43682	0.00273629	protein lin-52 homolog [Crassostrea virginica]<>protein lin-52 homolog [Crassostrea virginica]
T1M4Br2_k65_Locus_1608_Transcript_1_1	NA	NA	NA	NA	12.1707	0.000706944	104.784	66.9362	3.88616	0.00285995	NA
T1M4Br2_k25_Locus_7353_Transcript_1_1	NA	NA	NA	NA	12.1707	0.000732427	10.7505	9.45018	3.14188	0.00291249	NA
T1M4Br2_CL1Contig518_1	NA	NA	NA	NA	11.9521	0.000797754	22.6266	251.641	1.48072	0.00305958	NA
T1M4Br2_k61_Locus_12446_Transcript_2_1	NA	NA	NA	NA	12.097	0.00101429	8.12152	28.3344	2.13121	0.00350716	NA
T12M2Br2_k55_Locus_15380_Transcript_3_1	NA	NA	NA	NA	11.8107	0.00101751	54.3228	15.7468	6.27388	0.0035145	NA
T12M2Br2_k31_Locus_2260_Transcript_10_1	NA	NA	NA	NA	12.097	0.00103571	8.24466	439.813	0.0462811	0.00354911	aminopeptidase B-like [Mizuhopecten yessoensis]
T4M4Br2_k61_Locus_9072_Transcript_5_1	NA	NA	NA	NA	11.8107	0.00107044	16.357	27.7622	5.67297	0.00361252	NA
T12M2Br2_k31_Locus_4463_Transcript_5_1	NA	NA	NA	NA	11.8107	0.00123401	43.5048	88.3449	2.2425	0.00389226	tyrosine-protein kinase Fer-like [Mizuhopecten yessoensis]
T1M4Br2_k55_Locus_9826_Transcript_1_1	NA	NA	NA	NA	12.0241	0.0016208	22.6575	1.89826	4.36688	0.00452192	NA
T6M6Br2_CL1086Contig1_1	NA	NA	NA	NA	12.0241	0.00172504	20.1405	181.909	4.88482	0.00469618	helicase with zinc finger domain 2-like [Mizuhopecten yessoensis]
T4M4Br2_CL219Contig3_1	NA	NA	NA	NA	11.881	0.00173745	22.13	55.244	0.212656	0.00471587	NA
T6M6Br2_CL1Contig264_1	NA	NA	NA	NA	11.881	0.00177154	12.1783	43.6328	0.745987	0.00476979	uncharacterized protein LOC111135196 isoform X4 [Crassostrea virginica]
T4M4Br2_k43_Locus_4999_Transcript_7_1	NA	NA	NA	NA	11.9521	0.00181562	8.01903	167.683	3.01478	0.00483681	TLD domain-containing protein 1-like [Mizuhopecten yessoensis]
T12M2Br2_k49_Locus_30644_Transcript_1_1	NA	NA	NA	NA	12.0241	0.00195407	31.8444	5.84298	0.26514	0.00506157	NA
T6M6Br2_CL964Contig1_1	NA	NA	NA	NA	11.9521	0.00196999	14.6058	59.4734	1.46437	0.00508372	NA
T4M4Br2_k25_Locus_41710_Transcript_1_1	NA	NA	NA	NA	11.9521	0.00199656	8.20864	9.67661	3.23993	0.00511982	NA
T12M2Br2_CL1Contig2921_1	NA	NA	NA	NA	11.881	0.00201643	39.2303	5.16035	4.79778	0.00515385	NA
T4M4Br2_k31_Locus_7598_Transcript_1_1	NA	NA	NA	NA	12.097	0.00217034	11.6096	8.86711	1.55972	0.00540422	NA
T6M6Br2_CL1Contig997_1	NA	NA	NA	NA	11.881	0.00218219	15.9517	671.432	5.4041	0.00542031	ribonuclease Oy [Lingula anatina]
T12M2Br2_CL1Contig2592_1	NA	NA	NA	NA	12.1707	0.002234	16.1108	174.242	2.71044	0.00550475	NA
T1M4Br2_k69_Locus_3065_Transcript_1_1	NA	NA	NA	NA	12.1707	0.00227259	10.675	21.3662	5.08065	0.00556598	NA
T1M4Br2_CL4068Contig1_1	NA	NA	NA	NA	11.8107	0.00232607	10.9336	13.6653	5.25253	0.00563721	NA
T4M4Br2_k31_Locus_3495_Transcript_8_1	NA	NA	NA	NA	11.9521	0.00236707	9.59678	65.2742	4.91894	0.00569664	NA
T12M2Br2_CL2894Contig1_1	NA	NA	NA	NA	11.9521	0.00241236	31.1631	114.093	5.52865	0.00576211	NA
T1M4Br2_k61_Locus_3834_Transcript_1_1	NA	NA	NA	NA	12.097	0.00242175	21.6132	951.567	0.591995	0.00577823	NA
T4M4Br2_k49_Locus_25257_Transcript_1_1	NA	NA	NA	NA	11.881	0.00245427	22.3819	14.1658	5.27557	0.00581973	NA
T6M6Br2_k55_Locus_1377_Transcript_1_1	NA	NA	NA	NA	12.097	0.00249136	9.54983	45.4693	0.88825	0.00586236	NA
T6M6Br2_CL8539Contig1_1	NA	NA	NA	NA	11.881	0.00273185	12.0106	51.9379	1.04473	0.00620695	PREDICTED: FAST kinase domain-containing protein 1-like [Octopus bimaculoides]
T4M4Br2_k69_Locus_5770_Transcript_7_1	NA	NA	NA	NA	11.9521	0.00275982	33.8007	115.499	0.913691	0.00624324	PREDICTED: vacuolar protein sorting-associated protein 29 [Crassostrea gigas]
T4M4Br2_k55_Locus_15360_Transcript_6_1	NA	NA	NA	NA	12.1707	0.00282548	13.8483	49.672	5.61925	0.00633786	hypothetical protein [Bathymodiolus azoricus thioautotrophic gill symbiont]
T4M4Br2_CL66Contig3_1	NA	NA	NA	NA	12.0241	0.0029506	10.9846	58.977	5.42698	0.00651213	NA
T4M4Br2_CL2677Contig1_1	NA	NA	NA	NA	11.881	0.00309467	25.9739	29.3149	1.16778	0.00671552	NA
T1M4Br2_CL1Contig5061_1	NA	NA	NA	NA	12.0241	0.00328938	12.7182	78.4033	4.15312	0.00697861	NA
T4M4Br2_k55_Locus_24574_Transcript_2_1	NA	NA	NA	NA	11.9521	0.00349727	17.601	51.2181	2.31045	0.00725929	NA
T6M6Br2_k69_Locus_11816_Transcript_3_1	NA	NA	NA	NA	12.0241	0.00359952	11.5864	54.3651	1.82772	0.00738275	hemicentin-1-like, partial [Mizuhopecten yessoensis]
T4M4Br2_CL1167Contig1_1	NA	NA	NA	NA	11.881	0.00376912	16.897	100.428	3.58724	0.00762079	NA
T6M6Br2_k61_Locus_4850_Transcript_3_1	NA	NA	NA	NA	11.9521	0.00380489	57.3953	21.0793	0.319579	0.00766716	PREDICTED: uncharacterized protein LOC105335463 isoform X2 [Crassostrea gigas]
T12M2Br2_CL1Contig3323_1	NA	NA	NA	NA	12.1707	0.00429239	17.0083	166.344	4.21146	0.00830063	calmodulin-2/4-like isoform X2 [Phalaenopsis equestris]
T12M2Br2_CL27Contig5_1	NA	NA	NA	NA	11.8107	0.00456286	23.1278	46.5564	3.50022	0.0086586	NA
T12M2Br2_k25_Locus_21774_Transcript_1_1	NA	NA	NA	NA	12.1707	0.00457248	8.95072	64.8273	4.76384	0.00867243	E3 ubiquitin-protein ligase Midline-1-like isoform X1 [Mizuhopecten yessoensis]
T6M6Br2_CL1Contig1760_1	NA	NA	NA	NA	12.0241	0.00478778	37.546	84.3919	5.65815	0.00895296	NA
T6M6Br2_CL1Contig3261_1	NA	NA	NA	NA	12.097	0.00483067	18.3107	4.92673	0.735814	0.00900585	NA
T4M4Br2_k55_Locus_4691_Transcript_3_1	NA	NA	NA	NA	11.8107	0.0048971	8.94207	23.3194	1.26046	0.00908449	NA
T1M4Br2_CL12Contig2_1	NA	NA	NA	NA	11.881	0.00497005	13.5938	26.8123	4.13382	0.00917529	NA
T6M6Br2_CL10883Contig1_1	NA	NA	NA	NA	12.1707	0.00517044	36.3706	5.72672	3.97974	0.00941608	NA
T12M2Br2_CL1359Contig1_1	NA	NA	NA	NA	11.9521	0.00534218	12.9543	37.4937	3.91427	0.00961703	NA
T1M4Br2_k65_Locus_2863_Transcript_3_1	NA	NA	NA	NA	12.1707	0.00548	8.36779	73.7131	0.655769	0.00977308	uncharacterized protein LOC111628593, partial [Centruroides sculpturatus]
T4M4Br2_k65_Locus_16524_Transcript_1_1	NA	NA	NA	NA	11.8107	0.00566076	8.86435	7.72311	2.78162	0.00998364	NA
T4M4Br2_k69_Locus_1215_Transcript_3_1	NA	NA	NA	NA	11.881	0.00573876	31.9446	18.49	1.1122	0.0100794	NA
T6M6Br2_k69_Locus_5264_Transcript_3_1	NA	NA	NA	NA	12.0241	0.00603532	52.9502	3083.8	2.28493	0.0104532	NA
T12M2Br2_k69_Locus_71_Transcript_28_1	NA	NA	NA	NA	12.097	0.00636183	9.04574	54.2298	2.13373	0.0108392	PREDICTED: uncharacterized protein LOC109620256 [Crassostrea gigas]
T6M6Br2_k69_Locus_1968_Transcript_69_2	NA	NA	NA	NA	11.8107	0.00644974	15.9554	281.713	0.00594588	0.0109342	PREDICTED: uncharacterized protein LOC105344672 [Crassostrea gigas]
T1M4Br2_CL449Contig1_1	NA	NA	NA	NA	11.881	0.00668044	21.6994	7.77744	1.05111	0.0112089	NA
T1M4Br2_CL5050Contig1_1	NA	NA	NA	NA	12.097	0.00672518	15.7661	3.32049	3.66825	0.0112634	NA
T6M6Br2_k31_Locus_2985_Transcript_1_1	NA	NA	NA	NA	12.097	0.00680668	14.6187	52.3775	2.50148	0.0113555	uncharacterized protein LOC111108050 isoform X3 [Crassostrea virginica]
T6M6Br2_k25_Locus_16962_Transcript_3_1	NA	NA	NA	NA	11.8107	0.00696866	10.5595	20.0213	1.28607	0.0115368	exosome complex component MTR3-like [Crassostrea virginica]
T4M4Br2_CL1Contig3375_1	NA	NA	NA	NA	11.9521	0.00716002	12.6153	62.2591	3.60283	0.0117431	PREDICTED: uncharacterized protein LOC105348961 [Crassostrea gigas]
T12M2Br2_k49_Locus_14967_Transcript_6_1	NA	NA	NA	NA	11.9521	0.00725764	14.4485	89.8801	1.29782	0.0118639	NA
T6M6Br2_CL1Contig3278_1	NA	NA	NA	NA	11.881	0.00727624	18.4223	27.5525	4.72945	0.0118862	NA
T1M4Br2_CL1058Contig1_1	NA	NA	NA	NA	12.0241	0.00728109	21.839	64.4637	0.890727	0.01189	NA
T1M4Br2_k25_Locus_30573_Transcript_2_1	NA	NA	NA	NA	12.1707	0.00738775	11.1125	67.6998	1.56094	0.0120067	uncharacterized protein LOC111115712 [Crassostrea virginica]
T1M4Br2_k69_Locus_15212_Transcript_1_1	NA	NA	NA	NA	12.0241	0.00760609	43.8105	160.787	4.17048	0.0122373	NA
T1M4Br2_CL1962Contig1_1	NA	NA	NA	NA	11.8107	0.00787258	13.4928	55.178	5.87699	0.0125471	PREDICTED: FAD-linked sulfhydryl oxidase ALR [Latimeria chalumnae]
T6M6Br2_CL525Contig2_1	NA	NA	NA	NA	11.881	0.00789887	11.356	305.03	0.64133	0.0125765	60S ribosomal protein L26 isoform X1 [Lingula anatina]<>60S ribosomal protein L26 isoform X2 [Lingula anatina]<>60S ribosomal protein L26 [Lingula anatina]
T1M4Br2_CL7139Contig1_1	NA	NA	NA	NA	11.881	0.00792387	10.0113	4.01087	3.94769	0.012605	NA
T6M6Br2_CL1Contig4472_1	NA	NA	NA	NA	12.0241	0.0082316	12.4058	181.181	5.68996	0.0129389	PREDICTED: arf-GAP with Rho-GAP domain, ANK repeat and PH domain-containing protein 2 isoform X3 [Crassostrea gigas]
T1M4Br2_CL1695Contig1_1	NA	NA	NA	NA	11.9521	0.00827109	12.18	28.097	2.91066	0.0129756	NA
T4M4Br2_CL1Contig3045_1	NA	NA	NA	NA	11.8107	0.00836009	18.1613	39.2518	4.80958	0.0130755	NA
T6M6Br2_k25_Locus_3686_Transcript_6_1	NA	NA	NA	NA	12.097	0.00854515	11.1232	32.9622	5.87717	0.0132802	NA
T6M6Br2_k69_Locus_8528_Transcript_1_1	NA	NA	NA	NA	12.097	0.00875025	20.9903	19.7969	4.09435	0.0134973	NA
T4M4Br2_k55_Locus_60_Transcript_321_1	NA	NA	NA	NA	11.881	0.0092411	27.5952	44.3112	4.13024	0.0140432	PREDICTED: uncharacterized protein LOC109619605 isoform X1 [Crassostrea gigas]<>PREDICTED: uncharacterized protein LOC109619605 isoform X2 [Crassostrea gigas]
T12M2Br2_k65_Locus_14327_Transcript_14_1	NA	NA	NA	NA	11.9521	0.0096542	8.74069	51.1663	2.0636	0.0145003	myosin heavy chain, fast skeletal muscle-like isoform X5 [Mizuhopecten yessoensis]
T12M2Br2_CL1Contig3214_1	NA	NA	NA	NA	12.0241	0.00972024	9.72894	138.069	4.34115	0.014564	PREDICTED: heat shock 70 kDa protein 12A [Crassostrea gigas]
T12M2Br2_k49_Locus_119_Transcript_1145_3	NA	NA	NA	NA	12.1707	0.00981046	67.3556	14.8415	0.886089	0.0146589	PREDICTED: RNA-directed DNA polymerase from mobile element jockey-like [Acropora digitifera]
T4M4Br2_k55_Locus_14137_Transcript_1_1	NA	NA	NA	NA	12.097	0.0101621	14.5406	6.17553	1.38927	0.0150269	NA
T6M6Br2_k61_Locus_15718_Transcript_1_1	NA	NA	NA	NA	11.881	0.010261	9.00076	64.9557	1.28833	0.0151431	PREDICTED: H/ACA ribonucleoprotein complex subunit 3 [Hippocampus comes]
T12M2Br2_CL1Contig3650_1	NA	NA	NA	NA	11.9521	0.0105458	10.1863	10.9787	5.73504	0.0154579	NA
T1M4Br2_k25_Locus_4079_Transcript_10_1	NA	NA	NA	NA	12.1707	0.011022	9.63901	18.2391	3.17251	0.0159541	NA
T6M6Br2_CL9485Contig1_1	NA	NA	NA	NA	12.0241	0.0112711	11.1541	4.91067	2.53554	0.0162409	PREDICTED: norrin-like [Octopus bimaculoides]
T1M4Br2_k49_Locus_9555_Transcript_1_1	NA	NA	NA	NA	12.0241	0.0116024	9.28783	9.1006	3.2612	0.0165894	transcription initiation factor TFIID subunit 12-like [Mizuhopecten yessoensis]<>transcription initiation factor TFIID subunit 12-like [Mizuhopecten yessoensis]
T1M4Br2_k31_Locus_9797_Transcript_8_1	NA	NA	NA	NA	11.8107	0.0117185	10.9336	81.3337	2.8905	0.0167103	PREDICTED: tetratricopeptide repeat protein 25 isoform X4 [Crassostrea gigas]
T1M4Br2_k25_Locus_290_Transcript_1_1	NA	NA	NA	NA	12.1707	0.0121737	15.3723	14.8404	4.99975	0.0171893	uncharacterized protein LOC110460678 [Mizuhopecten yessoensis]<>uncharacterized protein LOC110460678 [Mizuhopecten yessoensis]<>uncharacterized protein LOC110460678 [Mizuhopecten yessoensis]<>uncharacterized protein LOC110460678 [Mizuhopecten yessoensis]
T6M6Br2_k55_Locus_2633_Transcript_5_1	NA	NA	NA	NA	12.097	0.0122861	11.6624	66.9814	1.03993	0.0172927	NA
T6M6Br2_k43_Locus_13310_Transcript_1_1	NA	NA	NA	NA	12.1707	0.0123282	9.82731	21.0495	5.11843	0.0173315	serine/threonine-protein kinase 38-like isoform X2 [Crassostrea virginica]<>serine/threonine-protein kinase 38-like isoform X3 [Crassostrea virginica]
T6M6Br2_CL1948Contig1_1	NA	NA	NA	NA	11.8107	0.0124761	42.5842	26.6875	3.66085	0.017484	NA
T1M4Br2_k25_Locus_38781_Transcript_1_1	NA	NA	NA	NA	12.1707	0.0128373	10.6822	29.7961	4.83492	0.0178788	RPA-interacting protein A-like isoform X1 [Crassostrea virginica]<>RPA-interacting protein A-like isoform X1 [Crassostrea virginica]
T6M6Br2_k61_Locus_17920_Transcript_1_1	NA	NA	NA	NA	11.8107	0.0141376	22.4722	9.99528	1.6545	0.0191593	hypothetical protein LOTGIDRAFT_232185 [Lottia gigantea]
T4M4Br2_k25_Locus_720_Transcript_1_1	NA	NA	NA	NA	11.9521	0.0149536	13.9853	14.63	3.86691	0.0199766	DNA topoisomerase 3-alpha-like isoform X1 [Mizuhopecten yessoensis]
T6M6Br2_k31_Locus_13799_Transcript_3_1	NA	NA	NA	NA	12.097	0.0149831	8.11775	9.22365	1.19377	0.0200058	PREDICTED: lipoma HMGIC fusion partner-like 2 protein [Crassostrea gigas]
T4M4Br2_k43_Locus_23950_Transcript_1_1	NA	NA	NA	NA	12.097	0.0149849	16.1593	5.78113	4.47066	0.0200067	uncharacterized protein LOC110464352 [Mizuhopecten yessoensis]
T1M4Br2_k37_Locus_18472_Transcript_1_1	NA	NA	NA	NA	12.0241	0.0156981	11.0204	22.7538	4.37096	0.0207256	NA
T1M4Br2_k61_Locus_5826_Transcript_15_1	NA	NA	NA	NA	12.1707	0.0162103	9.76671	300.407	6.106	0.0212334	golgin IMH1-like isoform X3 [Mizuhopecten yessoensis]<>golgin IMH1-like isoform X3 [Mizuhopecten yessoensis]<>golgin IMH1-like isoform X3 [Mizuhopecten yessoensis]
T4M4Br2_k37_Locus_31778_Transcript_1_1	NA	NA	NA	NA	12.097	0.0168338	9.5643	15.3635	5.19871	0.021839	1-phosphatidylinositol 3-phosphate 5-kinase-like isoform X5 [Mizuhopecten yessoensis]
T4M4Br2_k31_Locus_12849_Transcript_1_1	NA	NA	NA	NA	12.1707	0.016985	8.07495	19.9714	3.45938	0.02198	NA
T1M4Br2_k25_Locus_15954_Transcript_3_1	NA	NA	NA	NA	12.097	0.0174354	8.85618	30.1064	0.27874	0.0224165	PREDICTED: tRNA (uracil(54)-C(5))-methyltransferase homolog [Eurypyga helias]
T1M4Br2_CL8506Contig1_1	NA	NA	NA	NA	12.1707	0.0175231	12.9818	9.42895	5.43066	0.0225087	NA
T6M6Br2_CL1Contig2356_1	NA	NA	NA	NA	11.8107	0.0178515	19.0247	28.1511	4.3077	0.0228154	NA
T4M4Br2_k25_Locus_25547_Transcript_1_1	NA	NA	NA	NA	11.8107	0.0182915	9.38456	25.073	1.63642	0.0232628	PREDICTED: uncharacterized protein LOC105344726 isoform X1 [Crassostrea gigas]
T1M4Br2_k55_Locus_25869_Transcript_1_1	NA	NA	NA	NA	12.097	0.0191149	11.0912	14.4582	3.28498	0.0240998	P2X purinoceptor 7-like [Crassostrea virginica]
T1M4Br2_k25_Locus_2683_Transcript_1_1	NA	NA	NA	NA	12.1707	0.0201038	8.01292	415.356	1.90492	0.0250885	tektin-2-like [Crassostrea virginica]<>tektin-2-like [Crassostrea virginica]
T4M4Br2_CL9084Contig1_1	NA	NA	NA	NA	12.0241	0.0201964	9.51044	73.5254	4.46802	0.0251764	uncharacterized protein LOC111124922 [Crassostrea virginica]<>uncharacterized protein LOC111124922 [Crassostrea virginica]
T1M4Br2_CL1Contig4230_1	NA	NA	NA	NA	12.1707	0.0212357	14.8821	120.757	4.79503	0.0262099	NA
T12M2Br2_k43_Locus_4879_Transcript_10_1	NA	NA	NA	NA	12.097	0.0215967	13.4873	16.7464	1.56586	0.026563	NA
T1M4Br2_k49_Locus_577_Transcript_1_1	NA	NA	NA	NA	11.8107	0.0232925	71.2035	142.163	2.59739	0.0282182	PREDICTED: ras-related protein Rab-5B-like isoform X1 [Crassostrea gigas]
T6M6Br2_k43_Locus_20759_Transcript_1_1	NA	NA	NA	NA	12.097	0.0240638	8.05625	45.1528	2.11846	0.0290011	PREDICTED: dynein regulatory complex subunit 3 [Crassostrea gigas]
T4M4Br2_k37_Locus_13410_Transcript_1_1	NA	NA	NA	NA	11.9521	0.0248355	9.17373	64.6578	6.25807	0.02975	putative glycerol kinase 5 [Crassostrea virginica]
T6M6Br2_k49_Locus_4462_Transcript_13_1	NA	NA	NA	NA	12.0241	0.0259166	8.28835	103.7	1.02422	0.0308173	NA
T12M2Br2_k37_Locus_4110_Transcript_9_1	NA	NA	NA	NA	12.097	0.0266886	8.41318	30.5522	0.384846	0.0315662	NA
T6M6Br2_k25_Locus_23974_Transcript_1_1	NA	NA	NA	NA	12.0241	0.0270508	21.2245	4.33652	1.85236	0.0319056	EF-hand calcium-binding domain-containing protein 10-like [Mizuhopecten yessoensis]
T4M4Br2_k69_Locus_3365_Transcript_13_1	NA	NA	NA	NA	12.097	0.0273876	8.20761	259.179	0.680144	0.0322254	type-1 angiotensin II receptor-associated protein-like [Crassostrea virginica]
T12M2Br2_CL4020Contig1_1	NA	NA	NA	NA	12.0241	0.0299858	11.6684	21.2538	2.73235	0.0347519	NA
T6M6Br2_CL4548Contig1_1	NA	NA	NA	NA	12.0241	0.0345831	8.05955	87.4472	0.438444	0.0392796	NA
T1M4Br2_CL1Contig3205_1	NA	NA	NA	NA	12.0241	0.0385441	9.49507	134.671	3.3234	0.0431527	NA

## Sheet: Robust_transcripts_insitu_CD
Supplementary Data 1b. List of the most robust rhythmic transcripts in the range 20-24.8h for the in situ experiment. Normalisation performed with down-sampling and DESeq2. It corresponds to the rhythmic contigs whose period was precisely assessed at 24.8h by either RAIN or ABSR plus those that were detected in the circadian range by the other algorithm. RAIN and ABSR: two-sided tests. BH and q.v…
Contig	RAIN				ABSR						Annotation
	phase	period	pVal	BH	Period	p.Value	Spec.Max	Amplitude	Phase	q.Value
T12M2Br2_CL2376Contig1_1	6.21	20.7	1.26751e-07	0.00042629	21.234	0.000302188	14.0709	15.616	1.34461	0.00180554	NA
T12M2Br2_k25_Locus_38358_Transcript_1_1	12.42	24.84	2.13088e-07	0.00049408	21.9341	0.000206485	100.19	192.471	3.75133	0.00147671	pancreatic lipase-related protein 2-like [Mizuhopecten yessoensis]
T4M4Br2_k31_Locus_21567_Transcript_5_1	6.21	20.7	2.68487e-07	0.000531162	20.5773	0.00628039	21.7003	107.299	1.67571	0.0107405	PREDICTED: protein SPEC3 [Crassostrea gigas]
T1M4Br2_k55_Locus_2225_Transcript_6_1	4.14	20.7	1.72506e-06	0.00161159	22.1778	0.0012566	14.092	618.903	0.996695	0.00392849	NA
T6M6Br2_k55_Locus_2304_Transcript_1_1	18.63	22.77	2.34162e-06	0.00201346	21.4624	0.0244629	13.3415	27.1001	4.40651	0.0293976	NA
T12M2Br2_k61_Locus_2240_Transcript_2_1	24.84	24.84	2.54895e-06	0.00201346	NA	NA	NA	NA	NA	NA	NA
T12M2Br2_CL10945Contig1_1	4.14	22.77	5.97517e-06	0.00318979	22.1778	0.00367806	13.7264	455.011	1.30597	0.00749766	NA
T6M6Br2_k49_Locus_19855_Transcript_2_1	10.35	22.77	6.34833e-06	0.00328472	21.0105	0.00420778	13.13	88.7779	3.68924	0.00819807	serum paraoxonase/arylesterase 1-like [Mizuhopecten yessoensis]
T4M4Br2_k43_Locus_3156_Transcript_1_1	16.56	20.7	1.16173e-05	0.00439002	21.6957	0.0035033	12.5276	75.9139	4.38643	0.00726313	gamma-tubulin complex component 3-like [Mizuhopecten yessoensis]
T1M4Br2_k61_Locus_2324_Transcript_1_1	16.56	20.7	1.42203e-05	0.0047829	20.5773	0.0160266	9.62349	274.511	4.94567	0.0210549	PREDICTED: MOB kinase activator 3B isoform X2 [Crassostrea gigas]
T1M4Br2_k61_Locus_16954_Transcript_1_1	4.14	22.77	1.52767e-05	0.00494025	21.0105	0.0121036	8.34992	49.8707	1.68271	0.0171185	NA
T6M6Br2_k37_Locus_10094_Transcript_8_1	16.56	20.7	1.72252e-05	0.00536406	21.0105	0.0351997	17.8504	79.4287	4.9768	0.039859	uncharacterized protein LOC110445620 [Mizuhopecten yessoensis]
T12M2Br2_k25_Locus_759_Transcript_2_1	8.28	24.84	1.84341e-05	0.0055355	NA	NA	NA	NA	NA	NA	NA
T4M4Br2_k25_Locus_18759_Transcript_3_1	2.07	20.7	2.07972e-05	0.00602975	20.3673	0.00150827	15.4908	485.853	0.419476	0.00434302	cytochrome P450 2U1-like [Mizuhopecten yessoensis]
T12M2Br2_k69_Locus_3179_Transcript_2_1	2.07	24.84	2.10533e-05	0.00605185	22.1778	0.00959374	10.8197	7.36191	0.59157	0.0144333	NA
T1M4Br2_k49_Locus_11997_Transcript_3_1	2.07	24.84	2.58543e-05	0.00695625	NA	NA	NA	NA	NA	NA	NA
T6M6Br2_k25_Locus_19007_Transcript_1_1	12.42	24.84	2.6661e-05	0.00697149	NA	NA	NA	NA	NA	NA	uncharacterized protein LOC110461554 [Mizuhopecten yessoensis]
T4M4Br2_k31_Locus_10290_Transcript_4_1	10.35	24.84	2.67401e-05	0.00697149	NA	NA	NA	NA	NA	NA	cornifelin homolog A-like [Mizuhopecten yessoensis]
T6M6Br2_k65_Locus_20625_Transcript_4_1	24.84	24.84	2.99371e-05	0.0074581	NA	NA	NA	NA	NA	NA	ankyrin repeat and IBR domain-containing protein 1-like [Mizuhopecten yessoensis]<>ankyrin repeat and IBR domain-containing protein 1-like [Mizuhopecten yessoensis]<>ankyrin repeat and IBR domain-containing protein 1-like [Mizuhopecten yessoensis]
T4M4Br2_k55_Locus_16882_Transcript_1_1	24.84	24.84	3.39218e-05	0.00803422	NA	NA	NA	NA	NA	NA	NA
T6M6Br2_k61_Locus_764_Transcript_3_1	16.56	20.7	3.43793e-05	0.00808564	20.3673	4.20895e-05	261.16	129.218	5.1547	0.000644328	titin-like [Mizuhopecten yessoensis]
T12M2Br2_k49_Locus_6010_Transcript_6_1	12.42	24.84	3.52983e-05	0.00824411	NA	NA	NA	NA	NA	NA	NA
T12M2Br2_CL4146Contig1_1	16.56	22.77	5.94894e-05	0.0111484	20.5773	0.00447032	10.7114	70.0914	4.53683	0.00853044	NA
T4M4Br2_CL1Contig59_1	24.84	24.84	6.52843e-05	0.011679	NA	NA	NA	NA	NA	NA	NA
T6M6Br2_k25_Locus_22685_Transcript_1_1	4.14	20.7	6.89966e-05	0.0121959	22.9425	0.00452789	23.6782	20.3786	0.810831	0.00861192	NA
T6M6Br2_k37_Locus_27464_Transcript_1_1	14.49	22.77	7.42027e-05	0.0124183	20.7917	0.00365881	9.90713	5.75259	4.18265	0.00747046	NA
T4M4Br2_CL2956Contig1_1	10.35	24.84	7.29703e-05	0.0124183	NA	NA	NA	NA	NA	NA	NA
T6M6Br2_k25_Locus_22564_Transcript_2_1	10.35	24.84	7.50761e-05	0.0124998	NA	NA	NA	NA	NA	NA	histone PARylation factor 1-like [Crassostrea virginica]
T12M2Br2_CL9021Contig1_1	10.35	24.84	9.46235e-05	0.0141508	NA	NA	NA	NA	NA	NA	NA
T6M6Br2_k43_Locus_5736_Transcript_9_1	20.7	20.7	9.92231e-05	0.0145724	20.3673	0.0155037	35.0871	38.365	5.09768	0.0205174	NA
T6M6Br2_CL2Contig39_1	8.28	24.84	9.98958e-05	0.0145811	NA	NA	NA	NA	NA	NA	PREDICTED: tripartite motif-containing protein 5 [Crassostrea gigas]
T4M4Br2_k65_Locus_15365_Transcript_1_1	12.42	24.84	0.000118436	0.0156821	NA	NA	NA	NA	NA	NA	NA
T12M2Br2_k37_Locus_13601_Transcript_3_1	22.77	22.77	0.000123999	0.0159173	20.5773	0.00364248	16.1705	31.4813	1.02273	0.00744109	NA
T6M6Br2_CL4074Contig1_1	16.56	22.77	0.000126535	0.0161221	20.5773	0.000935856	54.803	49.5663	4.70282	0.00334239	hypothetical protein LOTGIDRAFT_232357 [Lottia gigantea]
T1M4Br2_CL1Contig2749_1	12.42	22.77	0.000140393	0.0170663	21.9341	0.000422216	26.0421	75.0744	3.60962	0.00215979	uncharacterized protein LOC110452421 isoform X1 [Mizuhopecten yessoensis]
T4M4Br2_CL1Contig3988_1	6.21	20.7	0.00014148	0.017116	20.5773	7.22089e-05	37.9367	185.161	2.1306	0.000852369	NA
T12M2Br2_k61_Locus_13817_Transcript_1_1	10.35	24.84	0.00014488	0.0174022	NA	NA	NA	NA	NA	NA	dol-P-Man:Man(5)GlcNAc(2)-PP-Dol alpha-1,3-mannosyltransferase-like isoform X2 [Mizuhopecten yessoensis]
T1M4Br2_CL391Contig1_1	4.14	24.84	0.000147616	0.017605	NA	NA	NA	NA	NA	NA	NA
T4M4Br2_k43_Locus_841_Transcript_3_1	12.42	24.84	0.000157622	0.0182799	NA	NA	NA	NA	NA	NA	NA
T12M2Br2_k55_Locus_11340_Transcript_7_1	6.21	20.7	0.000159258	0.0183431	20.5773	0.000599196	22.4095	283.155	1.67581	0.00260789	serine--pyruvate aminotransferase-like [Mizuhopecten yessoensis]
T12M2Br2_k25_Locus_15795_Transcript_2_1	24.84	24.84	0.000161083	0.0183519	NA	NA	NA	NA	NA	NA	PREDICTED: ATP-dependent RNA helicase A-like [Crassostrea gigas]
T1M4Br2_k25_Locus_1095_Transcript_3_1	2.07	24.84	0.000161518	0.0183519	NA	NA	NA	NA	NA	NA	NA
T1M4Br2_k25_Locus_4347_Transcript_4_1	22.77	24.84	0.000193904	0.0203306	NA	NA	NA	NA	NA	NA	PREDICTED: leukocyte receptor cluster member 8 homolog [Crassostrea gigas]
T1M4Br2_CL2606Contig1_1	22.77	24.84	0.000196479	0.020395	NA	NA	NA	NA	NA	NA	inositol-trisphosphate 3-kinase homolog isoform X4 [Mizuhopecten yessoensis]
T12M2Br2_k25_Locus_8583_Transcript_1_1	18.63	24.84	0.000230112	0.022629	NA	NA	NA	NA	NA	NA	small conductance calcium-activated potassium channel protein-like [Crassostrea virginica]<>small conductance calcium-activated potassium channel protein-like [Crassostrea virginica]
T6M6Br2_CL7739Contig1_1	24.84	24.84	0.000233822	0.0228523	NA	NA	NA	NA	NA	NA	NA
T12M2Br2_k55_Locus_531_Transcript_1_1	12.42	20.7	0.000239501	0.0232129	20.7917	0.0135164	70.6762	66.8984	3.81742	0.0185316	PREDICTED: complement C1q-like protein 2 [Crassostrea gigas]
T6M6Br2_CL8165Contig1_1	16.56	24.84	0.000300189	0.0268509	NA	NA	NA	NA	NA	NA	Bloom syndrome protein homolog isoform X2 [Crassostrea virginica]
T6M6Br2_k31_Locus_29158_Transcript_1_1	14.49	22.77	0.000306968	0.0268853	20.1616	0.0125677	13.0571	4.30015	4.68746	0.0175905	NA
T12M2Br2_k55_Locus_1909_Transcript_73_1	16.56	24.84	0.000314094	0.0269888	NA	NA	NA	NA	NA	NA	hypothetical protein [Bathymodiolus platifrons methanotrophic gill symbiont]
T12M2Br2_CL2440Contig1_1	2.07	20.7	0.000320132	0.0271245	21.234	0.0165086	18.3834	98.3784	0.211628	0.0215223	PREDICTED: zinc finger CCCH domain-containing protein 6 [Crassostrea gigas]<>PREDICTED: zinc finger CCCH domain-containing protein 6 [Crassostrea gigas]<>PREDICTED: zinc finger CCCH domain-containing protein 6 [Crassostrea gigas]
T1M4Br2_CL9742Contig1_1	4.14	24.84	0.000318153	0.0271245	NA	NA	NA	NA	NA	NA	NA
T12M2Br2_CL4187Contig1_1	10.35	24.84	0.000335156	0.0279009	NA	NA	NA	NA	NA	NA	NA
T6M6Br2_k25_Locus_34741_Transcript_1_1	10.35	22.77	0.000342931	0.0283377	22.9425	5.14966e-05	67.5775	96.9217	3.5997	0.000711093	uncharacterized protein LOC110989936 [Acanthaster planci]
T4M4Br2_k25_Locus_20193_Transcript_1_1	12.42	24.84	0.000380395	0.0301022	NA	NA	NA	NA	NA	NA	Golgi pH regulator B-like [Mizuhopecten yessoensis]
T4M4Br2_k69_Locus_16949_Transcript_2_1	20.7	24.84	0.000420366	0.0318564	NA	NA	NA	NA	NA	NA	putative L-aspartate dehydrogenase [Mizuhopecten yessoensis]
T4M4Br2_CL9630Contig1_1	10.35	24.84	0.000427945	0.0321607	NA	NA	NA	NA	NA	NA	DUF3577 domain-containing protein [Bathymodiolus azoricus thioautotrophic gill symbiont]
T4M4Br2_k65_Locus_15934_Transcript_1_1	20.7	24.84	0.000431794	0.0321997	NA	NA	NA	NA	NA	NA	NA
T6M6Br2_CL2781Contig1_1	16.56	24.84	0.000473926	0.0336267	23.2093	0.000298684	17.9546	27.9458	3.91694	0.00179505	NA
T4M4Br2_CL105Contig3_1	10.35	24.84	0.000496034	0.0341857	NA	NA	NA	NA	NA	NA	NA
T1M4Br2_k61_Locus_17860_Transcript_1_1	24.84	24.84	0.000509168	0.0345244	NA	NA	NA	NA	NA	NA	NA
T4M4Br2_k43_Locus_13375_Transcript_1_1	12.42	24.84	0.000520013	0.0348182	NA	NA	NA	NA	NA	NA	NA
T4M4Br2_CL10396Contig1_1	24.84	24.84	0.000533485	0.0350433	NA	NA	NA	NA	NA	NA	NA
T4M4Br2_k65_Locus_4551_Transcript_1_1	4.14	20.7	0.000550781	0.0351628	20.7917	4.54272e-05	21.4	216.758	1.20198	0.000669875	NA
T12M2Br2_CL9278Contig1_1	10.35	24.84	0.000550113	0.0351628	NA	NA	NA	NA	NA	NA	uncharacterized protein LOC110460658 [Mizuhopecten yessoensis]
T12M2Br2_k65_Locus_3133_Transcript_4_1	14.49	24.84	0.000550986	0.0351628	NA	NA	NA	NA	NA	NA	T-box transcription factor TBX20-like [Mizuhopecten yessoensis]
T4M4Br2_k25_Locus_18663_Transcript_9_1	6.21	20.7	0.000586533	0.0366163	21.4624	0.000287465	78.3531	17.6372	1.12104	0.00175072	NA
T6M6Br2_k61_Locus_7216_Transcript_1_1	22.77	24.84	0.000584665	0.0366163	20.1616	0.00484069	10.0264	23.4982	0.906151	0.00901749	NA
T12M2Br2_k43_Locus_14163_Transcript_2_1	2.07	24.84	0.000589177	0.0366372	NA	NA	NA	NA	NA	NA	PREDICTED: RNA-directed DNA polymerase from mobile element jockey-like [Acropora digitifera]
T6M6Br2_k65_Locus_24985_Transcript_1_1	14.49	24.84	0.000597946	0.0368809	NA	NA	NA	NA	NA	NA	NA
T4M4Br2_k55_Locus_26933_Transcript_1_1	6.21	20.7	0.000607724	0.0371618	20.7917	0.00120667	24.4466	7.60048	1.6346	0.00385324	NA
T12M2Br2_CL1395Contig1_1	2.07	24.84	0.000641007	0.038224	NA	NA	NA	NA	NA	NA	NA
T12M2Br2_CL8632Contig1_1	10.35	24.84	0.000652446	0.0386321	NA	NA	NA	NA	NA	NA	NA
T6M6Br2_CL313Contig1_1	16.56	22.77	0.000702637	0.0406033	21.6957	0.000308211	57.5562	45.0588	4.2149	0.00182247	NA
T12M2Br2_k61_Locus_2280_Transcript_6_1	16.56	24.84	0.000732247	0.0415995	20.3673	0.00523795	9.51048	186.98	4.53723	0.00948928	NA
T6M6Br2_k61_Locus_3893_Transcript_3_1	16.56	24.84	0.000779909	0.0430944	21.9341	0.0256635	8.96229	31.2402	3.99098	0.030577	NA
T6M6Br2_CL10768Contig1_1	4.14	24.84	0.000815342	0.0437537	NA	NA	NA	NA	NA	NA	NA
T12M2Br2_CL9857Contig1_1	6.21	20.7	0.000817122	0.0437602	20.7917	0.00131994	12.1697	29.749	1.32335	0.00403219	NA
T1M4Br2_CL2020Contig1_1	10.35	22.77	0.000845571	0.0440903	20.5773	0.0124093	22.5182	32.1505	3.39045	0.0174173	NA
T1M4Br2_CL1Contig616_1	2.07	24.84	0.000864637	0.0447376	NA	NA	NA	NA	NA	NA	NA
T6M6Br2_CL4483Contig1_1	20.7	24.84	0.000952821	0.0472713	NA	NA	NA	NA	NA	NA	NA
T4M4Br2_k49_Locus_15813_Transcript_1_1	6.21	24.84	0.000968001	0.0475962	NA	NA	NA	NA	NA	NA	NA
T6M6Br2_k61_Locus_16962_Transcript_1_1	4.14	24.84	0.00100009	0.048555	24.3415	0.00503775	23.3396	13.9843	0.793586	0.00925734	NA
T6M6Br2_k37_Locus_15041_Transcript_3_1	2.07	24.84	0.00104087	0.0496978	NA	NA	NA	NA	NA	NA	NA
T1M4Br2_k31_Locus_8893_Transcript_9_1	NA	NA	NA	NA	23.7619	2.60686e-06	104.489	20.6323	0.644615	0.000164422	R3H domain-containing protein 4-like [Mizuhopecten yessoensis]
T4M4Br2_CL1Contig2350_1	NA	NA	NA	NA	24.0482	2.8199e-05	38.9784	31.3739	3.75714	0.000528936	NA
T4M4Br2_k69_Locus_19221_Transcript_3_1	NA	NA	NA	NA	24.0482	8.65157e-05	9.70592	18.2153	0.593055	0.000926276	NA
T12M2Br2_k31_Locus_43359_Transcript_1_1	NA	NA	NA	NA	24.3415	0.000718736	42.5061	1.4451	0.33331	0.00288485	NA
T1M4Br2_CL6919Contig1_1	NA	NA	NA	NA	24.0482	0.00111303	42.7059	115.093	0.85487	0.00367934	NFX1-type zinc finger-containing protein 1-like [Mizuhopecten yessoensis]
T4M4Br2_k25_Locus_29339_Transcript_1_1	NA	NA	NA	NA	24.0482	0.00115221	34.4153	6.57847	0.72805	0.00374759	homologous-pairing protein 2 homolog [Mizuhopecten yessoensis]
T12M2Br2_CL2055Contig1_1	NA	NA	NA	NA	24.3415	0.0015824	23.5829	102.344	0.796173	0.00445773	NA
T12M2Br2_k69_Locus_4540_Transcript_18_1	NA	NA	NA	NA	23.7619	0.00193353	9.01712	495.386	0.928443	0.00502837	uncharacterized protein LOC110452025 [Mizuhopecten yessoensis]
T6M6Br2_k49_Locus_14150_Transcript_1_1	NA	NA	NA	NA	23.7619	0.00240233	10.1043	23.0998	0.633011	0.00574899	neutrophil cytosol factor 2-like [Mizuhopecten yessoensis]
T12M2Br2_k49_Locus_11696_Transcript_1_1	NA	NA	NA	NA	23.7619	0.00518996	41.7532	32.2072	0.481821	0.00943653	uncharacterized protein LOC111099627 [Crassostrea virginica]
T1M4Br2_CL268Contig1_1	NA	NA	NA	NA	24.3415	0.00793173	22.8966	74.0555	0.562143	0.012613	NA
T6M6Br2_CL1Contig2371_1	NA	NA	NA	NA	24.0482	0.00885141	27.4449	151.759	0.222525	0.0136155	PREDICTED: uncharacterized protein LOC109620452 [Crassostrea gigas]
T1M4Br2_k37_Locus_5150_Transcript_9_1	NA	NA	NA	NA	23.7619	0.00921088	13.1938	40.2517	0.105987	0.0140117	uncharacterized protein LOC110465027 [Mizuhopecten yessoensis]
T4M4Br2_CL1Contig3938_1	NA	NA	NA	NA	24.3415	0.00943503	24.4161	3.36927	3.90412	0.0142664	NA
T12M2Br2_k65_Locus_757_Transcript_6_1	NA	NA	NA	NA	23.7619	0.0113833	47.079	42.37	0.624592	0.016363	phylloquinone omega-hydroxylase CYP4F2-like isoform X1 [Mizuhopecten yessoensis]
T4M4Br2_CL1Contig808_1	NA	NA	NA	NA	24.0482	0.011514	9.97768	12.524	3.7815	0.0164987	NA
T4M4Br2_CL1Contig1896_1	NA	NA	NA	NA	23.7619	0.0161771	11.4873	37.4839	0.77828	0.0211972	UDP-galactose/UDP-glucose transporter 7-like isoform X2 [Mizuhopecten yessoensis]<>UDP-galactose/UDP-glucose transporter 7-like isoform X2 [Mizuhopecten yessoensis]
T12M2Br2_CL1Contig2822_1	NA	NA	NA	NA	24.3415	0.0170181	9.60375	55.0343	6.19661	0.0220124	NA
T1M4Br2_k61_Locus_27782_Transcript_1_1	NA	NA	NA	NA	23.7619	0.0182751	8.75589	9.80495	0.70971	0.0232468	uncharacterized protein LOC111117654 isoform X1 [Crassostrea virginica]
T6M6Br2_k43_Locus_3215_Transcript_4_2	NA	NA	NA	NA	23.7619	0.0226825	14.9397	6.08494	0.957526	0.027621	uncharacterized protein C8orf34 homolog isoform X1 [Mizuhopecten yessoensis]
T6M6Br2_CL1377Contig1_1	NA	NA	NA	NA	24.0482	0.0268001	11.4515	655.032	0.753599	0.031672	PREDICTED: uncharacterized protein LOC109618538 [Crassostrea gigas]
T6M6Br2_k49_Locus_3642_Transcript_10_1	NA	NA	NA	NA	24.0482	0.029725	18.877	1106.95	3.24526	0.0344936	tetraspanin-6-like [Mizuhopecten yessoensis]<>tetraspanin-6-like [Mizuhopecten yessoensis]<>tetraspanin-6-like [Mizuhopecten yessoensis]<>tetraspanin-6-like [Mizuhopecten yessoensis]
T6M6Br2_k25_Locus_1908_Transcript_18_1	NA	NA	NA	NA	24.0482	0.0383404	11.0442	38.8892	3.92605	0.0429682	NA
T4M4Br2_k31_Locus_1628_Transcript_10_1	NA	NA	NA	NA	23.7619	0.0447231	11.6516	173.403	0.759306	0.0491265	NA
T6M6Br2_k69_Locus_8105_Transcript_1_1	NA	NA	NA	NA	23.7619	0.0452513	10.9735	8.44272	3.96569	0.0496354	NA

## Sheet: Robust_transcripts_lab_CT
Supplementary Data 1c. List of the most robust rhythmic transcripts in the range 10.4-14.4h for the laboratory experiment. Normalisation performed with down-sampling and DESeq2. It corresponds to the rhythmic contigs whose period was precisely assessed at 12.4h by either RAIN or ABSR plus those that were detected in the circatidal range by the other algorithm. RAIN and ABSR: two-sided tests. BH a…
Contig	RAIN				ABSR						Annotation
	phase	period	pVal	BH	Period	p.Value	Spec.Max	Amplitude	Phase	q.Value
T1M4Br2_k49_Locus_19846_Transcript_1_1	4.14	12.42	5.39372e-07	0.00445228	11.7412	0.00163024	21.1862	211.961	2.50391	0.00520563	PREDICTED: uncharacterized protein LOC105338374 [Crassostrea gigas]<>PREDICTED: uncharacterized protein LOC105338374 [Crassostrea gigas]
T4M4Br2_k55_Locus_2321_Transcript_41_1	6.21	12.42	3.11137e-07	0.00445228	11.9521	0.00171206	10.8553	127.098	3.45943	0.0053661	NA
T4M4Br2_k61_Locus_6739_Transcript_11_1	6.21	12.42	1.4391e-07	0.00445228	11.2135	0.0114375	53.2713	146.886	3.60343	0.0174696	NA
T1M4Br2_k49_Locus_17549_Transcript_1_1	2.07	12.42	4.03412e-07	0.00445228	NA	NA	NA	NA	NA	NA	NA
T1M4Br2_k25_Locus_6253_Transcript_1_1	2.07	12.42	6.62344e-07	0.00445228	NA	NA	NA	NA	NA	NA	ZZ-type zinc finger-containing protein 3-like [Crassostrea virginica]
T1M4Br2_CL8683Contig1_1	8.28	14.49	1.67669e-06	0.00874573	11.9521	0.00842863	8.44318	26.236	5.45566	0.0142622	BRCA1-A complex subunit BRE-like [Mizuhopecten yessoensis]
T12M2Br2_CL1Contig3440_1	6.21	14.49	2.23446e-06	0.00938753	12.6329	0.0114174	8.94021	19.2989	3.43563	0.0174526	NA
T1M4Br2_k55_Locus_28868_Transcript_1_1	8.28	12.42	3.79619e-06	0.0107965	NA	NA	NA	NA	NA	NA	NA
T1M4Br2_k25_Locus_26626_Transcript_1_1	12.42	12.42	4.04685e-06	0.0107965	NA	NA	NA	NA	NA	NA	17-beta-hydroxysteroid dehydrogenase 14-like [Crassostrea virginica]
T6M6Br2_CL1Contig169_1	8.28	12.42	4.92075e-06	0.0118133	13.5782	0.00180224	11.3514	25.5355	2.59472	0.00551792	NA
T12M2Br2_CL486Contig1_1	10.35	14.49	5.5646e-06	0.0124684	12.6329	0.000473028	28.4344	19.4531	4.53044	0.00271697	NA
T1M4Br2_k65_Locus_25858_Transcript_1_1	2.07	10.35	6.7044e-06	0.0135222	11.1508	0.000908299	8.58294	71.025	6.24126	0.00375692	PREDICTED: ubiquitin-like protein ATG12 [Crassostrea gigas]
T4M4Br2_CL10754Contig1_1	2.07	12.42	6.83955e-06	0.0135222	11.2768	0.00165228	10.0666	11.7523	1.6455	0.00523832	NA
T12M2Br2_CL1592Contig1_1	2.07	12.42	9.91184e-06	0.0185076	NA	NA	NA	NA	NA	NA	NA
T12M2Br2_CL1Contig3106_1	4.14	12.42	1.12387e-05	0.0198807	NA	NA	NA	NA	NA	NA	NA
T6M6Br2_k49_Locus_7911_Transcript_1_1	2.07	12.42	1.63993e-05	0.0250536	NA	NA	NA	NA	NA	NA	NA
T4M4Br2_CL5709Contig1_1	6.21	12.42	2.02343e-05	0.027203	12.0241	0.000222587	41.6064	267.175	3.30711	0.00188691	NA
T1M4Br2_k55_Locus_4085_Transcript_61_1	10.35	12.42	2.02113e-05	0.027203	13.7655	0.0172907	12.3491	308.215	3.42903	0.0233793	NA
T12M2Br2_k31_Locus_4014_Transcript_3_1	2.07	12.42	2.26029e-05	0.0281364	11.881	0.0201215	8.1397	44.6443	1.30426	0.0262253	NA
T4M4Br2_k25_Locus_34725_Transcript_1_1	4.14	12.42	2.34777e-05	0.0281816	11.0276	0.00908936	14.2829	747.225	2.62698	0.0149825	p8 nuclear protein [Ixodes scapularis]
T12M2Br2_k31_Locus_20804_Transcript_2_1	4.14	12.42	2.72684e-05	0.0286403	11.1508	0.00205768	22.6832	31.5632	2.84786	0.00597436	PREDICTED: cholecystokinin receptor [Crassostrea gigas]
T1M4Br2_k25_Locus_10730_Transcript_1_1	4.14	12.42	2.55556e-05	0.0286403	12.321	0.00683947	8.3495	48.097	2.18191	0.0124213	tubulin-specific chaperone C-like [Mizuhopecten yessoensis]
T1M4Br2_CL4405Contig1_1	6.21	12.42	2.62317e-05	0.0286403	12.5535	0.0437431	9.7475	13.5503	2.83012	0.0491698	NA
T6M6Br2_k31_Locus_1015_Transcript_1_1	2.07	12.42	2.88745e-05	0.0294083	NA	NA	NA	NA	NA	NA	uncharacterized protein LOC111132121 isoform X2 [Crassostrea virginica]
T1M4Br2_CL1Contig3920_1	10.35	10.35	3.64239e-05	0.032216	10.9071	0.00294147	13.936	42.4615	6.02971	0.00734747	hypothetical protein LOTGIDRAFT_67017, partial [Lottia gigantea]
T6M6Br2_k37_Locus_17336_Transcript_1_1	12.42	12.42	3.53031e-05	0.032216	11.7412	0.0103906	9.17859	30.1829	5.8389	0.0163999	uncharacterized protein LOC111125345 [Crassostrea virginica]<>uncharacterized protein LOC111125345 [Crassostrea virginica]
T4M4Br2_k25_Locus_30314_Transcript_1_1	2.07	12.42	3.8835e-05	0.0334678	12.7949	0.000391748	271.007	97.922	0.685674	0.00248942	replication protein A 32 kDa subunit-B-like [Mizuhopecten yessoensis]
T4M4Br2_k61_Locus_2692_Transcript_35_1	8.28	12.42	4.28774e-05	0.0360278	NA	NA	NA	NA	NA	NA	receptor-type tyrosine-protein phosphatase alpha-like isoform X2 [Mizuhopecten yessoensis]
T6M6Br2_CL102Contig3_1	8.28	14.49	4.5224e-05	0.0367261	12.3975	0.00185195	65.2432	48.5	4.25648	0.00562403	NA
T12M2Br2_k65_Locus_28603_Transcript_1_1	6.21	12.42	4.80794e-05	0.0367261	NA	NA	NA	NA	NA	NA	NA
T1M4Br2_CL1Contig1524_1	8.28	12.42	4.97231e-05	0.0371376	12.097	0.000642477	12.6187	44.7254	4.31358	0.0031566	NA
T1M4Br2_k25_Locus_1005_Transcript_4_1	4.14	12.42	5.26131e-05	0.037624	NA	NA	NA	NA	NA	NA	IQ motif and SEC7 domain-containing protein 1-like isoform X1 [Mizuhopecten yessoensis]
T12M2Br2_k25_Locus_1195_Transcript_1_1	2.07	10.35	5.7208e-05	0.03924	10.342	0.0273482	8.01381	42.6281	0.747866	0.0333069	GPI ethanolamine phosphate transferase 1-like [Mizuhopecten yessoensis]
T1M4Br2_k65_Locus_30659_Transcript_1_1	8.28	12.42	5.9516e-05	0.0396869	NA	NA	NA	NA	NA	NA	LOW QUALITY PROTEIN: centrosomal protein of 131 kDa-like [Crassostrea virginica]
T12M2Br2_k37_Locus_13536_Transcript_1_1	6.21	12.42	6.02211e-05	0.0396869	NA	NA	NA	NA	NA	NA	NA
T4M4Br2_CL2250Contig1_1	2.07	12.42	6.67257e-05	0.0423142	NA	NA	NA	NA	NA	NA	NA
T6M6Br2_k61_Locus_6917_Transcript_1_1	6.21	12.42	7.00783e-05	0.0428242	NA	NA	NA	NA	NA	NA	PREDICTED: GTPase IMAP family member 8-like [Poecilia formosa]
T1M4Br2_k37_Locus_23529_Transcript_4_1	2.07	12.42	7.41397e-05	0.0437164	NA	NA	NA	NA	NA	NA	60S ribosomal protein L10a-2-like [Mizuhopecten yessoensis]
T12M2Br2_k31_Locus_14278_Transcript_1_1	2.07	12.42	8.4701e-05	0.0474467	NA	NA	NA	NA	NA	NA	PREDICTED: protein SET [Crassostrea gigas]
T4M4Br2_CL5686Contig1_1	2.07	12.42	8.76217e-05	0.0474995	NA	NA	NA	NA	NA	NA	uncharacterized protein LOC111102758 [Crassostrea virginica]<>uncharacterized protein LOC111102758 [Crassostrea virginica]<>uncharacterized protein LOC111102758 [Crassostrea virginica]<>uncharacterized protein LOC111102758 [Crassostrea virginica]<>uncharacterized protein LOC111102758 [Crassostrea virginica]
T12M2Br2_CL6214Contig1_1	8.28	12.42	8.97001e-05	0.0478543	NA	NA	NA	NA	NA	NA	zinc finger RNA-binding protein-like isoform X3 [Mizuhopecten yessoensis]
T6M6Br2_CL8464Contig1_1	8.28	14.49	9.39729e-05	0.0493504	12.7949	0.0136244	9.11309	23.8403	4.55389	0.0196743	NA
T6M6Br2_k31_Locus_2418_Transcript_2_1	NA	NA	NA	NA	11.8107	5.61532e-06	30.3344	80.2256	2.69933	0.000339595	PREDICTED: vam6/Vps39-like protein [Crassostrea gigas]
T6M6Br2_k65_Locus_10744_Transcript_2_1	NA	NA	NA	NA	11.9521	6.49631e-06	19.4067	82.7835	4.92746	0.000367162	uncharacterized protein LOC110464056 [Mizuhopecten yessoensis]
T6M6Br2_CL3382Contig1_1	NA	NA	NA	NA	11.9521	2.16349e-05	43.2483	54.1703	2.25376	0.000632874	protein transport protein SFT2-like [Mizuhopecten yessoensis]
T1M4Br2_CL9068Contig1_1	NA	NA	NA	NA	12.0241	2.58589e-05	63.7406	127.587	0.966859	0.000693305	NA
T6M6Br2_k61_Locus_11462_Transcript_3_1	NA	NA	NA	NA	11.8107	3.16873e-05	36.7365	43.8795	1.70827	0.00075166	transmembrane protein 242-like isoform X2 [Limulus polyphemus]<>transmembrane protein 242-like isoform X2 [Limulus polyphemus]<>transmembrane protein 242-like isoform X2 [Limulus polyphemus]<>transmembrane protein 242-like isoform X2 [Limulus polyphemus]<>transmembrane protein 242-like isoform X2 [Limulus polyphemus]<>transmembrane protein 242-like isoform X2 [Limulus polyphemus]<>transmembrane p…
T12M2Br2_CL2464Contig1_1	NA	NA	NA	NA	11.881	4.02729e-05	51.5297	23.6811	4.97131	0.000849629	NA
T6M6Br2_CL1323Contig1_1	NA	NA	NA	NA	11.9521	6.61667e-05	13.1212	91.9543	3.97391	0.00105636	poly [ADP-ribose] polymerase 6-like [Mizuhopecten yessoensis]
T4M4Br2_CL1Contig3894_1	NA	NA	NA	NA	11.881	7.76963e-05	17.4959	30.7817	4.28174	0.00113562	NA
T12M2Br2_k49_Locus_4249_Transcript_3_1	NA	NA	NA	NA	12.0241	7.9293e-05	46.6096	51.513	2.00272	0.00114512	uncharacterized protein LOC110446855 isoform X1 [Mizuhopecten yessoensis]
T4M4Br2_k65_Locus_16116_Transcript_1_1	NA	NA	NA	NA	11.8107	8.11333e-05	14.9085	22.2605	5.01211	0.0011589	NA
T1M4Br2_CL12Contig4_1	NA	NA	NA	NA	12.097	0.000111361	74.6798	197.608	0.624092	0.00135335	NA
T12M2Br2_k25_Locus_15938_Transcript_3_1	NA	NA	NA	NA	11.9521	0.000118579	42.1222	147.412	3.91799	0.00137781	ankyrin repeat domain-containing protein 17-like isoform X3 [Mizuhopecten yessoensis]
T4M4Br2_k55_Locus_4449_Transcript_1_1	NA	NA	NA	NA	12.1707	0.00014767	200.135	3.52998	0.720561	0.00154258	neuropilin and tolloid-like protein 2 [Mizuhopecten yessoensis]
T12M2Br2_k43_Locus_514_Transcript_11_1	NA	NA	NA	NA	11.881	0.00021207	445.934	171.402	1.86615	0.0018483	NA
T1M4Br2_k61_Locus_4899_Transcript_34_1	NA	NA	NA	NA	12.097	0.000222874	10.2431	97.5136	4.37124	0.00188691	pyridoxal kinase-like isoform X2 [Mizuhopecten yessoensis]
T6M6Br2_k25_Locus_11021_Transcript_1_1	NA	NA	NA	NA	11.9521	0.000244152	16.4924	78.6085	1.79701	0.00196575	PREDICTED: COMM domain-containing protein 2-like [Crassostrea gigas]
T6M6Br2_k55_Locus_14606_Transcript_1_1	NA	NA	NA	NA	12.0241	0.000336224	16.0117	30.6138	3.61308	0.00232001	NA
T4M4Br2_k69_Locus_12835_Transcript_3_1	NA	NA	NA	NA	12.0241	0.000348332	36.4057	108.676	4.12174	0.00235379	NA
T6M6Br2_CL1284Contig2_1	NA	NA	NA	NA	11.881	0.000355174	31.1083	263.637	4.66076	0.00237222	uncharacterized protein LOC110452025 [Mizuhopecten yessoensis]
T6M6Br2_k25_Locus_1921_Transcript_3_1	NA	NA	NA	NA	12.1707	0.000361632	58.1894	28.2636	2.96402	0.00239493	PREDICTED: uncharacterized protein LOC105317331 [Crassostrea gigas]
T4M4Br2_k65_Locus_3712_Transcript_2_1	NA	NA	NA	NA	11.8107	0.000382894	48.3046	839.17	4.59381	0.0024602	PREDICTED: proline-serine-threonine phosphatase-interacting protein 2-like isoform X1 [Crassostrea gigas]
T4M4Br2_k25_Locus_5629_Transcript_1_1	NA	NA	NA	NA	12.1707	0.000391573	41.1237	123.354	4.41343	0.00248942	RNA polymerase II-associated factor 1 homolog [Mizuhopecten yessoensis]
T12M2Br2_CL1Contig27_3	NA	NA	NA	NA	11.881	0.000400943	34.656	65.0589	1.13584	0.00252392	PREDICTED: uncharacterized protein LOC105346563 [Crassostrea gigas]
T6M6Br2_CL9106Contig1_1	NA	NA	NA	NA	12.1707	0.000482553	27.4353	22.7079	4.3596	0.00274098	NA
T4M4Br2_k65_Locus_8215_Transcript_3_1	NA	NA	NA	NA	12.0241	0.000507649	19.6891	51.141	4.04397	0.00279918	erythrocyte band 7 integral membrane protein-like [Acanthaster planci]<>erythrocyte band 7 integral membrane protein-like [Acanthaster planci]
T4M4Br2_k49_Locus_723_Transcript_6_2	NA	NA	NA	NA	11.881	0.000582245	32.4461	105.081	1.35013	0.00298909	uncharacterized protein LOC111129943 [Crassostrea virginica]
T12M2Br2_k31_Locus_5752_Transcript_5_1	NA	NA	NA	NA	11.8107	0.000673377	8.18661	785.5	0.435217	0.00323475	nucleolin-like isoform X1 [Mizuhopecten yessoensis]
T1M4Br2_CL1757Contig1_1	NA	NA	NA	NA	12.1707	0.000709358	11.2927	36.4098	3.4136	0.00332815	NA
T4M4Br2_k25_Locus_1926_Transcript_1_2	NA	NA	NA	NA	12.097	0.00074699	63.9589	100.817	1.38754	0.0034273	PREDICTED: uncharacterized protein LOC109479880 [Branchiostoma belcheri]<>PREDICTED: uncharacterized protein LOC109479880 [Branchiostoma belcheri]<>PREDICTED: uncharacterized protein LOC109479880 [Branchiostoma belcheri]<>PREDICTED: uncharacterized protein LOC109479880 [Branchiostoma belcheri]<>PREDICTED: uncharacterized protein LOC109479880 [Branchiostoma belcheri]<>PREDICTED: uncharacterized pr…
T4M4Br2_k69_Locus_28370_Transcript_1_1	NA	NA	NA	NA	11.881	0.000753561	43.0031	27.2037	1.57468	0.00343602	NA
T12M2Br2_CL1996Contig1_1	NA	NA	NA	NA	11.8107	0.000773964	26.5142	14.5727	4.79356	0.00348054	NA
T12M2Br2_k69_Locus_4564_Transcript_8_1	NA	NA	NA	NA	11.8107	0.000790421	15.3159	36.5198	4.87284	0.00351742	uncharacterized protein LOC111947977 [Oryzias latipes]
T1M4Br2_k61_Locus_11219_Transcript_1_1	NA	NA	NA	NA	11.881	0.000879364	37.9959	620.257	1.68437	0.00371395	NA
T12M2Br2_CL1Contig37_1	NA	NA	NA	NA	12.1707	0.000928227	26.6179	40.9999	0.373125	0.0038075	NA
T4M4Br2_k61_Locus_10333_Transcript_1_1	NA	NA	NA	NA	12.0241	0.00105037	14.6691	3.71669	4.94758	0.00406396	NA
T4M4Br2_k37_Locus_6244_Transcript_9_1	NA	NA	NA	NA	12.0241	0.00107758	27.4973	248.101	2.18009	0.00411784	uncharacterized protein LOC110464376 [Mizuhopecten yessoensis]
T6M6Br2_k69_Locus_4398_Transcript_9_1	NA	NA	NA	NA	12.097	0.00112757	34.058	699.197	0.443648	0.00422338	LOW QUALITY PROTEIN: zonadhesin-like, partial [Crassostrea virginica]
T4M4Br2_k25_Locus_8067_Transcript_4_1	NA	NA	NA	NA	11.9521	0.00123642	9.06999	120.102	4.59639	0.00445606	PREDICTED: E3 ubiquitin-protein ligase RNF185-like [Crassostrea gigas]
T12M2Br2_k43_Locus_716_Transcript_8_1	NA	NA	NA	NA	12.0241	0.00126609	43.4607	260.665	1.12092	0.00451238	NA
T6M6Br2_k43_Locus_9708_Transcript_7_1	NA	NA	NA	NA	12.1707	0.00136362	19.0465	232.676	2.23965	0.00470156	NA
T4M4Br2_k25_Locus_19174_Transcript_1_1	NA	NA	NA	NA	11.8107	0.00136728	62.2428	132.095	2.33787	0.00470631	PREDICTED: rho-related GTP-binding protein RhoJ [Crassostrea gigas]
T12M2Br2_k25_Locus_30459_Transcript_1_1	NA	NA	NA	NA	11.881	0.00138617	9.92772	36.0996	1.3626	0.00474193	uncharacterized protein LOC111126874 [Crassostrea virginica]
T1M4Br2_k25_Locus_1222_Transcript_1_1	NA	NA	NA	NA	11.881	0.00138689	9.47917	217.328	2.36784	0.00474352	coactosin-like protein [Crassostrea virginica]
T12M2Br2_k69_Locus_4830_Transcript_3_1	NA	NA	NA	NA	11.881	0.00141003	9.66099	10.6983	6.18162	0.00479102	NA
T6M6Br2_k25_Locus_36562_Transcript_1_1	NA	NA	NA	NA	11.9521	0.00143012	22.7517	8.6489	0.192565	0.00483269	NA
T6M6Br2_k31_Locus_5227_Transcript_9_1	NA	NA	NA	NA	11.881	0.00149046	12.6764	60.9936	3.60982	0.00494978	NA
T12M2Br2_k49_Locus_106_Transcript_45_1	NA	NA	NA	NA	11.8107	0.00157768	31.5423	128.808	3.76726	0.00510162	uncharacterized protein LOC111120744 [Crassostrea virginica]
T12M2Br2_k25_Locus_19356_Transcript_1_1	NA	NA	NA	NA	12.1707	0.00172875	13.3172	13.3011	2.17055	0.00539668	hypothetical protein LOTGIDRAFT_203775 [Lottia gigantea]
T12M2Br2_CL9401Contig1_1	NA	NA	NA	NA	11.8107	0.00204554	25.5529	1.0842	1.33431	0.00595516	tripartite motif-containing protein 45-like [Crassostrea virginica]
T12M2Br2_k31_Locus_4644_Transcript_3_1	NA	NA	NA	NA	11.8107	0.00216042	46.852	66.2847	1.22666	0.0061439	LOW QUALITY PROTEIN: cleavage and polyadenylation specificity factor subunit 6-like [Crassostrea virginica]
T4M4Br2_k69_Locus_14733_Transcript_1_1	NA	NA	NA	NA	12.0241	0.00221502	8.18026	34.181	3.09806	0.0062249	uncharacterized protein LOC111134504 isoform X2 [Crassostrea virginica]
T6M6Br2_CL1Contig3800_1	NA	NA	NA	NA	12.097	0.00223	14.0817	231.832	0.339189	0.00625117	NA
T12M2Br2_CL8271Contig1_1	NA	NA	NA	NA	12.0241	0.00224154	8.55152	2754.37	0.0997968	0.0062677	LOW QUALITY PROTEIN: 60 kDa SS-A/Ro ribonucleoprotein-like [Crassostrea virginica]
T12M2Br2_CL562Contig1_1	NA	NA	NA	NA	12.097	0.00226042	8.1264	125.689	1.03545	0.00629836	PREDICTED: uncharacterized protein LOC583642 [Strongylocentrotus purpuratus]
T1M4Br2_k55_Locus_20168_Transcript_1_1	NA	NA	NA	NA	11.8107	0.00228534	19.5372	17.8546	4.35467	0.00633695	NA
T4M4Br2_k69_Locus_15426_Transcript_3_1	NA	NA	NA	NA	11.9521	0.00232528	23.8566	11.9399	4.65312	0.0064031	F-box/LRR-repeat protein 21-like [Mizuhopecten yessoensis]<>F-box/LRR-repeat protein 21-like [Mizuhopecten yessoensis]
T1M4Br2_k55_Locus_1482_Transcript_14_1	NA	NA	NA	NA	11.9521	0.00243003	11.2252	95.7212	5.0314	0.00657773	NA
T12M2Br2_k49_Locus_12664_Transcript_4_1	NA	NA	NA	NA	11.881	0.00247044	13.7813	192.241	4.67573	0.00664297	1-phosphatidylinositol 4,5-bisphosphate phosphodiesterase eta-2-like isoform X3 [Crassostrea virginica]
T1M4Br2_k69_Locus_3957_Transcript_2_1	NA	NA	NA	NA	11.8107	0.00248557	12.0123	54.1209	4.39995	0.00666589	NA
T1M4Br2_k65_Locus_14095_Transcript_1_1	NA	NA	NA	NA	11.9521	0.00252504	10.5358	64.9911	0.970803	0.00672099	PREDICTED: carnosine N-methyltransferase [Crassostrea gigas]
T4M4Br2_k55_Locus_30086_Transcript_1_1	NA	NA	NA	NA	12.097	0.00270255	9.89993	13.4309	1.96114	0.00696894	histidine N-acetyltransferase-like [Mizuhopecten yessoensis]
T6M6Br2_CL1Contig2672_1	NA	NA	NA	NA	12.0241	0.00270355	9.28855	87.4749	4.53381	0.00696894	NA
T4M4Br2_CL1Contig1591_2	NA	NA	NA	NA	11.8107	0.0027329	72.7627	165.397	4.19669	0.00702352	cell adhesion molecule 2-like isoform X2 [Mizuhopecten yessoensis]
T12M2Br2_k43_Locus_19738_Transcript_1_1	NA	NA	NA	NA	12.0241	0.00275021	11.4602	36.2405	1.89508	0.00705053	NA
T1M4Br2_CL1Contig3608_1	NA	NA	NA	NA	12.0241	0.0027776	22.4408	21.2404	1.64518	0.00709491	NA
T12M2Br2_k43_Locus_5974_Transcript_3_1	NA	NA	NA	NA	12.0241	0.00288101	50.736	40.35	0.574542	0.00725589	NA
T1M4Br2_CL10390Contig1_1	NA	NA	NA	NA	11.8107	0.00291038	32.2617	18.9326	1.67759	0.0073006	NA
T4M4Br2_k37_Locus_22841_Transcript_1_1	NA	NA	NA	NA	12.1707	0.00300363	9.52502	94.211	1.584	0.00745173	uncharacterized protein LOC111129254 [Crassostrea virginica]
T1M4Br2_CL3872Contig1_1	NA	NA	NA	NA	12.0241	0.00326124	10.6521	29.1472	1.49789	0.00783621	PREDICTED: uncharacterized protein LOC109619787 [Crassostrea gigas]
T1M4Br2_CL138Contig1_1	NA	NA	NA	NA	11.9521	0.00327162	17.666	25.5753	2.65606	0.00784879	NA
T12M2Br2_k69_Locus_12497_Transcript_2_1	NA	NA	NA	NA	12.0241	0.0033424	9.78729	42.1784	4.40101	0.00795296	NA
T12M2Br2_k55_Locus_11943_Transcript_2_1	NA	NA	NA	NA	12.0241	0.00370271	28.6346	60.3913	3.53216	0.00847867	NA
T1M4Br2_CL361Contig1_1	NA	NA	NA	NA	11.9521	0.00371678	11.9223	61.2714	4.4263	0.00849799	NA
T12M2Br2_k61_Locus_10944_Transcript_8_1	NA	NA	NA	NA	11.8107	0.00393027	11.6748	60.6726	0.137469	0.00878206	NA
T12M2Br2_k25_Locus_5924_Transcript_1_1	NA	NA	NA	NA	12.097	0.00397362	10.1418	20.1363	4.97241	0.00882856	uncharacterized protein LOC110446857 isoform X1 [Mizuhopecten yessoensis]
T6M6Br2_CL11166Contig1_1	NA	NA	NA	NA	11.8107	0.00447451	13.5205	22.2524	0.0894031	0.00952118	NA
T12M2Br2_CL8550Contig1_1	NA	NA	NA	NA	11.9521	0.00449543	8.49671	25.4703	4.70095	0.00954955	E3 ubiquitin-protein ligase TRIM71-like [Lingula anatina]
T6M6Br2_k49_Locus_12223_Transcript_1_1	NA	NA	NA	NA	12.097	0.00455174	12.2857	377.916	5.47004	0.00961932	PREDICTED: uncharacterized protein LOC105325629 [Crassostrea gigas]
T1M4Br2_k25_Locus_18286_Transcript_1_1	NA	NA	NA	NA	12.0241	0.0045817	16.2903	5.26011	5.45642	0.00965914	NA
T6M6Br2_k65_Locus_29602_Transcript_2_1	NA	NA	NA	NA	12.1707	0.00464039	12.1109	228.5	3.04592	0.009737	NA
T4M4Br2_CL882Contig1_1	NA	NA	NA	NA	11.9521	0.00465475	9.57583	12.4796	4.15008	0.00975372	uncharacterized protein LOC110452408 [Mizuhopecten yessoensis]
T12M2Br2_k69_Locus_14733_Transcript_6_1	NA	NA	NA	NA	12.0241	0.00467511	8.73853	250.919	1.54043	0.00977969	NA
T1M4Br2_CL1Contig483_1	NA	NA	NA	NA	12.097	0.00499054	11.3751	17.1225	4.76672	0.0101892	NA
T12M2Br2_k49_Locus_1014_Transcript_1_1	NA	NA	NA	NA	11.8107	0.00500422	53.4968	16.3356	4.55995	0.0102069	NA
T4M4Br2_k31_Locus_8254_Transcript_1_1	NA	NA	NA	NA	12.0241	0.0052792	11.9035	28.0331	1.9548	0.0105652	NA
T6M6Br2_CL1Contig2887_1	NA	NA	NA	NA	11.881	0.00538234	10.2456	174.185	0.0478662	0.0106737	uncharacterized protein LOC111416991 [Onthophagus taurus]
T1M4Br2_CL1Contig2782_1	NA	NA	NA	NA	12.1707	0.00555837	76.6311	42.1833	4.20098	0.0109094	uncharacterized protein LOC111111448 [Crassostrea virginica]
T6M6Br2_k61_Locus_15090_Transcript_1_1	NA	NA	NA	NA	11.881	0.00569997	8.35935	18.4102	5.08584	0.0110781	NA
T6M6Br2_k49_Locus_4145_Transcript_32_1	NA	NA	NA	NA	11.8107	0.00584064	10.6514	27.4902	1.82651	0.0112666	PREDICTED: tripartite motif-containing protein 2 [Crassostrea gigas]
T12M2Br2_CL1Contig3571_2	NA	NA	NA	NA	11.9521	0.00586118	11.0866	663.393	1.79953	0.0112967	NA
T1M4Br2_CL1811Contig1_1	NA	NA	NA	NA	11.9521	0.0060997	15.9943	32.8035	0.823712	0.0115737	NA
T12M2Br2_k25_Locus_1520_Transcript_7_1	NA	NA	NA	NA	11.9521	0.00618956	12.5079	36.5705	2.67345	0.0116873	NA
T1M4Br2_CL11636Contig1_1	NA	NA	NA	NA	12.0241	0.00619179	19.1283	28.3548	2.02073	0.0116903	integrator complex subunit 10-like [Mizuhopecten yessoensis]
T1M4Br2_k25_Locus_3343_Transcript_1_1	NA	NA	NA	NA	12.0241	0.0062866	17.9047	96.2103	4.8005	0.0117963	PREDICTED: cytidine deaminase-like [Crassostrea gigas]<>PREDICTED: cytidine deaminase-like [Crassostrea gigas]
T4M4Br2_CL1Contig2225_1	NA	NA	NA	NA	11.9521	0.00646831	14.5299	24.1283	4.29964	0.0120166	NA
T4M4Br2_CL785Contig1_1	NA	NA	NA	NA	12.097	0.00658827	15.5681	171.161	4.25865	0.0121287	sodium- and chloride-dependent GABA transporter 2-like isoform X2 [Crassostrea virginica]
T12M2Br2_k55_Locus_13443_Transcript_2_1	NA	NA	NA	NA	11.8107	0.00675045	9.17556	17.4362	5.15203	0.0123208	lysozyme 3-like, partial [Mizuhopecten yessoensis]
T12M2Br2_k37_Locus_11880_Transcript_4_1	NA	NA	NA	NA	12.0241	0.00694735	22.3974	132.553	1.15502	0.0125451	NA
T4M4Br2_k61_Locus_25165_Transcript_1_1	NA	NA	NA	NA	12.0241	0.00697514	22.4156	63.8128	0.897318	0.0125705	NA
T6M6Br2_k31_Locus_23939_Transcript_7_1	NA	NA	NA	NA	11.9521	0.00705592	15.6811	30.0905	5.86646	0.0126506	NA
T4M4Br2_CL5189Contig1_1	NA	NA	NA	NA	11.9521	0.00729876	10.6846	131.744	1.21949	0.0129348	hypothetical protein LOTGIDRAFT_231000 [Lottia gigantea]
T6M6Br2_k65_Locus_4836_Transcript_1_1	NA	NA	NA	NA	12.0241	0.00742545	19.7301	56.229	5.45031	0.0130871	baculoviral IAP repeat-containing protein 3-like [Crassostrea virginica]
T6M6Br2_CL3459Contig1_1	NA	NA	NA	NA	11.881	0.00752345	12.7202	769.827	3.23177	0.0132026	baculoviral IAP repeat-containing protein 3-like [Crassostrea virginica]<>baculoviral IAP repeat-containing protein 3-like [Crassostrea virginica]<>baculoviral IAP repeat-containing protein 3-like [Crassostrea virginica]
T1M4Br2_k65_Locus_2840_Transcript_26_2	NA	NA	NA	NA	11.881	0.00763674	8.23245	76.5796	4.44456	0.0133416	NA
T4M4Br2_k69_Locus_23999_Transcript_1_1	NA	NA	NA	NA	11.8107	0.00789792	29.7278	7.37366	3.72863	0.0136651	NA
T4M4Br2_CL1Contig3414_1	NA	NA	NA	NA	11.8107	0.00800968	9.87213	267.281	4.171	0.0137799	NA
T1M4Br2_k37_Locus_17949_Transcript_4_1	NA	NA	NA	NA	12.0241	0.00818903	20.082	6.08655	2.49153	0.0139938	NA
T4M4Br2_CL4796Contig1_1	NA	NA	NA	NA	11.9521	0.00843506	21.0761	8.29097	5.02228	0.0142664	NA
T12M2Br2_k25_Locus_14624_Transcript_3_1	NA	NA	NA	NA	11.9521	0.00872654	14.4869	38.3842	1.17978	0.0145724	derlin-2-like [Mizuhopecten yessoensis]
T1M4Br2_k31_Locus_10233_Transcript_1_1	NA	NA	NA	NA	12.0241	0.00875265	8.26635	20.6992	1.17063	0.014612	condensin-2 complex subunit G2-like isoform X1 [Mizuhopecten yessoensis]
T12M2Br2_CL6Contig10_1	NA	NA	NA	NA	11.881	0.00881019	10.0541	59.1778	5.1131	0.0146775	probable E3 ubiquitin-protein ligase TRIM8 [Mizuhopecten yessoensis]
T12M2Br2_CL4069Contig1_1	NA	NA	NA	NA	12.097	0.00935343	21.8556	84.4212	1.61885	0.0152751	hypothetical protein LOTGIDRAFT_163685 [Lottia gigantea]
T1M4Br2_CL1Contig3139_1	NA	NA	NA	NA	11.881	0.0101429	11.941	167.046	4.597	0.0161286	PREDICTED: uncharacterized protein LOC105348427 [Crassostrea gigas]
T1M4Br2_k61_Locus_905_Transcript_1_1	NA	NA	NA	NA	11.881	0.0102546	26.843	39.5716	4.52544	0.0162427	NA
T4M4Br2_CL1Contig3236_2	NA	NA	NA	NA	11.9521	0.0104526	9.77301	293.798	3.07754	0.0164695	PREDICTED: uncharacterized protein LOC107353520 [Acropora digitifera]
T1M4Br2_k25_Locus_35978_Transcript_1_1	NA	NA	NA	NA	11.881	0.0108951	18.41	16.1612	1.20449	0.0169067	PREDICTED: WD repeat-containing protein 88 [Crassostrea gigas]
T6M6Br2_k43_Locus_1884_Transcript_2_1	NA	NA	NA	NA	12.1707	0.0112833	11.6572	1671.78	1.67853	0.0172991	serine/threonine-protein kinase pim-3-like isoform X1 [Mizuhopecten yessoensis]
T6M6Br2_k69_Locus_19039_Transcript_3_1	NA	NA	NA	NA	12.0241	0.0115479	24.9482	796.519	3.41487	0.0175854	LOW QUALITY PROTEIN: lipopolysaccharide-induced tumor necrosis factor-alpha factor homolog [Crassostrea virginica]
T4M4Br2_k69_Locus_7389_Transcript_1_1	NA	NA	NA	NA	11.8107	0.0116513	9.59643	52.8087	5.20457	0.0176943	ribosome production factor 2 homolog [Mizuhopecten yessoensis]
T6M6Br2_k37_Locus_14660_Transcript_1_1	NA	NA	NA	NA	11.881	0.0117818	31.0733	61.7364	3.73611	0.0178231	TBC1 domain family member 5-like isoform X5 [Crassostrea virginica]
T6M6Br2_CL745Contig1_1	NA	NA	NA	NA	12.1707	0.0119237	8.40472	17.9167	4.47357	0.017958	NA
T12M2Br2_k31_Locus_9354_Transcript_1_1	NA	NA	NA	NA	11.881	0.0119857	17.7841	56.3576	4.16516	0.0180134	Calmodulin [Giardia lamblia ATCC 50803]
T1M4Br2_CL1Contig2641_1	NA	NA	NA	NA	12.0241	0.0127172	24.0106	8.06672	4.37798	0.0187774	NA
T6M6Br2_CL8766Contig1_1	NA	NA	NA	NA	11.9521	0.0128399	25.8209	24.5242	4.4442	0.018887	ran guanine nucleotide release factor-like [Mizuhopecten yessoensis]<>ran guanine nucleotide release factor-like [Mizuhopecten yessoensis]
T4M4Br2_CL1Contig1806_1	NA	NA	NA	NA	11.8107	0.0128822	15.8434	158.577	3.96107	0.0189304	NA
T4M4Br2_k65_Locus_26284_Transcript_1_1	NA	NA	NA	NA	12.097	0.0130062	18.557	19.2678	2.96294	0.019044	serine-protein kinase ATM-like isoform X1 [Mizuhopecten yessoensis]
T1M4Br2_CL1Contig2068_1	NA	NA	NA	NA	12.097	0.0130159	15.0934	15.8953	5.63038	0.0190553	NA
T6M6Br2_k25_Locus_1153_Transcript_1_1	NA	NA	NA	NA	12.1707	0.0132282	13.0062	4.56591	0.201815	0.0192807	ribonuclease P protein subunit p40-like [Mizuhopecten yessoensis]
T12M2Br2_CL51Contig4_1	NA	NA	NA	NA	12.097	0.0133584	8.57437	111.545	3.30793	0.0194143	uncharacterized protein LOC111133183 [Crassostrea virginica]<>uncharacterized protein LOC111133183 [Crassostrea virginica]
T1M4Br2_CL2037Contig1_1	NA	NA	NA	NA	12.097	0.0144741	8.58266	92.37	0.773265	0.0205389	NA
T12M2Br2_k61_Locus_4379_Transcript_1_1	NA	NA	NA	NA	11.881	0.0147362	17.2804	228.356	4.25912	0.0208201	NA
T4M4Br2_k37_Locus_2212_Transcript_7_1	NA	NA	NA	NA	12.1707	0.015349	20.5996	1273.22	2.21935	0.0214263	NA
T1M4Br2_k37_Locus_10358_Transcript_4_1	NA	NA	NA	NA	11.881	0.0155081	12.7259	53.2704	1.04997	0.0215974	PREDICTED: structural maintenance of chromosomes protein 6 isoform X2 [Crassostrea gigas]
T4M4Br2_k43_Locus_3066_Transcript_7_1	NA	NA	NA	NA	11.8107	0.0159849	15.9831	165.202	5.00498	0.0220568	contactin-like [Mizuhopecten yessoensis]
T1M4Br2_CL1482Contig2_1	NA	NA	NA	NA	12.1707	0.0160201	14.8316	34.8649	0.679437	0.0220892	NA
T1M4Br2_k25_Locus_25795_Transcript_1_1	NA	NA	NA	NA	11.8107	0.0160216	15.9557	211.969	2.53673	0.0220892	PREDICTED: uncharacterized protein LOC108368148 [Rhagoletis zephyria]
T4M4Br2_k31_Locus_8349_Transcript_1_1	NA	NA	NA	NA	11.881	0.0163327	10.5649	1075.12	2.33335	0.0224269	NA
T6M6Br2_k25_Locus_8731_Transcript_8_1	NA	NA	NA	NA	11.9521	0.016459	16.2779	5.75419	5.26871	0.0225495	NA
T4M4Br2_CL1Contig4511_1	NA	NA	NA	NA	12.1707	0.016998	11.0063	30.6012	3.7624	0.0230787	PREDICTED: uncharacterized protein LOC102809360 [Saccoglossus kowalevskii]
T1M4Br2_k43_Locus_12480_Transcript_1_1	NA	NA	NA	NA	12.097	0.0172916	8.69378	25.4824	5.01762	0.0233793	tRNA (guanine(26)-N(2))-dimethyltransferase-like [Crassostrea virginica]
T1M4Br2_CL1Contig3997_1	NA	NA	NA	NA	12.1707	0.0183804	8.10113	102.871	3.90748	0.0245126	NA
T1M4Br2_CL2418Contig1_1	NA	NA	NA	NA	12.1707	0.018484	10.8529	7.76302	1.68807	0.0246149	PREDICTED: centromere protein T [Crassostrea gigas]
T1M4Br2_k25_Locus_10672_Transcript_1_1	NA	NA	NA	NA	11.9521	0.0187468	10.8613	49.0583	1.0129	0.0248779	NA
T1M4Br2_k69_Locus_16747_Transcript_1_1	NA	NA	NA	NA	11.8107	0.0190454	9.28237	27.3043	4.41634	0.0251867	NA
T4M4Br2_k31_Locus_8481_Transcript_2_1	NA	NA	NA	NA	12.1707	0.0193245	9.74384	27.5722	0.711082	0.0254656	uncharacterized protein LOC111131722 [Crassostrea virginica]
T4M4Br2_k25_Locus_14652_Transcript_3_1	NA	NA	NA	NA	11.9521	0.0195043	13.205	33.0673	4.6531	0.0256435	NA
T12M2Br2_CL5613Contig1_1	NA	NA	NA	NA	11.881	0.019943	8.15884	25.7224	2.24459	0.0260817	NA
T4M4Br2_CL5988Contig1_1	NA	NA	NA	NA	11.8107	0.0200972	40.3083	33.6647	1.59089	0.0262058	apoptosis inhibitor 5-like [Mizuhopecten yessoensis]
T4M4Br2_k25_Locus_3392_Transcript_1_1	NA	NA	NA	NA	12.097	0.0208755	8.74092	10372.3	1.85506	0.0269928	PREDICTED: CCAAT/enhancer-binding protein beta [Crassostrea gigas]
T4M4Br2_CL6065Contig1_1	NA	NA	NA	NA	12.1707	0.0211872	9.86905	2126.45	4.11419	0.0273014	tereporin-Ca1-like [Mizuhopecten yessoensis]
T12M2Br2_k55_Locus_23656_Transcript_1_1	NA	NA	NA	NA	12.1707	0.0216092	10.3558	41.4696	1.08211	0.0277126	NA
T12M2Br2_k61_Locus_31340_Transcript_1_1	NA	NA	NA	NA	11.8107	0.0219642	15.617	7.17936	1.22761	0.0280696	NA
T6M6Br2_CL10731Contig1_1	NA	NA	NA	NA	11.8107	0.0223138	10.2708	16.9111	0.955522	0.0284152	NA
T6M6Br2_CL1475Contig1_1	NA	NA	NA	NA	11.881	0.0231838	19.4941	33.7933	4.48961	0.0292687	PREDICTED: GDP-fucose transporter 1-like [Octopus bimaculoides]<>PREDICTED: GDP-fucose transporter 1-like [Octopus bimaculoides]
T4M4Br2_k43_Locus_7563_Transcript_1_1	NA	NA	NA	NA	12.1707	0.0232475	10.8908	18.8174	3.22019	0.0293266	PREDICTED: protein naked cuticle homolog 2-like isoform X3 [Crassostrea gigas]
T4M4Br2_k25_Locus_29444_Transcript_1_1	NA	NA	NA	NA	11.9521	0.0232705	16.0514	25.0197	1.58294	0.0293457	PREDICTED: metalloproteinase inhibitor 2-like [Hippocampus comes]
T6M6Br2_k25_Locus_19571_Transcript_1_1	NA	NA	NA	NA	12.097	0.0242927	9.51598	25.7317	1.22487	0.030334	NA
T6M6Br2_k69_Locus_612_Transcript_1_2	NA	NA	NA	NA	11.881	0.0249912	8.28177	17.312	3.67913	0.0310075	PREDICTED: uncharacterized protein LOC107347651 [Acropora digitifera]
T6M6Br2_CL1Contig4574_1	NA	NA	NA	NA	12.1707	0.0251855	16.4049	55.4049	4.88609	0.0311957	NA
T6M6Br2_CL8853Contig1_1	NA	NA	NA	NA	11.9521	0.0274981	14.9671	36.4844	0.484275	0.0334404	uncharacterized protein LOC110454962 isoform X3 [Mizuhopecten yessoensis]
T4M4Br2_CL8410Contig1_1	NA	NA	NA	NA	11.9521	0.0278203	14.6814	9.84143	4.98442	0.0337649	proteasome assembly chaperone 1-like [Crassostrea virginica]<>proteasome assembly chaperone 1-like [Crassostrea virginica]
T4M4Br2_k61_Locus_1449_Transcript_23_1	NA	NA	NA	NA	12.0241	0.0290043	10.0696	38.2234	3.60273	0.0349542	uncharacterized protein LOC111130223 isoform X1 [Crassostrea virginica]
T12M2Br2_CL1Contig2452_1	NA	NA	NA	NA	12.097	0.0310468	10.9882	173.639	4.23472	0.0369848	NA
T1M4Br2_CL1424Contig2_1	NA	NA	NA	NA	11.9521	0.0333646	8.24192	52.3596	4.55786	0.0392504	NA
T12M2Br2_k61_Locus_225_Transcript_1_1	NA	NA	NA	NA	12.1707	0.0337193	10.0867	16.3211	2.03067	0.0395812	NA
T12M2Br2_k43_Locus_6360_Transcript_1_1	NA	NA	NA	NA	12.1707	0.0338668	12.176	146.259	4.40118	0.0397289	NA
T1M4Br2_k37_Locus_15566_Transcript_3_1	NA	NA	NA	NA	12.0241	0.0346587	11.2675	88.4421	2.19557	0.040492	NA
T4M4Br2_CL2426Contig1_1	NA	NA	NA	NA	11.881	0.0363563	8.39279	67.4044	4.78576	0.0421365	NA
T6M6Br2_CL8731Contig1_1	NA	NA	NA	NA	12.1707	0.0370842	9.34186	74.0671	5.79665	0.0428135	argininosuccinate synthase-like isoform X1 [Crassostrea virginica]<>argininosuccinate synthase-like isoform X1 [Crassostrea virginica]<>argininosuccinate synthase-like isoform X1 [Crassostrea virginica]
T1M4Br2_CL379Contig1_1	NA	NA	NA	NA	11.881	0.0379518	21.4591	73.0679	3.80841	0.0436458	NA
T1M4Br2_k69_Locus_12399_Transcript_1_1	NA	NA	NA	NA	11.881	0.0412833	13.3656	58.7061	0.366091	0.0468738	PREDICTED: heat shock 70 kDa protein 12A [Crassostrea gigas]
T1M4Br2_k55_Locus_22464_Transcript_2_1	NA	NA	NA	NA	12.097	0.042803	8.46536	26.1107	5.04144	0.0482879	U3 small nucleolar ribonucleoprotein protein IMP3 [Lingula anatina]
T1M4Br2_k65_Locus_17947_Transcript_2_1	NA	NA	NA	NA	11.9521	0.0428573	15.9815	44.0946	2.96023	0.0483438	NA
T6M6Br2_CL96Contig1_1	NA	NA	NA	NA	11.9521	0.0429271	8.79042	39.0907	1.33616	0.0484069	PREDICTED: E3 ubiquitin-protein ligase TRIM71 [Crassostrea gigas]

## Sheet: Robust_transcripts_lab_CD
Supplementary Data 1d. List of the most robust rhythmic transcripts in the range 20-24.8h for the laboratory experiment. Normalisation performed with down-sampling and DESeq2. It corresponds to the rhythmic contigs whose period was precisely assessed at 24.8h by either RAIN or ABSR plus those that were detected in the circadian range by the other algorithm. RAIN and ABSR: two-sided tests. BH and …
Contig	RAIN				ABSR						Annotation
	phase	period	pVal	BH	Period	p.Value	Spec.Max	Amplitude	Phase	q.Value
T12M2Br2_CL1Contig2878_1	2.07	24.84	5.51849e-09	0.000185477	21.6957	0.00602805	11.148	66.4503	0.626596	0.0114937	NA
T4M4Br2_k25_Locus_13536_Transcript_1_1	2.07	24.84	8.85748e-08	0.000274359	23.2093	0.00204436	43.7285	2610.34	0.570694	0.00595268	40S ribosomal protein S10-like [Mizuhopecten yessoensis]
T1M4Br2_CL10762Contig1_1	2.07	24.84	4.4701e-08	0.000274359	22.9425	0.00508728	28.0425	1585.4	0.76463	0.0103154	PREDICTED: 60S ribosomal protein L17-like [Crassostrea gigas]
T12M2Br2_CL8799Contig1_1	2.07	24.84	8.97933e-08	0.000274359	22.9425	0.0124094	20.6624	1114.29	0.7163	0.0184539	PREDICTED: 60S ribosomal protein L17-like [Crassostrea gigas]
T12M2Br2_CL1462Contig1_1	24.84	24.84	4.05165e-08	0.000274359	NA	NA	NA	NA	NA	NA	NA
T4M4Br2_k65_Locus_28150_Transcript_1_1	2.07	24.84	5.96637e-08	0.000274359	NA	NA	NA	NA	NA	NA	PREDICTED: 60S ribosomal protein L22-like [Crassostrea gigas]
T6M6Br2_CL1202Contig1_1	2.07	24.84	6.58781e-08	0.000274359	NA	NA	NA	NA	NA	NA	NA
T12M2Br2_k69_Locus_9468_Transcript_1_1	12.42	24.84	7.82461e-08	0.000274359	NA	NA	NA	NA	NA	NA	NA
T12M2Br2_CL10295Contig1_1	2.07	24.84	7.89032e-08	0.000274359	NA	NA	NA	NA	NA	NA	PREDICTED: 60S ribosomal protein L7 [Crassostrea gigas]
T1M4Br2_k25_Locus_34166_Transcript_1_1	2.07	24.84	1.43162e-07	0.000283039	23.4824	0.000304829	54.6814	961.372	0.477084	0.00220907	PREDICTED: ubiquitin-40S ribosomal protein S27a-like [Saccoglossus kowalevskii]
T12M2Br2_k69_Locus_26998_Transcript_1_1	2.07	22.77	1.31984e-07	0.000283039	22.427	0.000772347	11.8453	166.575	0.508006	0.00347851	NA
T12M2Br2_CL10537Contig1_1	2.07	24.84	1.16716e-07	0.000283039	NA	NA	NA	NA	NA	NA	60S ribosomal protein L31-like [Mizuhopecten yessoensis]
T6M6Br2_k43_Locus_8423_Transcript_1_1	2.07	24.84	1.62415e-07	0.000303266	NA	NA	NA	NA	NA	NA	microsomal glutathione S-transferase 1-like [Oncorhynchus kisutch]
T6M6Br2_k37_Locus_25520_Transcript_1_1	2.07	24.84	2.16951e-07	0.000347225	23.7619	0.0407706	19.6516	2084.26	0.167153	0.0463894	40S ribosomal protein S23 [Mizuhopecten yessoensis]
T4M4Br2_k55_Locus_14386_Transcript_1_1	2.07	24.84	2.40964e-07	0.000352122	NA	NA	NA	NA	NA	NA	60S ribosomal protein L8-like [Mizuhopecten yessoensis]
T1M4Br2_k55_Locus_16937_Transcript_4_1	2.07	24.84	2.5946e-07	0.000363352	NA	NA	NA	NA	NA	NA	60S ribosomal protein L26 isoform X1 [Lingula anatina]<>60S ribosomal protein L26 isoform X2 [Lingula anatina]<>60S ribosomal protein L26 [Lingula anatina]
T6M6Br2_CL650Contig2_1	2.07	22.77	2.89248e-07	0.000388865	23.4824	0.00417006	29.217	44.1178	0.248036	0.00909723	NA
T4M4Br2_CL8725Contig1_1	2.07	24.84	3.34269e-07	0.000432107	23.2093	0.0137663	29.5698	1669.23	0.489763	0.0198004	PREDICTED: 40S ribosomal protein S17 [Crassostrea gigas]<>40S ribosomal protein S17-like [Crassostrea virginica]<>40S ribosomal protein S17-like [Crassostrea virginica]
T6M6Br2_k43_Locus_2890_Transcript_2_1	12.42	24.84	3.51035e-07	0.000436576	NA	NA	NA	NA	NA	NA	PREDICTED: dnaJ homolog subfamily B member 14 [Crassostrea gigas]
T1M4Br2_k55_Locus_15548_Transcript_2_1	2.07	24.84	4.25956e-07	0.000448716	22.9425	0.00157894	14.1851	534.921	0.553206	0.0051048	hypothetical protein HELRODRAFT_155894 [Helobdella robusta]
T6M6Br2_CL1Contig3212_1	2.07	24.84	3.98808e-07	0.000448716	NA	NA	NA	NA	NA	NA	NA
T12M2Br2_k61_Locus_22701_Transcript_1_1	2.07	24.84	4.27221e-07	0.000448716	NA	NA	NA	NA	NA	NA	PREDICTED: 60S ribosomal protein L11 [Crassostrea gigas]
T6M6Br2_k43_Locus_21180_Transcript_1_1	2.07	24.84	6.98339e-07	0.000630926	21.0105	0.00546959	12.031	12.4804	0.586344	0.0107849	eukaryotic translation initiation factor 3 subunit F-like [Crassostrea virginica]<>eukaryotic translation initiation factor 3 subunit F-like [Crassostrea virginica]
T1M4Br2_k25_Locus_2933_Transcript_1_1	12.42	22.77	8.06814e-07	0.000630926	22.9425	0.0168302	9.90246	47.8923	3.75493	0.0229107	pinin-like [Mizuhopecten yessoensis]
T6M6Br2_CL1Contig10_1	2.07	24.84	7.251e-07	0.000630926	NA	NA	NA	NA	NA	NA	60S ribosomal protein L18a-like [Mizuhopecten yessoensis]
T1M4Br2_CL9987Contig1_1	2.07	24.84	7.39598e-07	0.000630926	NA	NA	NA	NA	NA	NA	60S ribosomal protein L35-like [Crassostrea virginica]
T4M4Br2_k55_Locus_5277_Transcript_1_1	2.07	24.84	7.64577e-07	0.000630926	NA	NA	NA	NA	NA	NA	PREDICTED: 60S ribosomal protein L32 [Crassostrea gigas]
T4M4Br2_k37_Locus_20957_Transcript_5_1	2.07	24.84	8.50793e-07	0.000635448	NA	NA	NA	NA	NA	NA	40S ribosomal protein S25-like [Varroa destructor]<>40S ribosomal protein S25-like [Varroa jacobsoni]
T1M4Br2_CL6581Contig1_1	2.07	24.84	9.64339e-07	0.000689605	NA	NA	NA	NA	NA	NA	PREDICTED: 40S ribosomal protein S11 [Diuraphis noxia]<>40S ribosomal protein S11 [Myzus persicae]
T4M4Br2_CL1Contig2493_1	2.07	24.84	9.97592e-07	0.000698522	NA	NA	NA	NA	NA	NA	NA
T6M6Br2_CL2713Contig1_1	2.07	24.84	1.10423e-06	0.000752995	23.7619	0.00642658	59.1891	5910.43	0.542224	0.0119731	PREDICTED: 40S ribosomal protein S2 [Crassostrea gigas]
T12M2Br2_CL8767Contig1_1	2.07	24.84	1.24366e-06	0.000803836	23.7619	0.0115754	17.9782	3093.43	0.539903	0.0176156	40S ribosomal protein S14 [Mizuhopecten yessoensis]
T12M2Br2_k69_Locus_21680_Transcript_1_1	2.07	24.84	1.43373e-06	0.000909201	NA	NA	NA	NA	NA	NA	60S ribosomal protein L44-like [Mizuhopecten yessoensis]
T6M6Br2_k69_Locus_7190_Transcript_11_1	12.42	24.84	1.62592e-06	0.000993587	NA	NA	NA	NA	NA	NA	NA
T4M4Br2_CL4133Contig1_1	2.07	24.84	1.7086e-06	0.00101207	NA	NA	NA	NA	NA	NA	ubiquitin-like protein FUBI [Crassostrea gigas]
T1M4Br2_k69_Locus_4217_Transcript_2_1	2.07	24.84	1.83742e-06	0.0010467	NA	NA	NA	NA	NA	NA	60S ribosomal protein L13-like [Crassostrea virginica]
T6M6Br2_k25_Locus_14686_Transcript_1_1	2.07	24.84	2.03311e-06	0.0010677	24.3415	0.0125881	23.6368	2152.41	0.297139	0.0186468	60S ribosomal protein L15-like [Mizuhopecten yessoensis]<>60S ribosomal protein L15-like [Mizuhopecten yessoensis]
T4M4Br2_CL1341Contig1_1	14.49	22.77	2.03241e-06	0.0010677	20.5773	0.0188384	39.6288	18.1103	3.4689	0.024976	NA
T6M6Br2_k43_Locus_20350_Transcript_1_1	2.07	24.84	1.96734e-06	0.0010677	NA	NA	NA	NA	NA	NA	40S ribosomal protein S15Aa [Mizuhopecten yessoensis]
T12M2Br2_k65_Locus_24282_Transcript_2_1	12.42	24.84	1.98533e-06	0.0010677	NA	NA	NA	NA	NA	NA	high affinity copper uptake protein 1-like isoform X3 [Crassostrea virginica]<>high affinity copper uptake protein 1-like isoform X3 [Crassostrea virginica]<>high affinity copper uptake protein 1-like isoform X3 [Crassostrea virginica]<>high affinity copper uptake protein 1-like isoform X3 [Crassostrea virginica]
T1M4Br2_k43_Locus_15007_Transcript_3_1	12.42	24.84	2.19822e-06	0.00113665	24.642	0.00338634	18.431	62.442	3.55756	0.00801957	dynamin-1-like protein [Crassostrea virginica]
T6M6Br2_k31_Locus_18841_Transcript_1_1	2.07	24.84	2.38041e-06	0.0011595	NA	NA	NA	NA	NA	NA	uncharacterized protein LOC111129481 isoform X2 [Crassostrea virginica]
T12M2Br2_k43_Locus_11010_Transcript_1_1	12.42	24.84	2.46677e-06	0.0011844	NA	NA	NA	NA	NA	NA	putative glucose-6-phosphate 1-epimerase [Mizuhopecten yessoensis]
T12M2Br2_CL1Contig2259_1	2.07	22.77	2.62706e-06	0.00122633	20.1616	0.00605863	13.4434	374.678	0.500216	0.0115304	PREDICTED: uncharacterized protein LOC109619605 isoform X1 [Crassostrea gigas]<>PREDICTED: uncharacterized protein LOC109619605 isoform X2 [Crassostrea gigas]
T6M6Br2_CL1Contig1376_1	2.07	24.84	2.87994e-06	0.00129218	NA	NA	NA	NA	NA	NA	60S ribosomal protein L18-like [Mizuhopecten yessoensis]
T6M6Br2_k55_Locus_25595_Transcript_1_1	2.07	24.84	2.89028e-06	0.00129218	NA	NA	NA	NA	NA	NA	PREDICTED: DNA damage-regulated autophagy modulator protein 1-like isoform X1 [Crassostrea gigas]<>PREDICTED: DNA damage-regulated autophagy modulator protein 1-like isoform X3 [Crassostrea gigas]<>PREDICTED: DNA damage-regulated autophagy modulator protein 1-like isoform X1 [Crassostrea gigas]<>PREDICTED: DNA damage-regulated autophagy modulator protein 1-like isoform X2 [Crassostrea gigas]
T1M4Br2_CL1Contig4204_1	2.07	24.84	2.92192e-06	0.00129218	NA	NA	NA	NA	NA	NA	60S ribosomal protein L26 isoform X1 [Lingula anatina]<>60S ribosomal protein L26 isoform X2 [Lingula anatina]<>60S ribosomal protein L26 [Lingula anatina]
T1M4Br2_CL1996Contig1_1	2.07	24.84	3.00289e-06	0.00131074	NA	NA	NA	NA	NA	NA	40S ribosomal protein S12-like [Crassostrea virginica]
T6M6Br2_k25_Locus_8088_Transcript_3_1	2.07	24.84	3.12488e-06	0.00133897	NA	NA	NA	NA	NA	NA	40S ribosomal protein S26-like [Mizuhopecten yessoensis]
T12M2Br2_CL5495Contig1_1	12.42	24.84	3.32921e-06	0.00138142	NA	NA	NA	NA	NA	NA	tripartite motif-containing protein 45-like [Exaiptasia pallida]
T6M6Br2_k55_Locus_29874_Transcript_1_1	12.42	24.84	3.57026e-06	0.00144574	NA	NA	NA	NA	NA	NA	PREDICTED: synergin gamma isoform X2 [Crassostrea gigas]
T4M4Br2_k37_Locus_13228_Transcript_1_1	2.07	24.84	4.20066e-06	0.00164497	NA	NA	NA	NA	NA	NA	NA
T6M6Br2_k37_Locus_15830_Transcript_1_1	2.07	24.84	4.24148e-06	0.00164497	NA	NA	NA	NA	NA	NA	NA
T6M6Br2_k61_Locus_6868_Transcript_4_1	12.42	24.84	5.05584e-06	0.00176598	23.7619	0.000340672	14.6217	31.822	3.76561	0.00233123	NA
T1M4Br2_k61_Locus_1571_Transcript_3_1	2.07	24.84	5.48109e-06	0.00176598	22.427	0.00149965	22.2505	12.6636	0.955142	0.00496261	NA
T6M6Br2_k69_Locus_24277_Transcript_1_1	2.07	22.77	5.08786e-06	0.00176598	23.4824	0.00328721	10.7067	16.3846	0.72545	0.00787177	NA
T1M4Br2_CL704Contig1_1	14.49	22.77	5.63023e-06	0.00176598	22.6818	0.00512084	13.8668	11.072	3.97808	0.0103608	NA
T6M6Br2_CL11175Contig1_1	12.42	22.77	5.45966e-06	0.00176598	24.3415	0.0109514	12.2346	51.5276	3.62289	0.0169555	LOW QUALITY PROTEIN: serine/threonine-protein kinase OSR1-like [Crassostrea virginica]
T4M4Br2_k25_Locus_28706_Transcript_1_1	2.07	22.77	4.68078e-06	0.00176598	21.6957	0.0303833	18.6148	58.9298	0.506125	0.036329	NA
T4M4Br2_CL348Contig1_1	2.07	24.84	5.07117e-06	0.00176598	23.7619	0.0362796	9.26557	64.538	0.216381	0.0420609	NA
T4M4Br2_k61_Locus_11049_Transcript_2_1	24.84	24.84	5.08198e-06	0.00176598	NA	NA	NA	NA	NA	NA	NA
T6M6Br2_CL1Contig1588_1	2.07	24.84	5.15215e-06	0.00176598	NA	NA	NA	NA	NA	NA	NA
T6M6Br2_CL1Contig3899_1	24.84	24.84	5.37002e-06	0.00176598	NA	NA	NA	NA	NA	NA	NA
T4M4Br2_CL10509Contig1_1	24.84	24.84	5.40267e-06	0.00176598	NA	NA	NA	NA	NA	NA	NA
T4M4Br2_k37_Locus_9383_Transcript_9_1	2.07	24.84	5.67224e-06	0.00176598	NA	NA	NA	NA	NA	NA	NA
T6M6Br2_k31_Locus_182_Transcript_92_1	12.42	24.84	5.68881e-06	0.00176598	NA	NA	NA	NA	NA	NA	PREDICTED: serine/threonine-protein phosphatase alpha-2 isoform [Crassostrea gigas]
T1M4Br2_k55_Locus_1446_Transcript_2_1	8.28	24.84	5.72721e-06	0.00176598	NA	NA	NA	NA	NA	NA	ankyrin repeat domain-containing protein 26-like isoform X2 [Mizuhopecten yessoensis]
T1M4Br2_k55_Locus_22122_Transcript_7_1	12.42	22.77	6.04096e-06	0.00183423	23.7619	0.00202289	78.8057	23.8633	3.49419	0.00591893	NA
T4M4Br2_k25_Locus_21762_Transcript_2_1	24.84	24.84	6.21983e-06	0.00184222	23.4824	0.000998456	46.0367	789.872	0.258856	0.00396009	NA
T6M6Br2_k31_Locus_15837_Transcript_3_1	2.07	24.84	6.29755e-06	0.00184222	22.6818	0.0102486	8.80481	177.675	1.07351	0.0162361	serine/threonine-protein kinase greatwall-like isoform X2 [Crassostrea virginica]
T12M2Br2_k61_Locus_1403_Transcript_4_1	12.42	24.84	6.22352e-06	0.00184222	NA	NA	NA	NA	NA	NA	PREDICTED: transmembrane emp24 domain-containing protein 2 [Crassostrea gigas]
T1M4Br2_k49_Locus_13693_Transcript_6_1	24.84	24.84	6.74199e-06	0.00194264	NA	NA	NA	NA	NA	NA	NA
T1M4Br2_k65_Locus_19277_Transcript_1_1	24.84	24.84	6.94691e-06	0.00195673	NA	NA	NA	NA	NA	NA	NA
T4M4Br2_k37_Locus_11022_Transcript_11_1	14.49	24.84	7.03693e-06	0.00195673	NA	NA	NA	NA	NA	NA	PREDICTED: receptor-type tyrosine-protein phosphatase beta [Crassostrea gigas]
T1M4Br2_k37_Locus_19484_Transcript_8_1	2.07	24.84	7.04447e-06	0.00195673	NA	NA	NA	NA	NA	NA	PREDICTED: ubiquitin-60S ribosomal protein L40 [Crassostrea gigas]
T4M4Br2_CL10341Contig1_1	2.07	24.84	7.93201e-06	0.00211583	NA	NA	NA	NA	NA	NA	PREDICTED: ADP-ribosylation factor-like protein 2 [Aplysia californica]
T1M4Br2_k49_Locus_20127_Transcript_1_1	2.07	24.84	8.16447e-06	0.00216069	NA	NA	NA	NA	NA	NA	PREDICTED: 40S ribosomal protein S23, partial [Strongylocentrotus purpuratus]
T4M4Br2_CL1Contig3437_1	12.42	24.84	8.29336e-06	0.00217388	20.7917	5.78722e-05	19.3891	109.759	4.13516	0.00100166	PREDICTED: uncharacterized protein LOC107346764 [Acropora digitifera]
T1M4Br2_CL4318Contig1_1	2.07	24.84	8.34365e-06	0.00217388	NA	NA	NA	NA	NA	NA	uncharacterized protein LOC111346704 [Stylophora pistillata]
T1M4Br2_k69_Locus_8226_Transcript_8_2	12.42	24.84	8.46443e-06	0.00218838	21.6957	0.0105742	12.8842	53.6326	3.56821	0.016591	NA
T1M4Br2_CL3015Contig1_1	2.07	24.84	8.57269e-06	0.00219945	NA	NA	NA	NA	NA	NA	60S ribosomal protein L14-like [Mizuhopecten yessoensis]
T6M6Br2_k25_Locus_7489_Transcript_3_1	2.07	24.84	8.87465e-06	0.00225967	NA	NA	NA	NA	NA	NA	PREDICTED: 60S ribosomal protein L22-like [Crassostrea gigas]
T12M2Br2_CL2466Contig1_1	24.84	24.84	9.40243e-06	0.00230668	NA	NA	NA	NA	NA	NA	NA
T4M4Br2_CL2957Contig1_1	12.42	24.84	9.69944e-06	0.00234531	23.4824	0.00699246	15.3013	51.9132	4.19386	0.0125882	ral GTPase-activating protein subunit alpha-1-like isoform X2 [Mizuhopecten yessoensis]
T1M4Br2_k25_Locus_9663_Transcript_12_1	14.49	24.84	9.64462e-06	0.00234531	NA	NA	NA	NA	NA	NA	coatomer subunit beta-like [Mizuhopecten yessoensis]
T4M4Br2_CL10103Contig1_1	12.42	20.7	9.77003e-06	0.0023455	20.3673	0.0031039	10.1384	9.16918	4.19256	0.00759672	PREDICTED: serine/threonine-protein kinase dst1-like [Crassostrea gigas]
T4M4Br2_k31_Locus_13747_Transcript_1_1	4.14	20.7	9.89865e-06	0.00235953	21.6957	0.001704	16.5872	217.206	0.746448	0.00534949	calcyphosin isoform X1 [Pogona vitticeps]
T12M2Br2_CL7898Contig1_1	12.42	24.84	1.03364e-05	0.00244533	21.234	0.00145576	34.433	97.7277	3.6246	0.00488448	tubby-related protein 3-like isoform X2 [Mizuhopecten yessoensis]
T4M4Br2_CL1Contig484_1	2.07	22.77	1.04041e-05	0.00244533	22.427	0.0143671	16.7531	105.242	0.9243	0.0204295	NA
T4M4Br2_CL1Contig3646_1	2.07	24.84	1.09614e-05	0.00254713	NA	NA	NA	NA	NA	NA	NA
T12M2Br2_k31_Locus_18710_Transcript_1_1	2.07	24.84	1.1292e-05	0.00254713	NA	NA	NA	NA	NA	NA	PREDICTED: 60S ribosomal protein L32 [Crassostrea gigas]
T6M6Br2_k37_Locus_3797_Transcript_1_1	8.28	24.84	1.13929e-05	0.00255277	NA	NA	NA	NA	NA	NA	E3 ubiquitin-protein ligase HERC2-like isoform X3 [Mizuhopecten yessoensis]
T6M6Br2_k61_Locus_20399_Transcript_1_1	2.07	22.77	1.1981e-05	0.00262598	23.7619	0.0168626	12.0252	161.13	0.278572	0.0229395	NA
T6M6Br2_k37_Locus_15641_Transcript_9_1	2.07	22.77	1.21884e-05	0.00262598	21.0105	0.0188466	16.9672	278.821	0.722936	0.0249843	NA
T6M6Br2_CL8363Contig1_2	2.07	24.84	1.29418e-05	0.00277054	NA	NA	NA	NA	NA	NA	NA
T1M4Br2_CL7547Contig1_1	8.28	24.84	1.42012e-05	0.00297926	NA	NA	NA	NA	NA	NA	uncharacterized protein LOC110465481 [Mizuhopecten yessoensis]
T12M2Br2_k37_Locus_4733_Transcript_3_1	2.07	24.84	1.42837e-05	0.00297926	NA	NA	NA	NA	NA	NA	60S ribosomal protein L38 [Mizuhopecten yessoensis]
T12M2Br2_k25_Locus_19859_Transcript_1_1	2.07	24.84	1.48451e-05	0.00302848	22.6818	0.000524423	22.1873	811.421	0.79186	0.00284727	NA
T6M6Br2_k37_Locus_10156_Transcript_2_1	2.07	24.84	1.48676e-05	0.00302848	NA	NA	NA	NA	NA	NA	NA
T4M4Br2_k25_Locus_24054_Transcript_1_1	2.07	24.84	1.54323e-05	0.00306911	NA	NA	NA	NA	NA	NA	PREDICTED: nucleoside diphosphate kinase A [Crassostrea gigas]
T6M6Br2_CL8174Contig1_1	2.07	24.84	1.5762e-05	0.00311625	NA	NA	NA	NA	NA	NA	60S ribosomal protein L7a-like [Mizuhopecten yessoensis]
T6M6Br2_k31_Locus_3163_Transcript_12_1	2.07	24.84	1.62193e-05	0.00314353	NA	NA	NA	NA	NA	NA	NA
T12M2Br2_k69_Locus_18999_Transcript_2_1	2.07	24.84	1.62742e-05	0.00314353	NA	NA	NA	NA	NA	NA	NA
T4M4Br2_k25_Locus_5372_Transcript_2_1	12.42	24.84	1.68006e-05	0.00319022	NA	NA	NA	NA	NA	NA	homocysteine-responsive endoplasmic reticulum-resident ubiquitin-like domain member 2 protein isoform X1 [Crassostrea virginica]
T12M2Br2_CL8606Contig1_1	2.07	24.84	1.69099e-05	0.00319293	NA	NA	NA	NA	NA	NA	PREDICTED: 60S ribosomal protein L13a [Crassostrea gigas]
T1M4Br2_CL9130Contig1_1	12.42	22.77	1.75799e-05	0.00326442	20.1616	0.0209678	16.3541	23.3391	3.79273	0.0270835	PREDICTED: uncharacterized protein LOC105335475 [Crassostrea gigas]
T4M4Br2_k31_Locus_2788_Transcript_10_1	6.21	24.84	1.74244e-05	0.00326442	NA	NA	NA	NA	NA	NA	PREDICTED: RNA-directed DNA polymerase from mobile element jockey-like [Acropora digitifera]
T4M4Br2_k25_Locus_22631_Transcript_1_1	2.07	24.84	1.77986e-05	0.00326891	NA	NA	NA	NA	NA	NA	PREDICTED: 60S ribosomal protein L27a isoform X2 [Crassostrea gigas]<>PREDICTED: 60S ribosomal protein L27a isoform X1 [Crassostrea gigas]
T6M6Br2_k31_Locus_26_Transcript_5_1	2.07	22.77	1.84031e-05	0.00330763	21.0105	0.0244471	9.45285	1050.98	0.596562	0.0304665	NA
T12M2Br2_k49_Locus_4282_Transcript_3_1	24.84	24.84	1.92749e-05	0.00338933	NA	NA	NA	NA	NA	NA	NA
T6M6Br2_CL3228Contig1_1	2.07	24.84	1.96278e-05	0.00338933	NA	NA	NA	NA	NA	NA	60S ribosomal protein L27-like [Mizuhopecten yessoensis]
T12M2Br2_k25_Locus_25397_Transcript_1_1	12.42	24.84	1.96644e-05	0.00338933	NA	NA	NA	NA	NA	NA	uncharacterized protein LOC110464232 [Mizuhopecten yessoensis]
T1M4Br2_k37_Locus_15856_Transcript_1_1	2.07	24.84	2.01413e-05	0.00344134	22.9425	0.00232003	23.4741	217.912	0.864619	0.00639343	NA
T6M6Br2_k25_Locus_27662_Transcript_1_1	2.07	22.77	2.03743e-05	0.00344134	20.5773	0.0300961	8.99088	28.5177	0.944741	0.0360539	PREDICTED: TIP41-like protein isoform X1 [Crassostrea gigas]<>PREDICTED: TIP41-like protein isoform X2 [Crassostrea gigas]<>PREDICTED: TIP41-like protein isoform X3 [Crassostrea gigas]
T4M4Br2_k37_Locus_8278_Transcript_1_1	24.84	24.84	2.01963e-05	0.00344134	NA	NA	NA	NA	NA	NA	membrane magnesium transporter 1-like [Mizuhopecten yessoensis]
T1M4Br2_CL1Contig4218_1	22.77	24.84	2.03757e-05	0.00344134	NA	NA	NA	NA	NA	NA	NA
T1M4Br2_CL1Contig1663_1	12.42	24.84	2.05326e-05	0.0034505	21.234	0.0435882	27.183	77.488	3.36881	0.0490257	uncharacterized protein LOC110464610 [Mizuhopecten yessoensis]
T4M4Br2_k49_Locus_1347_Transcript_1_1	2.07	24.84	2.07387e-05	0.0034678	NA	NA	NA	NA	NA	NA	PREDICTED: elongation factor 1-beta [Crassostrea gigas]
T1M4Br2_CL1Contig3982_1	2.07	24.84	2.14381e-05	0.00353203	NA	NA	NA	NA	NA	NA	NA
T12M2Br2_CL7651Contig1_1	12.42	24.84	2.23432e-05	0.00364541	NA	NA	NA	NA	NA	NA	uncharacterized protein LOC110455666 [Mizuhopecten yessoensis]
T6M6Br2_CL1742Contig1_1	12.42	24.84	2.35022e-05	0.00378798	NA	NA	NA	NA	NA	NA	NA
T6M6Br2_CL1Contig1498_1	10.35	24.84	2.42348e-05	0.00384213	NA	NA	NA	NA	NA	NA	PREDICTED: uncharacterized protein LOC107327117 [Acropora digitifera]
T12M2Br2_k55_Locus_36811_Transcript_1_1	2.07	24.84	2.49765e-05	0.00388693	NA	NA	NA	NA	NA	NA	NA
T4M4Br2_k49_Locus_21061_Transcript_1_1	2.07	24.84	2.50814e-05	0.00388693	NA	NA	NA	NA	NA	NA	NA
T1M4Br2_k31_Locus_26141_Transcript_1_1	2.07	24.84	2.52113e-05	0.00388693	NA	NA	NA	NA	NA	NA	PREDICTED: DNA-directed RNA polymerase III subunit RPC7-like [Crassostrea gigas]
T1M4Br2_CL9633Contig1_1	12.42	22.77	2.58591e-05	0.00391497	22.6818	0.00198092	12.5081	10.5269	3.7703	0.00585359	PREDICTED: uncharacterized protein LOC105337024 [Crassostrea gigas]
T12M2Br2_CL1Contig282_1	2.07	22.77	2.61558e-05	0.00392454	22.1778	0.00194066	8.18702	268.462	0.408664	0.00577	NA
T4M4Br2_CL83Contig1_1	12.42	24.84	2.63037e-05	0.00392919	NA	NA	NA	NA	NA	NA	PREDICTED: Golgi phosphoprotein 3 homolog sauron [Crassostrea gigas]
T1M4Br2_CL7544Contig1_1	2.07	24.84	2.67623e-05	0.00396248	NA	NA	NA	NA	NA	NA	PREDICTED: 60S acidic ribosomal protein P2 [Crassostrea gigas]<>PREDICTED: 60S acidic ribosomal protein P2 [Crassostrea gigas]
T1M4Br2_CL1Contig5236_1	12.42	24.84	2.7069e-05	0.00397633	NA	NA	NA	NA	NA	NA	WD repeat domain phosphoinositide-interacting protein 4-like [Mizuhopecten yessoensis]<>WD repeat domain phosphoinositide-interacting protein 4-like [Mizuhopecten yessoensis]
T6M6Br2_k37_Locus_586_Transcript_5_1	12.42	24.84	2.70925e-05	0.00397633	NA	NA	NA	NA	NA	NA	uncharacterized protein LOC110443309 isoform X2 [Mizuhopecten yessoensis]
T6M6Br2_k65_Locus_20454_Transcript_1_1	2.07	24.84	2.791e-05	0.00402598	NA	NA	NA	NA	NA	NA	translationally-controlled tumor protein homolog [Crassostrea virginica]
T1M4Br2_k65_Locus_1480_Transcript_1_1	2.07	24.84	2.92541e-05	0.00416623	NA	NA	NA	NA	NA	NA	NA
T4M4Br2_CL4557Contig1_1	12.42	24.84	2.94874e-05	0.00418173	NA	NA	NA	NA	NA	NA	NA
T6M6Br2_k61_Locus_8472_Transcript_3_2	12.42	24.84	3.12862e-05	0.00419543	21.6957	5.98779e-05	14.0455	30.3028	4.00662	0.00101728	craniofacial development protein 1-like isoform X1 [Crassostrea virginica]
T1M4Br2_k37_Locus_13228_Transcript_6_1	12.42	24.84	3.09226e-05	0.00419543	22.6818	0.00102479	41.078	31.3458	3.78795	0.00401067	NA
T1M4Br2_CL10135Contig1_1	2.07	24.84	3.03824e-05	0.00419543	24.3415	0.00371428	75.9452	80.0533	0.426087	0.00849773	NA
T4M4Br2_k61_Locus_24385_Transcript_1_1	2.07	22.77	3.18332e-05	0.00419543	21.4624	0.0246887	9.51442	17.7699	0.722898	0.030707	NA
T6M6Br2_k25_Locus_3451_Transcript_4_1	12.42	24.84	3.05675e-05	0.00419543	NA	NA	NA	NA	NA	NA	E3 ubiquitin-protein ligase RNF13-like [Crassostrea virginica]
T6M6Br2_k61_Locus_12714_Transcript_3_1	24.84	24.84	3.13911e-05	0.00419543	NA	NA	NA	NA	NA	NA	NA
T6M6Br2_k31_Locus_3750_Transcript_5_1	2.07	24.84	3.16082e-05	0.00419543	NA	NA	NA	NA	NA	NA	40S ribosomal protein S9 [Mizuhopecten yessoensis]
T1M4Br2_k43_Locus_464_Transcript_8_1	12.42	24.84	3.20403e-05	0.00419543	NA	NA	NA	NA	NA	NA	PREDICTED: soluble scavenger receptor cysteine-rich domain-containing protein SSC5D isoform X1 [Crassostrea gigas]
T6M6Br2_k31_Locus_2_Transcript_9_1	14.49	24.84	3.20608e-05	0.00419543	NA	NA	NA	NA	NA	NA	probable E3 ubiquitin-protein ligase HECTD4 [Mizuhopecten yessoensis]
T1M4Br2_k43_Locus_3042_Transcript_3_1	12.42	24.84	3.25867e-05	0.00422872	NA	NA	NA	NA	NA	NA	NADP-dependent malic enzyme-like [Crassostrea virginica]
T4M4Br2_k65_Locus_7083_Transcript_1_1	12.42	24.84	3.28137e-05	0.00424064	NA	NA	NA	NA	NA	NA	uncharacterized protein LOC111127920 [Crassostrea virginica]
T6M6Br2_k37_Locus_5291_Transcript_2_1	2.07	24.84	3.34966e-05	0.00426448	NA	NA	NA	NA	NA	NA	NA
T4M4Br2_k31_Locus_15310_Transcript_1_1	2.07	24.84	3.52792e-05	0.00439161	NA	NA	NA	NA	NA	NA	60S acidic ribosomal protein P1 [Onthophagus taurus]
T6M6Br2_k25_Locus_29101_Transcript_1_1	2.07	24.84	3.54966e-05	0.00440237	NA	NA	NA	NA	NA	NA	SPRY domain-containing protein 7-like [Crassostrea virginica]
T6M6Br2_CL2323Contig1_1	2.07	24.84	3.75217e-05	0.00454399	NA	NA	NA	NA	NA	NA	NA
T6M6Br2_CL2085Contig1_1	2.07	22.77	3.81631e-05	0.00459736	24.642	0.00039402	71.9881	21.0488	0.55291	0.00250015	NA
T1M4Br2_k65_Locus_20475_Transcript_1_1	24.84	24.84	3.91339e-05	0.00467337	NA	NA	NA	NA	NA	NA	NA
T4M4Br2_CL4624Contig1_1	12.42	24.84	3.97341e-05	0.00470233	NA	NA	NA	NA	NA	NA	NA
T6M6Br2_CL1Contig4333_1	2.07	22.77	4.04901e-05	0.0047583	20.1616	0.0102115	9.86339	592.212	0.399267	0.0161927	NA
T4M4Br2_k37_Locus_460_Transcript_26_1	4.14	22.77	4.12278e-05	0.00482811	21.0105	0.0323957	8.67529	39.9935	1.97803	0.0382828	uncharacterized protein LOC110465758 isoform X2 [Mizuhopecten yessoensis]<>uncharacterized protein LOC110465758 isoform X2 [Mizuhopecten yessoensis]
T12M2Br2_CL492Contig1_1	2.07	22.77	4.31341e-05	0.00496751	21.9341	0.00352263	9.81036	69.2233	0.634659	0.00821441	GPN-loop GTPase 3-like [Mizuhopecten yessoensis]
T6M6Br2_CL1Contig326_1	12.42	24.84	4.2955e-05	0.00496751	NA	NA	NA	NA	NA	NA	E3 ubiquitin-protein ligase HECTD1-like isoform X6 [Crassostrea virginica]
T4M4Br2_k69_Locus_5587_Transcript_3_1	12.42	24.84	4.32595e-05	0.00496751	NA	NA	NA	NA	NA	NA	NA
T6M6Br2_k65_Locus_678_Transcript_31_1	12.42	24.84	4.47961e-05	0.00505234	21.234	0.0397469	21.4207	114.214	3.4184	0.0453769	uncharacterized protein LOC111125451 isoform X2 [Crassostrea virginica]
T6M6Br2_CL7703Contig1_1	2.07	24.84	4.60557e-05	0.00514263	NA	NA	NA	NA	NA	NA	40S ribosomal protein S4-like [Crassostrea virginica]<>40S ribosomal protein S4-like [Crassostrea virginica]
T1M4Br2_k55_Locus_28628_Transcript_1_1	24.84	24.84	4.6426e-05	0.00516033	NA	NA	NA	NA	NA	NA	NA
T12M2Br2_k31_Locus_10598_Transcript_2_1	12.42	24.84	4.70184e-05	0.00519832	NA	NA	NA	NA	NA	NA	5'-AMP-activated protein kinase catalytic subunit alpha-2-like isoform X4 [Mizuhopecten yessoensis]
T12M2Br2_k61_Locus_29_Transcript_1_1	2.07	24.84	4.74684e-05	0.00522342	NA	NA	NA	NA	NA	NA	ribosomal protein L12, putative [Ixodes scapularis]
T6M6Br2_CL7486Contig1_2	2.07	24.84	4.8638e-05	0.00529037	NA	NA	NA	NA	NA	NA	40S ribosomal protein S8-like [Crassostrea virginica]
T1M4Br2_k25_Locus_5576_Transcript_4_1	14.49	24.84	4.88028e-05	0.00529117	NA	NA	NA	NA	NA	NA	vigilin-like [Mizuhopecten yessoensis]
T12M2Br2_CL302Contig1_1	2.07	22.77	4.98245e-05	0.00533109	20.3673	0.000761838	14.6883	12.3116	0.525164	0.00344984	NA
T1M4Br2_CL8118Contig1_1	2.07	24.84	5.03199e-05	0.00535206	NA	NA	NA	NA	NA	NA	NA
T6M6Br2_k55_Locus_17407_Transcript_1_1	16.56	24.84	5.17793e-05	0.00545549	NA	NA	NA	NA	NA	NA	nucleolin-like isoform X1 [Crassostrea virginica]
T6M6Br2_k25_Locus_844_Transcript_10_1	2.07	24.84	5.20302e-05	0.00546479	NA	NA	NA	NA	NA	NA	PREDICTED: tubulin alpha-1A chain [Crassostrea gigas]<>PREDICTED: tubulin alpha-1A chain-like [Branchiostoma belcheri]<>tubulin alpha-1A chain [Crassostrea virginica]
T6M6Br2_CL1Contig2118_1	12.42	24.84	5.22445e-05	0.00547021	NA	NA	NA	NA	NA	NA	LOW QUALITY PROTEIN: DNA topoisomerase 2-beta-like [Crassostrea virginica]
T6M6Br2_CL2042Contig1_1	2.07	24.84	5.314e-05	0.0055467	NA	NA	NA	NA	NA	NA	40S ribosomal protein S5 [Mizuhopecten yessoensis]
T1M4Br2_k37_Locus_22071_Transcript_4_1	12.42	24.84	5.41351e-05	0.00563307	22.427	0.00178116	14.1996	115.703	4.09442	0.00548345	hypothetical protein LOTGIDRAFT_223566 [Lottia gigantea]
T6M6Br2_k43_Locus_1802_Transcript_2_1	12.42	24.84	5.46857e-05	0.00565535	NA	NA	NA	NA	NA	NA	PREDICTED: synaptosomal-associated protein 25 isoform X2 [Crassostrea gigas]
T6M6Br2_CL570Contig1_1	2.07	24.84	5.50586e-05	0.00567608	NA	NA	NA	NA	NA	NA	NA
T4M4Br2_k37_Locus_4728_Transcript_1_1	12.42	24.84	5.5224e-05	0.00567608	NA	NA	NA	NA	NA	NA	uncharacterized protein LOC110467188 [Mizuhopecten yessoensis]<>uncharacterized protein LOC110467188 [Mizuhopecten yessoensis]<>uncharacterized protein LOC110467188 [Mizuhopecten yessoensis]<>uncharacterized protein LOC110467188 [Mizuhopecten yessoensis]
T12M2Br2_k37_Locus_6_Transcript_9_1	12.42	24.84	5.76515e-05	0.00580732	22.1778	0.00454873	9.10698	116.854	4.37678	0.0096163	hypothetical protein LOTGIDRAFT_86983, partial [Lottia gigantea]
T6M6Br2_k65_Locus_11380_Transcript_1_1	2.07	24.84	5.77103e-05	0.00580732	NA	NA	NA	NA	NA	NA	NA
T12M2Br2_k43_Locus_6529_Transcript_5_1	2.07	24.84	5.80153e-05	0.00582058	NA	NA	NA	NA	NA	NA	NA
T6M6Br2_k69_Locus_2210_Transcript_15_1	2.07	24.84	5.9024e-05	0.00585191	NA	NA	NA	NA	NA	NA	PREDICTED: uncharacterized protein LOC105344672 [Crassostrea gigas]
T1M4Br2_k69_Locus_30885_Transcript_1_1	2.07	22.77	6.01545e-05	0.00589482	22.427	0.000367824	19.8838	25.7351	0.507216	0.00241506	NA
T12M2Br2_CL8324Contig1_1	12.42	24.84	6.00777e-05	0.00589482	NA	NA	NA	NA	NA	NA	uncharacterized protein ZC84.1-like isoform X15 [Crassostrea virginica]
T6M6Br2_CL1Contig650_1	14.49	24.84	6.06465e-05	0.00591663	22.9425	0.00211318	37.9688	40.518	4.03827	0.00605771	NA
T6M6Br2_k37_Locus_12967_Transcript_1_1	12.42	24.84	6.0733e-05	0.00591663	NA	NA	NA	NA	NA	NA	rho guanine nucleotide exchange factor 7-like isoform X10 [Crassostrea virginica]
T4M4Br2_k25_Locus_297_Transcript_24_1	14.49	22.77	6.16503e-05	0.00593478	24.0482	0.0109395	8.82457	56.0347	3.72033	0.0169455	enkurin domain-containing protein 1-like [Crassostrea virginica]<>enkurin domain-containing protein 1-like [Crassostrea virginica]
T12M2Br2_CL1Contig2087_1	12.42	24.84	6.15442e-05	0.00593478	NA	NA	NA	NA	NA	NA	NA
T6M6Br2_k25_Locus_7375_Transcript_2_1	12.42	22.77	6.19795e-05	0.00593484	20.1616	0.000148281	18.1034	8.1595	3.65456	0.00154415	vacuolar protein sorting-associated protein 33B-like [Mizuhopecten yessoensis]
T12M2Br2_k49_Locus_21233_Transcript_1_1	12.42	24.84	6.71075e-05	0.00630659	23.2093	0.0298562	8.13308	86.5895	3.78877	0.0358134	PREDICTED: programmed cell death protein 6 isoform X2 [Crassostrea gigas]
T4M4Br2_k49_Locus_24451_Transcript_3_1	2.07	24.84	6.73009e-05	0.00630659	NA	NA	NA	NA	NA	NA	NA
T4M4Br2_k49_Locus_15228_Transcript_1_1	2.07	24.84	6.78861e-05	0.00632036	NA	NA	NA	NA	NA	NA	60S ribosomal protein L31-like [Mizuhopecten yessoensis]
T4M4Br2_k65_Locus_18210_Transcript_2_1	2.07	24.84	6.81818e-05	0.00633036	NA	NA	NA	NA	NA	NA	NA
T6M6Br2_CL1696Contig2_1	12.42	22.77	6.93064e-05	0.00639942	21.4624	0.0112512	10.7339	141.595	3.54214	0.0172672	transmembrane protein 131-like isoform X1 [Mizuhopecten yessoensis]
T1M4Br2_k55_Locus_11946_Transcript_18_1	14.49	22.77	7.04984e-05	0.00645233	21.234	0.00416804	109.812	35.0385	3.53155	0.00909391	toll-like receptor 4 [Mizuhopecten yessoensis]
T12M2Br2_CL1Contig483_1	2.07	22.77	7.04479e-05	0.00645233	20.7917	0.009859	9.582	231.252	1.09354	0.0158325	NA
T1M4Br2_CL41Contig5_1	2.07	24.84	7.03132e-05	0.00645233	NA	NA	NA	NA	NA	NA	NA
T6M6Br2_k25_Locus_4853_Transcript_8_1	12.42	24.84	7.06474e-05	0.00645233	NA	NA	NA	NA	NA	NA	NA
T6M6Br2_k49_Locus_16441_Transcript_8_1	12.42	22.77	7.12494e-05	0.00645469	21.9341	0.022214	23.5371	78.2057	3.30825	0.0283224	PREDICTED: dynein heavy chain 3, axonemal [Crassostrea gigas]
T4M4Br2_CL2174Contig1_1	14.49	24.84	7.12276e-05	0.00645469	NA	NA	NA	NA	NA	NA	NA
T12M2Br2_CL4467Contig1_1	2.07	24.84	7.2098e-05	0.00651402	NA	NA	NA	NA	NA	NA	60S ribosomal protein L10-like [Crassostrea virginica]<>60S ribosomal protein L10-like [Crassostrea virginica]
T4M4Br2_k37_Locus_26449_Transcript_1_1	2.07	24.84	7.37845e-05	0.00661306	NA	NA	NA	NA	NA	NA	NA
T12M2Br2_k37_Locus_10382_Transcript_3_1	2.07	24.84	7.54025e-05	0.00672222	NA	NA	NA	NA	NA	NA	PREDICTED: uncharacterized protein C19orf47 [Crassostrea gigas]
T12M2Br2_CL9673Contig1_1	2.07	24.84	7.57569e-05	0.00673595	NA	NA	NA	NA	NA	NA	60S ribosomal protein L28-like [Mizuhopecten yessoensis]
T12M2Br2_k25_Locus_17325_Transcript_1_1	12.42	24.84	7.68127e-05	0.0068118	NA	NA	NA	NA	NA	NA	uncharacterized protein LOC110463565 isoform X2 [Mizuhopecten yessoensis]
T6M6Br2_CL989Contig2_2	12.42	24.84	7.81476e-05	0.00687576	22.427	0.00969404	10.0608	73.4796	3.74217	0.0156555	mucin-17-like isoform X3 [Mizuhopecten yessoensis]
T12M2Br2_CL1Contig3707_1	10.35	24.84	7.80928e-05	0.00687576	NA	NA	NA	NA	NA	NA	NA
T6M6Br2_k61_Locus_8021_Transcript_1_1	14.49	22.77	7.88319e-05	0.0068903	21.9341	0.00421419	23.4043	83.3326	3.62693	0.00915316	hypothetical protein BRAFLDRAFT_84636 [Branchiostoma floridae]
T6M6Br2_k37_Locus_5930_Transcript_1_1	12.42	24.84	7.93326e-05	0.00689975	NA	NA	NA	NA	NA	NA	cyclic AMP-dependent transcription factor ATF-6 beta-like isoform X1 [Mizuhopecten yessoensis]
T4M4Br2_k37_Locus_32320_Transcript_1_1	2.07	24.84	7.94466e-05	0.00689975	NA	NA	NA	NA	NA	NA	50S ribosomal protein L37Ae, partial [Enterococcus faecium]
T1M4Br2_k69_Locus_8616_Transcript_2_1	12.42	24.84	7.99037e-05	0.00690376	NA	NA	NA	NA	NA	NA	coatomer subunit delta-like [Mizuhopecten yessoensis]
T1M4Br2_k65_Locus_1567_Transcript_1_2	12.42	22.77	8.0146e-05	0.00690654	22.6818	0.026266	8.99855	23.1992	3.44271	0.032231	F-box/LRR-repeat protein 4-like [Mizuhopecten yessoensis]
T1M4Br2_CL3830Contig1_1	2.07	24.84	8.03469e-05	0.00690654	NA	NA	NA	NA	NA	NA	40S ribosomal protein S18 [Crassostrea gigas]
T1M4Br2_CL1Contig2555_1	12.42	22.77	8.22543e-05	0.00696365	23.4824	0.00100765	14.766	374.497	3.52374	0.00398275	E3 ubiquitin-protein ligase Midline-1-like [Mizuhopecten yessoensis]<>E3 ubiquitin-protein ligase Midline-1-like [Mizuhopecten yessoensis]
T6M6Br2_k49_Locus_22866_Transcript_1_1	2.07	24.84	8.21893e-05	0.00696365	NA	NA	NA	NA	NA	NA	NA
T12M2Br2_k25_Locus_27262_Transcript_3_1	4.14	22.77	8.29898e-05	0.0069907	24.642	0.00152536	15.0642	102.231	0.335171	0.00501144	hypothetical protein LOTGIDRAFT_173015 [Lottia gigantea]
T1M4Br2_k31_Locus_13327_Transcript_1_1	14.49	22.77	8.41899e-05	0.00705642	23.7619	0.000977106	77.0404	91.4239	3.65777	0.0039193	uncharacterized protein LOC110456785 isoform X1 [Mizuhopecten yessoensis]
T1M4Br2_k25_Locus_22873_Transcript_1_1	12.42	24.84	8.55473e-05	0.0071198	NA	NA	NA	NA	NA	NA	solute carrier family 2, facilitated glucose transporter member 8-like [Mizuhopecten yessoensis]
T4M4Br2_k31_Locus_1221_Transcript_5_1	2.07	24.84	8.55817e-05	0.0071198	NA	NA	NA	NA	NA	NA	NA
T1M4Br2_CL6822Contig1_1	2.07	24.84	8.61559e-05	0.00714988	NA	NA	NA	NA	NA	NA	PREDICTED: 40S ribosomal protein S13 [Crassostrea gigas]
T1M4Br2_k61_Locus_15556_Transcript_1_1	12.42	22.77	8.89191e-05	0.0072592	23.2093	0.00163156	75.8599	9.31087	3.69978	0.00520563	NA
T12M2Br2_k25_Locus_21407_Transcript_7_1	12.42	22.77	8.80237e-05	0.0072592	20.3673	0.0019534	23.9751	25.3641	3.85679	0.00579751	NA
T1M4Br2_k25_Locus_11431_Transcript_2_1	14.49	24.84	8.89851e-05	0.0072592	22.9425	0.00440141	11.1001	79.7532	4.11227	0.00941682	calnexin-like isoform X2 [Mizuhopecten yessoensis]
T6M6Br2_k37_Locus_3051_Transcript_1_1	2.07	24.84	8.84335e-05	0.0072592	NA	NA	NA	NA	NA	NA	NA
T12M2Br2_k49_Locus_10145_Transcript_1_1	2.07	24.84	9.02939e-05	0.00727765	22.9425	0.00355251	9.77927	93.0608	0.463745	0.00825758	NA
T12M2Br2_k49_Locus_4106_Transcript_2_1	2.07	24.84	8.98669e-05	0.00727765	NA	NA	NA	NA	NA	NA	PREDICTED: cytochrome c oxidase subunit 6B-like [Hydra vulgaris]
T1M4Br2_k25_Locus_46179_Transcript_1_1	2.07	24.84	9.02649e-05	0.00727765	NA	NA	NA	NA	NA	NA	NA
T12M2Br2_k37_Locus_10922_Transcript_1_1	2.07	24.84	9.18348e-05	0.00735815	NA	NA	NA	NA	NA	NA	PREDICTED: 60S ribosomal protein L35a [Crassostrea gigas]
T4M4Br2_k25_Locus_11235_Transcript_3_1	12.42	24.84	9.19777e-05	0.00735815	NA	NA	NA	NA	NA	NA	PREDICTED: sperm-associated antigen 17 isoform X9 [Crassostrea gigas]
T4M4Br2_CL1Contig3886_1	12.42	24.84	9.23873e-05	0.00735815	NA	NA	NA	NA	NA	NA	hypothetical protein [Bathymodiolus azoricus thioautotrophic gill symbiont]
T6M6Br2_k25_Locus_18711_Transcript_1_1	2.07	24.84	9.32361e-05	0.00739072	NA	NA	NA	NA	NA	NA	60S ribosomal protein L4 [Lingula anatina]
T6M6Br2_k65_Locus_31590_Transcript_1_1	14.49	24.84	9.69779e-05	0.00754934	NA	NA	NA	NA	NA	NA	PREDICTED: sphingosine-1-phosphate phosphatase 2 [Crassostrea gigas]
T1M4Br2_CL2737Contig1_1	14.49	24.84	9.74043e-05	0.00754934	NA	NA	NA	NA	NA	NA	NA
T12M2Br2_CL1Contig1181_1	10.35	24.84	9.7475e-05	0.00754934	NA	NA	NA	NA	NA	NA	NA
T12M2Br2_CL628Contig1_1	2.07	24.84	9.7708e-05	0.00754934	NA	NA	NA	NA	NA	NA	NA
T6M6Br2_CL1Contig245_1	12.42	24.84	9.79992e-05	0.00755448	NA	NA	NA	NA	NA	NA	NA
T1M4Br2_CL8062Contig1_1	14.49	22.77	9.95549e-05	0.00763936	21.0105	0.00250922	13.5384	18.8509	3.86388	0.00670199	NA
T1M4Br2_k55_Locus_6901_Transcript_13_1	2.07	24.84	0.000100443	0.00765707	NA	NA	NA	NA	NA	NA	fatty acid desaturase 2-like isoform X2 [Crassostrea virginica]
T4M4Br2_CL46Contig6_2	12.42	24.84	0.000103304	0.00778485	21.4624	0.0260015	8.39377	29.042	3.74774	0.0319621	NA
T1M4Br2_k37_Locus_14920_Transcript_1_1	12.42	24.84	0.000105317	0.00790116	NA	NA	NA	NA	NA	NA	LOW QUALITY PROTEIN: methylenetetrahydrofolate reductase-like [Crassostrea virginica]
T6M6Br2_k69_Locus_8390_Transcript_1_1	2.07	24.84	0.000105967	0.0079084	NA	NA	NA	NA	NA	NA	NA
T1M4Br2_k55_Locus_5350_Transcript_1_1	2.07	24.84	0.000107525	0.00797203	NA	NA	NA	NA	NA	NA	NA
T1M4Br2_CL1Contig1017_1	2.07	24.84	0.000109341	0.00804149	NA	NA	NA	NA	NA	NA	NA
T6M6Br2_CL1168Contig1_1	6.21	24.84	0.00011116	0.00815737	NA	NA	NA	NA	NA	NA	uncharacterized protein LOC110455454 [Mizuhopecten yessoensis]
T6M6Br2_k65_Locus_8220_Transcript_6_1	24.84	24.84	0.000112004	0.0081971	NA	NA	NA	NA	NA	NA	NA
T1M4Br2_k31_Locus_277_Transcript_18_1	12.42	24.84	0.000112189	0.0081971	NA	NA	NA	NA	NA	NA	poly(U)-binding-splicing factor PUF60-like isoform X2 [Mizuhopecten yessoensis]
T1M4Br2_k37_Locus_26718_Transcript_1_1	2.07	24.84	0.000113192	0.00820582	NA	NA	NA	NA	NA	NA	NA
T12M2Br2_k37_Locus_16252_Transcript_3_1	4.14	22.77	0.000114164	0.00821606	21.6957	0.00693082	16.6929	42.197	1.19894	0.012535	NA
T4M4Br2_k65_Locus_8029_Transcript_2_1	2.07	22.77	0.000115032	0.00822643	21.234	0.0381417	8.62044	178.748	0.59551	0.0438395	NA
T1M4Br2_k43_Locus_7563_Transcript_2_1	2.07	24.84	0.000115166	0.00822643	NA	NA	NA	NA	NA	NA	PREDICTED: 40S ribosomal protein S16 [Crassostrea gigas]
T6M6Br2_CL1Contig1099_1	14.49	24.84	0.000121913	0.00855426	NA	NA	NA	NA	NA	NA	transforming acidic coiled-coil-containing protein 2-like isoform X3 [Mizuhopecten yessoensis]
T1M4Br2_k69_Locus_28884_Transcript_1_1	24.84	24.84	0.000122699	0.0085915	NA	NA	NA	NA	NA	NA	NA
T4M4Br2_k69_Locus_26391_Transcript_1_1	8.28	24.84	0.000126479	0.00880116	NA	NA	NA	NA	NA	NA	PREDICTED: monocarboxylate transporter 14 [Crassostrea gigas]<>PREDICTED: monocarboxylate transporter 14 [Crassostrea gigas]<>PREDICTED: monocarboxylate transporter 14 [Crassostrea gigas]<>PREDICTED: monocarboxylate transporter 14 [Crassostrea gigas]
T12M2Br2_k61_Locus_29174_Transcript_1_1	2.07	24.84	0.000128082	0.00883893	NA	NA	NA	NA	NA	NA	PREDICTED: uncharacterized protein LOC105344469 [Crassostrea gigas]
T6M6Br2_k43_Locus_3857_Transcript_3_1	14.49	24.84	0.000132018	0.00898011	23.4824	0.00155758	27.6382	69.1261	3.7663	0.00506668	PREDICTED: ubiquitin carboxyl-terminal hydrolase 14 isoform X1 [Crassostrea gigas]
T12M2Br2_k25_Locus_8881_Transcript_2_1	2.07	24.84	0.000131981	0.00898011	NA	NA	NA	NA	NA	NA	translocon-associated protein subunit delta-like [Mizuhopecten yessoensis]
T1M4Br2_CL1Contig2284_1	12.42	24.84	0.000132369	0.00898011	NA	NA	NA	NA	NA	NA	NA
T6M6Br2_k43_Locus_4452_Transcript_6_1	2.07	24.84	0.000132524	0.00898011	NA	NA	NA	NA	NA	NA	NA
T4M4Br2_CL8428Contig1_1	2.07	24.84	0.000134856	0.00907199	NA	NA	NA	NA	NA	NA	PREDICTED: 40S ribosomal protein S19-like [Octopus bimaculoides]
T6M6Br2_CL1Contig2471_1	12.42	24.84	0.00013523	0.00907199	NA	NA	NA	NA	NA	NA	NA
T6M6Br2_k69_Locus_1712_Transcript_8_2	12.42	24.84	0.000135895	0.00909846	NA	NA	NA	NA	NA	NA	acetyl-CoA carboxylase-like isoform X2 [Crassostrea virginica]
T6M6Br2_CL1Contig1904_1	20.7	24.84	0.000137094	0.00911003	NA	NA	NA	NA	NA	NA	NA
T4M4Br2_k25_Locus_25462_Transcript_3_1	2.07	24.84	0.000137152	0.00911003	NA	NA	NA	NA	NA	NA	NA
T12M2Br2_k61_Locus_2049_Transcript_5_1	2.07	24.84	0.0001375	0.00911514	NA	NA	NA	NA	NA	NA	fatty acid desaturase 2-like isoform X1 [Crassostrea virginica]
T4M4Br2_k49_Locus_12183_Transcript_1_1	12.42	24.84	0.000138907	0.00917225	NA	NA	NA	NA	NA	NA	kelch-like protein 18 [Mizuhopecten yessoensis]
T1M4Br2_k55_Locus_4103_Transcript_1_1	14.49	24.84	0.000139561	0.00917936	22.6818	0.0369772	10.2926	26.1405	4.15815	0.0427155	NA
T1M4Br2_k69_Locus_22637_Transcript_1_1	24.84	24.84	0.000140255	0.00920701	NA	NA	NA	NA	NA	NA	NA
T4M4Br2_k31_Locus_28_Transcript_419_1	12.42	24.84	0.000143411	0.00931093	NA	NA	NA	NA	NA	NA	PREDICTED: neuroglian isoform X4 [Crassostrea gigas]
T4M4Br2_k31_Locus_9366_Transcript_3_1	12.42	24.84	0.000144349	0.00931474	NA	NA	NA	NA	NA	NA	NA
T6M6Br2_CL1Contig3664_1	12.42	22.77	0.00014669	0.00935529	21.0105	0.00101605	45.0431	5.80252	3.9818	0.00399526	NA
T6M6Br2_k69_Locus_4994_Transcript_20_1	2.07	24.84	0.000148168	0.00939609	NA	NA	NA	NA	NA	NA	NA
T1M4Br2_k25_Locus_15430_Transcript_1_1	4.14	24.84	0.000149006	0.00941371	NA	NA	NA	NA	NA	NA	NA
T4M4Br2_k65_Locus_6400_Transcript_4_1	10.35	24.84	0.000149962	0.0094386	NA	NA	NA	NA	NA	NA	cell death-inducing p53-target protein 1 homolog isoform X3 [Mizuhopecten yessoensis]
T12M2Br2_k37_Locus_3588_Transcript_1_1	10.35	24.84	0.000151677	0.00949975	20.1616	0.00532224	8.37061	38.8287	3.67008	0.0106017	NA
T1M4Br2_k55_Locus_3174_Transcript_3_1	14.49	22.77	0.000154381	0.00949975	24.3415	0.035685	15.15	6.36223	3.32546	0.0414871	NA
T6M6Br2_k37_Locus_26793_Transcript_1_1	2.07	24.84	0.00015222	0.00949975	NA	NA	NA	NA	NA	NA	protein SMIM7 homolog [Mizuhopecten yessoensis]
T6M6Br2_k43_Locus_8904_Transcript_1_1	12.42	24.84	0.000152227	0.00949975	NA	NA	NA	NA	NA	NA	NA
T1M4Br2_CL7852Contig1_1	2.07	24.84	0.000152815	0.00949975	NA	NA	NA	NA	NA	NA	NA
T6M6Br2_k61_Locus_37_Transcript_7_1	24.84	24.84	0.000153039	0.00949975	NA	NA	NA	NA	NA	NA	NA
T1M4Br2_k31_Locus_9532_Transcript_7_1	24.84	24.84	0.000154034	0.00949975	NA	NA	NA	NA	NA	NA	NA
T6M6Br2_CL114Contig1_1	12.42	24.84	0.000154771	0.00949975	NA	NA	NA	NA	NA	NA	NA
T6M6Br2_k37_Locus_6615_Transcript_1_1	12.42	24.84	0.000155286	0.00950666	NA	NA	NA	NA	NA	NA	PREDICTED: nck-associated protein 1 isoform X27 [Crassostrea gigas]
T6M6Br2_CL1Contig1053_1	12.42	24.84	0.000161968	0.00984403	NA	NA	NA	NA	NA	NA	NA
T1M4Br2_k37_Locus_35540_Transcript_1_1	10.35	24.84	0.000165104	0.00994473	NA	NA	NA	NA	NA	NA	PREDICTED: uncharacterized protein LOC109619567 [Crassostrea gigas]
T6M6Br2_CL1Contig3535_1	12.42	24.84	0.000165715	0.00996366	NA	NA	NA	NA	NA	NA	microphthalmia-associated transcription factor-like isoform X1 [Mizuhopecten yessoensis]
T1M4Br2_CL7174Contig1_1	12.42	24.84	0.00016645	0.00997214	NA	NA	NA	NA	NA	NA	PREDICTED: probable ATP-dependent RNA helicase DDX43 [Crassostrea gigas]
T6M6Br2_k55_Locus_2268_Transcript_2_1	12.42	24.84	0.000168639	0.0100853	24.642	0.0152806	17.577	91.4551	3.49067	0.0213667	probable sodium/potassium-transporting ATPase subunit beta-3 [Mizuhopecten yessoensis]
T6M6Br2_CL1Contig4004_1	12.42	24.84	0.000169649	0.0100918	NA	NA	NA	NA	NA	NA	carboxypeptidase N subunit 2-like [Mizuhopecten yessoensis]
T1M4Br2_k65_Locus_9163_Transcript_6_1	12.42	24.84	0.000170192	0.010098	NA	NA	NA	NA	NA	NA	V-type proton ATPase 116 kDa subunit a-like isoform X7 [Mizuhopecten yessoensis]
T6M6Br2_k55_Locus_16614_Transcript_2_1	12.42	24.84	0.000174189	0.0102711	NA	NA	NA	NA	NA	NA	PREDICTED: tyrosine-protein kinase SYK-like [Crassostrea gigas]
T6M6Br2_CL7978Contig1_1	2.07	22.77	0.000175073	0.0102885	22.6818	0.000126391	35.9095	24.1562	0.636249	0.00142483	NA
T1M4Br2_CL1Contig3109_1	2.07	24.84	0.000175575	0.0102986	NA	NA	NA	NA	NA	NA	NA
T6M6Br2_k31_Locus_15685_Transcript_3_1	2.07	24.84	0.000178731	0.0103106	23.4824	0.00700741	10.2827	55.6311	0.401191	0.0126041	DNA-directed RNA polymerase II subunit RPB11-a-like [Crassostrea virginica]<>DNA-directed RNA polymerase II subunit RPB11-a-like [Crassostrea virginica]
T6M6Br2_k55_Locus_419_Transcript_69_1	10.35	24.84	0.000179341	0.0103106	20.1616	0.00707135	9.53354	268.009	3.62392	0.0126678	PREDICTED: uncharacterized protein LOC105330416 isoform X1 [Crassostrea gigas]
T4M4Br2_CL8876Contig1_1	12.42	24.84	0.000179269	0.0103106	21.6957	0.010803	9.69345	8.14842	3.64662	0.0168103	glia maturation factor beta-like isoform X2 [Crassostrea virginica]
T4M4Br2_k43_Locus_14897_Transcript_1_1	14.49	24.84	0.000179462	0.0103106	NA	NA	NA	NA	NA	NA	leucine-zipper-like transcriptional regulator 1 [Mizuhopecten yessoensis]
T4M4Br2_CL1Contig4352_1	12.42	22.77	0.000181689	0.0103647	21.9341	0.0206756	11.0363	50.2266	4.06719	0.0267873	NA
T6M6Br2_CL363Contig1_1	20.7	24.84	0.000182235	0.0103647	NA	NA	NA	NA	NA	NA	PREDICTED: uncharacterized protein LOC105348759 [Crassostrea gigas]
T1M4Br2_k25_Locus_7_Transcript_20009_2	12.42	24.84	0.000183055	0.0103647	NA	NA	NA	NA	NA	NA	melanotransferrin-like [Crassostrea virginica]
T4M4Br2_k65_Locus_723_Transcript_1_1	8.28	24.84	0.000183571	0.0103647	NA	NA	NA	NA	NA	NA	PREDICTED: 14-3-3 protein beta/alpha-A [Crassostrea gigas]
T1M4Br2_CL9036Contig1_1	12.42	24.84	0.000183992	0.0103647	NA	NA	NA	NA	NA	NA	ABC transporter F family member 4-like isoform X4 [Mizuhopecten yessoensis]
T4M4Br2_CL6377Contig1_1	24.84	24.84	0.00018466	0.0103647	NA	NA	NA	NA	NA	NA	E3 ubiquitin-protein ligase RNF126-B-like [Mizuhopecten yessoensis]
T12M2Br2_k31_Locus_3729_Transcript_10_1	2.07	22.77	0.000186071	0.0103762	22.9425	0.00567756	23.8254	4422.51	0.655145	0.011051	soma ferritin-like [Crassostrea virginica]
T12M2Br2_k65_Locus_16453_Transcript_2_1	14.49	24.84	0.000185929	0.0103762	NA	NA	NA	NA	NA	NA	NA
T12M2Br2_k69_Locus_3589_Transcript_1_1	2.07	24.84	0.00018887	0.0104064	NA	NA	NA	NA	NA	NA	NA
T12M2Br2_CL1900Contig1_1	2.07	24.84	0.000190049	0.0104542	NA	NA	NA	NA	NA	NA	NA
T4M4Br2_CL1Contig865_1	14.49	22.77	0.00019228	0.0105425	21.234	0.000490873	62.9957	47.6433	3.79894	0.00276919	PREDICTED: sperm-associated antigen 17 isoform X4 [Crassostrea gigas]
T12M2Br2_k25_Locus_10868_Transcript_10_1	14.49	24.84	0.000192782	0.0105528	NA	NA	NA	NA	NA	NA	toll-like receptor 4 [Mizuhopecten yessoensis]
T12M2Br2_CL3460Contig1_1	8.28	24.84	0.000194505	0.0105839	NA	NA	NA	NA	NA	NA	NA
T12M2Br2_CL855Contig1_1	2.07	24.84	0.000195637	0.0105883	NA	NA	NA	NA	NA	NA	NA
T12M2Br2_k65_Locus_294_Transcript_2_2	12.42	22.77	0.000196143	0.0105987	22.427	0.010673	10.5006	30.4495	3.68934	0.0166903	splicing factor 1-like [Crassostrea virginica]
T6M6Br2_k43_Locus_7956_Transcript_3_1	12.42	24.84	0.0001966	0.0106	NA	NA	NA	NA	NA	NA	hypoxia-inducible factor 1-alpha-like isoform X2 [Crassostrea virginica]
T4M4Br2_k37_Locus_4739_Transcript_7_1	8.28	24.84	0.00019694	0.0106	NA	NA	NA	NA	NA	NA	ankyrin repeat domain-containing protein 26-like isoform X4 [Mizuhopecten yessoensis]
T6M6Br2_k65_Locus_3303_Transcript_4_1	12.42	24.84	0.000198111	0.0106196	NA	NA	NA	NA	NA	NA	src substrate cortactin-like [Centruroides sculpturatus]
T4M4Br2_k25_Locus_6437_Transcript_3_1	12.42	22.77	0.000199282	0.010646	22.9425	0.000338532	27.3848	21.1643	3.96203	0.00232194	tripartite motif-containing protein 45-like isoform X2 [Crassostrea virginica]
T4M4Br2_CL1Contig1219_1	2.07	22.77	0.000199489	0.010646	20.7917	0.0115452	10.7259	21.2809	0.827593	0.0175828	NA
T1M4Br2_CL6918Contig1_2	14.49	24.84	0.000200868	0.0106653	NA	NA	NA	NA	NA	NA	activating signal cointegrator 1 complex subunit 3-like [Crassostrea virginica]
T4M4Br2_k43_Locus_3672_Transcript_2_1	2.07	24.84	0.000202202	0.0106775	24.3415	0.00361636	17.469	32.7391	0.382267	0.00834461	NA
T12M2Br2_k69_Locus_11910_Transcript_1_1	14.49	24.84	0.000202048	0.0106775	NA	NA	NA	NA	NA	NA	nuclear cap-binding protein subunit 2-like [Crassostrea virginica]<>nuclear cap-binding protein subunit 2-like [Crassostrea virginica]
T1M4Br2_k61_Locus_1198_Transcript_17_1	14.49	24.84	0.000202367	0.0106775	NA	NA	NA	NA	NA	NA	transmembrane emp24 domain-containing protein 10-like [Mizuhopecten yessoensis]
T6M6Br2_k69_Locus_32870_Transcript_1_1	2.07	24.84	0.000203268	0.0107082	NA	NA	NA	NA	NA	NA	NA
T4M4Br2_k55_Locus_2312_Transcript_1_1	22.77	24.84	0.000203666	0.0107124	NA	NA	NA	NA	NA	NA	AN1-type zinc finger protein 6-like [Mizuhopecten yessoensis]
T12M2Br2_CL5517Contig1_1	2.07	24.84	0.000208095	0.0108772	NA	NA	NA	NA	NA	NA	probable 60S ribosomal protein L37-A [Crassostrea virginica]
T12M2Br2_k61_Locus_7278_Transcript_2_1	2.07	24.84	0.000212828	0.0109937	NA	NA	NA	NA	NA	NA	NA
T4M4Br2_k37_Locus_23044_Transcript_5_1	2.07	24.84	0.000215343	0.0110732	NA	NA	NA	NA	NA	NA	NA
T6M6Br2_CL829Contig1_1	2.07	24.84	0.000216368	0.0110856	20.7917	0.000712376	57.2792	35.617	1.70641	0.00333691	uncharacterized protein LOC110990176 [Acanthaster planci]
T4M4Br2_k37_Locus_35783_Transcript_1_1	12.42	20.7	0.000217552	0.0111124	20.5773	0.01012	13.121	3.4938	4.00654	0.0161046	NA
T12M2Br2_CL1Contig2877_1	4.14	20.7	0.000219579	0.0111819	21.6957	0.00134628	8.91182	9.43668	0.752902	0.00467267	NA
T4M4Br2_k37_Locus_12642_Transcript_1_1	12.42	24.84	0.000219379	0.0111819	NA	NA	NA	NA	NA	NA	uncharacterized protein LOC111104775 [Crassostrea virginica]<>uncharacterized protein LOC111104775 [Crassostrea virginica]<>uncharacterized protein LOC111104775 [Crassostrea virginica]
T4M4Br2_CL9322Contig1_1	14.49	24.84	0.00022752	0.0114902	NA	NA	NA	NA	NA	NA	NA
T12M2Br2_CL1Contig3312_1	2.07	24.84	0.000227933	0.0114902	NA	NA	NA	NA	NA	NA	NA
T6M6Br2_k25_Locus_14642_Transcript_1_1	2.07	24.84	0.000228258	0.0114902	NA	NA	NA	NA	NA	NA	NA
T4M4Br2_k69_Locus_25977_Transcript_1_1	2.07	24.84	0.000228374	0.0114902	NA	NA	NA	NA	NA	NA	PREDICTED: 60S ribosomal protein L23 [Crassostrea gigas]<>60S ribosomal protein L23 [Crassostrea virginica]
T1M4Br2_CL1Contig3670_1	2.07	24.84	0.000230436	0.0115596	NA	NA	NA	NA	NA	NA	LOW QUALITY PROTEIN: heat shock 70 kDa protein 12A-like [Crassostrea virginica]
T1M4Br2_CL1Contig4478_1	2.07	24.84	0.000232305	0.0116187	21.6957	0.000951748	28.9542	58.3962	0.480468	0.00385941	NA
T1M4Br2_k55_Locus_665_Transcript_3_1	14.49	24.84	0.000235456	0.0116849	NA	NA	NA	NA	NA	NA	androgen-induced gene 1 protein-like isoform X5 [Crassostrea virginica]
T6M6Br2_k37_Locus_6_Transcript_4_1	12.42	24.84	0.000237988	0.0117003	NA	NA	NA	NA	NA	NA	rab GTPase-activating protein 1-like isoform X3 [Mizuhopecten yessoensis]
T4M4Br2_k25_Locus_10088_Transcript_3_1	12.42	24.84	0.000239016	0.0117104	NA	NA	NA	NA	NA	NA	PREDICTED: dnaJ homolog subfamily C member 13-like isoform X6 [Crassostrea gigas]
T1M4Br2_k69_Locus_29767_Transcript_1_1	12.42	24.84	0.000241962	0.0118203	NA	NA	NA	NA	NA	NA	lysosomal-associated transmembrane protein 4A-like isoform X2 [Mizuhopecten yessoensis]
T4M4Br2_CL1Contig3128_1	12.42	22.77	0.000242432	0.0118261	21.6957	5.85116e-06	34.0974	71.9392	3.63226	0.000347878	NA
T1M4Br2_CL1148Contig2_1	2.07	24.84	0.000245976	0.0119469	NA	NA	NA	NA	NA	NA	NA
T6M6Br2_CL80Contig1_1	12.42	24.84	0.000247024	0.0119585	NA	NA	NA	NA	NA	NA	NA
T1M4Br2_k49_Locus_24681_Transcript_1_1	14.49	24.84	0.000247488	0.0119585	NA	NA	NA	NA	NA	NA	PREDICTED: tigger transposable element-derived protein 4-like [Branchiostoma belcheri]
T6M6Br2_k49_Locus_23482_Transcript_1_1	2.07	24.84	0.000247639	0.0119585	NA	NA	NA	NA	NA	NA	40S ribosomal protein S20 [Crassostrea virginica]
T12M2Br2_CL5479Contig1_1	4.14	24.84	0.000249388	0.012004	NA	NA	NA	NA	NA	NA	NA
T1M4Br2_CL3095Contig1_1	12.42	24.84	0.000250168	0.0120116	NA	NA	NA	NA	NA	NA	NA
T4M4Br2_CL1Contig2613_1	14.49	24.84	0.00025611	0.0122271	22.6818	0.000887256	28.7818	61.647	4.00123	0.00372818	PREDICTED: RNA-directed DNA polymerase from mobile element jockey-like [Acropora digitifera]
T1M4Br2_k31_Locus_20093_Transcript_5_1	2.07	24.84	0.000256857	0.0122453	NA	NA	NA	NA	NA	NA	NA
T4M4Br2_k55_Locus_10984_Transcript_1_1	2.07	24.84	0.000259531	0.0123204	NA	NA	NA	NA	NA	NA	NA
T1M4Br2_k25_Locus_10491_Transcript_1_1	2.07	24.84	0.000260817	0.012364	NA	NA	NA	NA	NA	NA	40S ribosomal protein S21-like [Mizuhopecten yessoensis]
T1M4Br2_CL4573Contig1_1	2.07	24.84	0.000264471	0.0124669	NA	NA	NA	NA	NA	NA	PREDICTED: 40S ribosomal protein S3 [Crassostrea gigas]
T4M4Br2_CL10111Contig1_1	4.14	24.84	0.000265554	0.0125004	NA	NA	NA	NA	NA	NA	PREDICTED: uncharacterized protein LOC109617231 [Crassostrea gigas]
T6M6Br2_CL241Contig1_1	12.42	22.77	0.000266927	0.0125299	22.427	0.0119704	17.7301	32.3607	4.23981	0.0179998	NA
T12M2Br2_k37_Locus_34596_Transcript_1_1	2.07	24.84	0.000269374	0.0126096	NA	NA	NA	NA	NA	NA	NA
T1M4Br2_k69_Locus_10716_Transcript_1_1	12.42	24.84	0.000270956	0.012666	NA	NA	NA	NA	NA	NA	PREDICTED: ubiquitin-conjugating enzyme E2 D4 [Crassostrea gigas]
T6M6Br2_k61_Locus_14868_Transcript_3_1	2.07	24.84	0.000274183	0.0127347	NA	NA	NA	NA	NA	NA	NA
T12M2Br2_k49_Locus_21718_Transcript_3_1	14.49	22.77	0.000274892	0.0127436	21.9341	0.00885923	10.5492	15.9183	3.61278	0.0147295	PREDICTED: protein IWS1 homolog [Crassostrea gigas]
T6M6Br2_CL1Contig1516_1	2.07	24.84	0.000278199	0.0128438	NA	NA	NA	NA	NA	NA	NA
T6M6Br2_CL1Contig135_1	12.42	24.84	0.000281045	0.0129111	NA	NA	NA	NA	NA	NA	PREDICTED: ATP-binding cassette sub-family A member 1 isoform X3 [Crassostrea gigas]
T1M4Br2_k69_Locus_7485_Transcript_5_1	12.42	24.84	0.000284014	0.0130051	NA	NA	NA	NA	NA	NA	NA
T1M4Br2_k25_Locus_10877_Transcript_1_1	2.07	22.77	0.000286599	0.013017	24.0482	0.034388	11.7172	284.198	0.355944	0.0402347	NA
T4M4Br2_k69_Locus_22413_Transcript_1_1	12.42	24.84	0.000286426	0.013017	NA	NA	NA	NA	NA	NA	NA
T1M4Br2_k55_Locus_24667_Transcript_1_1	12.42	24.84	0.000292781	0.0130785	23.2093	0.00412586	11.0469	104.689	3.91591	0.009032	PREDICTED: 26S proteasome non-ATPase regulatory subunit 4-like [Crassostrea gigas]
T6M6Br2_CL3087Contig1_1	2.07	24.84	0.000289767	0.0130785	23.2093	0.0119334	10.2378	8.41422	1.06309	0.0179649	NA
T6M6Br2_k31_Locus_19308_Transcript_7_1	2.07	24.84	0.000290368	0.0130785	NA	NA	NA	NA	NA	NA	NA
T4M4Br2_k31_Locus_9173_Transcript_1_1	12.42	24.84	0.000290581	0.0130785	NA	NA	NA	NA	NA	NA	PREDICTED: charged multivesicular body protein 4b-like isoform X2 [Priapulus caudatus]
T6M6Br2_k69_Locus_231_Transcript_4_2	6.21	24.84	0.000291552	0.0130785	NA	NA	NA	NA	NA	NA	coiled-coil domain-containing protein 166-like [Crassostrea virginica]
T6M6Br2_k69_Locus_23038_Transcript_2_1	24.84	24.84	0.000291964	0.0130785	NA	NA	NA	NA	NA	NA	NA
T6M6Br2_k69_Locus_2298_Transcript_6_1	14.49	24.84	0.000295905	0.0131568	22.1778	0.000506072	33.6397	46.2693	3.77011	0.00279891	NA
T12M2Br2_CL161Contig2_1	2.07	24.84	0.000296738	0.013168	NA	NA	NA	NA	NA	NA	NA
T6M6Br2_k55_Locus_28211_Transcript_6_1	12.42	24.84	0.000296975	0.013168	NA	NA	NA	NA	NA	NA	NA
T6M6Br2_k31_Locus_6897_Transcript_3_1	20.7	24.84	0.000297797	0.013187	NA	NA	NA	NA	NA	NA	NA
T6M6Br2_CL946Contig1_1	12.42	24.84	0.000299659	0.0132172	21.9341	0.0130046	10.0445	100.018	3.87765	0.0190436	U5 small nuclear ribonucleoprotein 200 kDa helicase-like [Crassostrea virginica]
T6M6Br2_k61_Locus_5266_Transcript_4_1	12.42	24.84	0.0002996	0.0132172	NA	NA	NA	NA	NA	NA	NA
T1M4Br2_k43_Locus_1602_Transcript_2_1	24.84	24.84	0.000302405	0.0133034	22.1778	0.00149252	9.45008	51.4967	0.456479	0.00495143	NA
T12M2Br2_CL4917Contig1_1	12.42	24.84	0.000304312	0.0133449	NA	NA	NA	NA	NA	NA	progesterone-induced-blocking factor 1-like [Mizuhopecten yessoensis]
T1M4Br2_k49_Locus_15340_Transcript_4_1	14.49	20.7	0.00030631	0.0133833	20.7917	0.0109422	15.1263	5.98965	3.9315	0.0169463	NA
T12M2Br2_k25_Locus_2331_Transcript_6_1	24.84	24.84	0.000306935	0.0133833	NA	NA	NA	NA	NA	NA	NA
T1M4Br2_k25_Locus_3615_Transcript_3_1	12.42	24.84	0.000307008	0.0133833	NA	NA	NA	NA	NA	NA	tumor protein p53-inducible nuclear protein 1-like isoform X2 [Mizuhopecten yessoensis]
T6M6Br2_k43_Locus_3151_Transcript_5_1	12.42	24.84	0.000308895	0.0134307	NA	NA	NA	NA	NA	NA	PREDICTED: thyroid receptor-interacting protein 11 isoform X5 [Crassostrea gigas]<>PREDICTED: thyroid receptor-interacting protein 11 isoform X5 [Crassostrea gigas]<>PREDICTED: thyroid receptor-interacting protein 11 isoform X5 [Crassostrea gigas]
T6M6Br2_k55_Locus_7982_Transcript_7_1	20.7	24.84	0.000309338	0.0134326	NA	NA	NA	NA	NA	NA	uncharacterized protein LOC110453904 [Mizuhopecten yessoensis]
T12M2Br2_k61_Locus_24948_Transcript_1_1	14.49	22.77	0.000311407	0.0134433	21.0105	0.00351044	11.3108	101.413	3.74821	0.00820385	uncharacterized protein LOC110463624 [Mizuhopecten yessoensis]
T6M6Br2_k65_Locus_12490_Transcript_1_1	12.42	24.84	0.00031086	0.0134433	NA	NA	NA	NA	NA	NA	sortilin-like isoform X2 [Mizuhopecten yessoensis]
T6M6Br2_CL1Contig3104_1	14.49	22.77	0.000312584	0.0134519	22.9425	0.00612683	22.6138	27.9747	3.91583	0.011609	homer protein homolog 2-like isoform X7 [Crassostrea virginica]<>homer protein homolog 2-like isoform X7 [Crassostrea virginica]
T6M6Br2_CL514Contig2_1	14.49	22.77	0.000315193	0.0134779	23.2093	0.00126742	24.2637	25.144	3.83726	0.00451438	PREDICTED: ecdysone receptor isoform X2 [Crassostrea gigas]
T4M4Br2_CL212Contig4_1	12.42	24.84	0.000317813	0.0135356	23.7619	0.00223956	12.663	57.4035	3.74734	0.00626688	PREDICTED: proprotein convertase subtilisin/kexin type 5 [Crassostrea gigas]
T6M6Br2_CL2497Contig1_2	12.42	24.84	0.000319096	0.0135585	NA	NA	NA	NA	NA	NA	poly [ADP-ribose] polymerase 14-like isoform X5 [Mizuhopecten yessoensis]
T1M4Br2_CL8762Contig1_1	14.49	22.77	0.000320702	0.0135671	23.7619	0.000612936	26.7683	30.0409	3.88661	0.00308015	NA
T4M4Br2_CL81Contig4_1	12.42	22.77	0.000323806	0.0135869	20.1616	0.000244431	104.843	24.2627	4.61253	0.00196575	NA
T1M4Br2_CL555Contig1_1	12.42	24.84	0.000325496	0.0136408	22.6818	0.000572592	12.878	71.496	3.74727	0.00297287	caspase-3-like [Mizuhopecten yessoensis]
T4M4Br2_CL1Contig876_2	14.49	24.84	0.000326121	0.01365	NA	NA	NA	NA	NA	NA	PREDICTED: uncharacterized protein LOC105341082 isoform X2 [Crassostrea gigas]<>PREDICTED: uncharacterized protein LOC105341082 isoform X1 [Crassostrea gigas]
T1M4Br2_k49_Locus_5018_Transcript_24_1	2.07	24.84	0.000327057	0.0136721	22.427	0.00482561	14.5097	229.955	0.515435	0.00996241	NA
T12M2Br2_CL1Contig75_1	14.49	24.84	0.000328015	0.0136781	NA	NA	NA	NA	NA	NA	NA
T6M6Br2_CL2119Contig1_1	12.42	24.84	0.000329293	0.0136975	NA	NA	NA	NA	NA	NA	uncharacterized protein LOC111134881 [Crassostrea virginica]<>uncharacterized protein LOC111134881 [Crassostrea virginica]<>uncharacterized protein LOC111134881 [Crassostrea virginica]
T6M6Br2_k37_Locus_705_Transcript_2_1	14.49	24.84	0.000329969	0.0137086	NA	NA	NA	NA	NA	NA	uncharacterized protein LOC111114715 isoform X2 [Crassostrea virginica]
T1M4Br2_k37_Locus_4004_Transcript_2_1	2.07	22.77	0.00033146	0.0137366	23.2093	8.57936e-05	41.1177	35.2032	0.726515	0.00118481	NA
T4M4Br2_CL182Contig2_1	14.49	22.77	0.000334852	0.0138601	22.1778	0.0056561	20.5804	69.3697	4.31822	0.0110233	NA
T1M4Br2_k69_Locus_2625_Transcript_1_1	24.84	24.84	0.000341039	0.0140642	NA	NA	NA	NA	NA	NA	NA
T1M4Br2_k69_Locus_5598_Transcript_1_1	24.84	24.84	0.000344882	0.0141605	NA	NA	NA	NA	NA	NA	NA
T12M2Br2_k55_Locus_5640_Transcript_1_1	14.49	24.84	0.000346005	0.0141647	24.3415	0.00336347	17.9164	11.151	3.90204	0.00798236	NA
T6M6Br2_k43_Locus_12106_Transcript_2_1	12.42	24.84	0.000347714	0.0142173	NA	NA	NA	NA	NA	NA	PREDICTED: plexin-A2 [Crassostrea gigas]
T12M2Br2_k55_Locus_10117_Transcript_1_1	14.49	24.84	0.000350034	0.0142429	NA	NA	NA	NA	NA	NA	RING finger protein 121-like [Mizuhopecten yessoensis]
T6M6Br2_CL7661Contig1_1	12.42	24.84	0.000351109	0.0142521	22.427	0.00458733	11.4362	62.6155	3.78604	0.00966888	histone-lysine N-methyltransferase 2E-like isoform X1 [Mizuhopecten yessoensis]
T12M2Br2_CL1Contig2247_1	14.49	24.84	0.00035583	0.0143796	NA	NA	NA	NA	NA	NA	NA
T4M4Br2_k55_Locus_19429_Transcript_4_2	12.42	24.84	0.000359897	0.0144518	NA	NA	NA	NA	NA	NA	cysteine sulfinic acid decarboxylase-like isoform X1 [Mizuhopecten yessoensis]
T6M6Br2_k43_Locus_28091_Transcript_1_1	14.49	24.84	0.000362025	0.0145199	NA	NA	NA	NA	NA	NA	LOW QUALITY PROTEIN: death effector domain-containing protein-like [Crassostrea virginica]
T1M4Br2_CL2331Contig1_1	12.42	24.84	0.000365058	0.0145893	NA	NA	NA	NA	NA	NA	uncharacterized protein LOC110453777 isoform X1 [Mizuhopecten yessoensis]<>uncharacterized protein LOC110453777 isoform X1 [Mizuhopecten yessoensis]<>uncharacterized protein LOC110453777 isoform X1 [Mizuhopecten yessoensis]
T6M6Br2_CL735Contig1_1	12.42	24.84	0.000368198	0.0146625	NA	NA	NA	NA	NA	NA	NA
T4M4Br2_CL11052Contig1_1	2.07	22.77	0.000371427	0.0147561	23.2093	0.00656944	21.5554	15.482	0.665195	0.0121101	NA
T1M4Br2_CL11242Contig1_1	2.07	24.84	0.000373589	0.0148245	NA	NA	NA	NA	NA	NA	40S ribosomal protein S7-like [Mizuhopecten yessoensis]
T4M4Br2_CL6099Contig1_1	2.07	22.77	0.000377902	0.0148727	22.427	0.00431558	9.77602	23.3645	0.428434	0.00929189	NA
T4M4Br2_k37_Locus_7320_Transcript_3_1	10.35	24.84	0.000376976	0.0148727	NA	NA	NA	NA	NA	NA	PREDICTED: uncharacterized protein LOC105317929 isoform X9 [Crassostrea gigas]
T6M6Br2_k37_Locus_21950_Transcript_2_1	2.07	24.84	0.000379525	0.0148843	NA	NA	NA	NA	NA	NA	UBX domain-containing protein 1-like [Mizuhopecten yessoensis]
T1M4Br2_CL981Contig1_1	14.49	24.84	0.000380811	0.0149173	NA	NA	NA	NA	NA	NA	NA
T4M4Br2_CL122Contig1_1	4.14	24.84	0.000382622	0.0149428	NA	NA	NA	NA	NA	NA	uncharacterized protein LOC110465758 isoform X1 [Mizuhopecten yessoensis]
T4M4Br2_k31_Locus_745_Transcript_18_3	12.42	24.84	0.000385717	0.015006	NA	NA	NA	NA	NA	NA	dystonin-like isoform X6 [Mizuhopecten yessoensis]
T4M4Br2_CL11203Contig1_1	12.42	24.84	0.000386647	0.015006	NA	NA	NA	NA	NA	NA	FACT complex subunit SSRP1-like isoform X2 [Mizuhopecten yessoensis]
T1M4Br2_CL5583Contig1_1	2.07	24.84	0.000388912	0.0150306	NA	NA	NA	NA	NA	NA	protein FAM204A-like [Mizuhopecten yessoensis]
T1M4Br2_CL1Contig4614_1	12.42	24.84	0.000395486	0.0152086	NA	NA	NA	NA	NA	NA	MAP kinase-activated protein kinase 2-like isoform X2 [Crassostrea virginica]
T4M4Br2_k55_Locus_21409_Transcript_4_1	2.07	24.84	0.000397597	0.015221	NA	NA	NA	NA	NA	NA	NA
T1M4Br2_CL1Contig3400_2	12.42	24.84	0.000398267	0.015221	NA	NA	NA	NA	NA	NA	PREDICTED: uncharacterized protein LOC105341082 isoform X2 [Crassostrea gigas]<>PREDICTED: uncharacterized protein LOC105341082 isoform X1 [Crassostrea gigas]
T12M2Br2_CL1Contig3238_1	12.42	24.84	0.000398739	0.015221	NA	NA	NA	NA	NA	NA	NA
T6M6Br2_CL1Contig4081_1	12.42	24.84	0.000401015	0.015264	NA	NA	NA	NA	NA	NA	NA
T6M6Br2_CL9762Contig1_1	8.28	24.84	0.000403212	0.0152784	NA	NA	NA	NA	NA	NA	arginine-glutamic acid dipeptide repeats protein-like isoform X2 [Mizuhopecten yessoensis]
T4M4Br2_k31_Locus_2392_Transcript_13_2	12.42	24.84	0.000404325	0.0152861	22.9425	0.000323299	17.7421	40.5429	3.55958	0.00227178	titin-like [Mizuhopecten yessoensis]
T1M4Br2_CL1967Contig1_1	2.07	24.84	0.000404073	0.0152861	NA	NA	NA	NA	NA	NA	NA
T6M6Br2_CL1Contig4340_1	12.42	24.84	0.000418498	0.0155928	NA	NA	NA	NA	NA	NA	G-protein coupled receptor 143-like [Mizuhopecten yessoensis]
T1M4Br2_k31_Locus_13225_Transcript_1_1	12.42	24.84	0.000418567	0.0155928	NA	NA	NA	NA	NA	NA	multiple epidermal growth factor-like domains protein 6 [Mizuhopecten yessoensis]
T12M2Br2_k43_Locus_36350_Transcript_1_1	12.42	24.84	0.000420812	0.0156282	NA	NA	NA	NA	NA	NA	ras-related protein Rab-31-like isoform X1 [Mizuhopecten yessoensis]
T4M4Br2_CL1952Contig1_1	14.49	24.84	0.000424754	0.0157398	NA	NA	NA	NA	NA	NA	calpain-A-like isoform X1 [Crassostrea virginica]<>calpain-A-like isoform X1 [Crassostrea virginica]
T1M4Br2_CL7319Contig1_1	12.42	24.84	0.000426092	0.0157477	NA	NA	NA	NA	NA	NA	NA
T12M2Br2_k65_Locus_13392_Transcript_2_1	12.42	24.84	0.000426372	0.0157477	NA	NA	NA	NA	NA	NA	NA
T6M6Br2_k69_Locus_3580_Transcript_1_1	12.42	24.84	0.000426372	0.0157477	NA	NA	NA	NA	NA	NA	LOW QUALITY PROTEIN: nodal modulator 1-like [Crassostrea virginica]
T4M4Br2_CL1Contig305_1	12.42	24.84	0.000428192	0.0157725	NA	NA	NA	NA	NA	NA	hamartin-like [Mizuhopecten yessoensis]<>hamartin-like [Mizuhopecten yessoensis]
T6M6Br2_k55_Locus_11259_Transcript_1_1	12.42	24.84	0.000428192	0.0157725	NA	NA	NA	NA	NA	NA	LOW QUALITY PROTEIN: annexin A4-like [Crassostrea virginica]
T4M4Br2_CL1094Contig1_1	12.42	24.84	0.000428722	0.0157725	NA	NA	NA	NA	NA	NA	NA
T4M4Br2_k49_Locus_1930_Transcript_2_1	20.7	24.84	0.000428922	0.0157725	NA	NA	NA	NA	NA	NA	nocturnin-like [Mizuhopecten yessoensis]
T4M4Br2_k69_Locus_5276_Transcript_1_1	2.07	24.84	0.000435887	0.0159458	NA	NA	NA	NA	NA	NA	NA
T1M4Br2_k49_Locus_13568_Transcript_4_1	24.84	24.84	0.000436007	0.0159458	NA	NA	NA	NA	NA	NA	NA
T4M4Br2_k69_Locus_1598_Transcript_1_1	2.07	22.77	0.000445387	0.0159759	20.7917	0.0158365	11.1351	126.313	1.72587	0.0219158	NA
T4M4Br2_CL1677Contig1_2	12.42	24.84	0.000438448	0.0159759	NA	NA	NA	NA	NA	NA	short coiled-coil protein B-like [Mizuhopecten yessoensis]<>short coiled-coil protein B-like [Mizuhopecten yessoensis]<>short coiled-coil protein B-like [Mizuhopecten yessoensis]
T4M4Br2_CL1Contig4508_2	10.35	24.84	0.00044004	0.0159759	NA	NA	NA	NA	NA	NA	uncharacterized protein LOC110460623 isoform X2 [Mizuhopecten yessoensis]
T1M4Br2_k65_Locus_27977_Transcript_2_1	12.42	24.84	0.000440096	0.0159759	NA	NA	NA	NA	NA	NA	NA
T1M4Br2_CL8909Contig1_1	12.42	24.84	0.000440191	0.0159759	NA	NA	NA	NA	NA	NA	PREDICTED: valacyclovir hydrolase [Crassostrea gigas]
T6M6Br2_CL3113Contig1_1	6.21	24.84	0.000442377	0.0159759	NA	NA	NA	NA	NA	NA	C-type lectin domain family 4 member E [Heterocephalus glaber]
T1M4Br2_CL1Contig4448_1	2.07	24.84	0.000443716	0.0159759	NA	NA	NA	NA	NA	NA	NA
T12M2Br2_k25_Locus_6516_Transcript_1_1	2.07	24.84	0.0004444	0.0159759	NA	NA	NA	NA	NA	NA	PIH1 domain-containing protein 1-like [Crassostrea virginica]
T1M4Br2_CL2270Contig1_1	12.42	24.84	0.000445903	0.0159774	NA	NA	NA	NA	NA	NA	NA
T1M4Br2_CL1990Contig1_1	12.42	24.84	0.00045032	0.0160834	22.9425	0.000632824	29.5451	66.2532	3.70374	0.00313241	NA
T4M4Br2_k65_Locus_1228_Transcript_1_1	12.42	24.84	0.000450127	0.0160834	NA	NA	NA	NA	NA	NA	PREDICTED: triple QxxK/R motif-containing protein-like [Crassostrea gigas]
T1M4Br2_CL1Contig1062_1	2.07	24.84	0.000450774	0.0160834	NA	NA	NA	NA	NA	NA	NA
T4M4Br2_k49_Locus_2261_Transcript_5_2	12.42	24.84	0.000451868	0.0160886	NA	NA	NA	NA	NA	NA	titin-like [Mizuhopecten yessoensis]
T6M6Br2_k25_Locus_4032_Transcript_2_1	12.42	24.84	0.000459095	0.0162938	NA	NA	NA	NA	NA	NA	protein CASP isoform X8 [Lingula anatina]
T6M6Br2_k69_Locus_2805_Transcript_56_1	14.49	24.84	0.000461477	0.0163266	NA	NA	NA	NA	NA	NA	PREDICTED: uncharacterized protein LOC105341082 isoform X2 [Crassostrea gigas]<>PREDICTED: uncharacterized protein LOC105341082 isoform X1 [Crassostrea gigas]
T1M4Br2_k61_Locus_3036_Transcript_2_1	12.42	24.84	0.000462968	0.0163621	NA	NA	NA	NA	NA	NA	NA
T6M6Br2_k25_Locus_2240_Transcript_1_1	8.28	24.84	0.000467769	0.0164798	20.5773	0.000283212	10.8156	46.3863	3.77377	0.00211595	PREDICTED: POC1 centriolar protein homolog A-like isoform X1 [Crassostrea gigas]
T12M2Br2_CL11220Contig1_1	12.42	24.84	0.000468583	0.0164912	NA	NA	NA	NA	NA	NA	NA
T12M2Br2_k69_Locus_19278_Transcript_1_1	12.42	24.84	0.000477565	0.016685	NA	NA	NA	NA	NA	NA	NA
T12M2Br2_CL1Contig3316_1	12.42	24.84	0.000480388	0.0167488	NA	NA	NA	NA	NA	NA	NA
T6M6Br2_k49_Locus_12407_Transcript_3_1	12.42	24.84	0.000482313	0.016767	NA	NA	NA	NA	NA	NA	STE20-related kinase adapter protein alpha-like isoform X1 [Mizuhopecten yessoensis]<>STE20-related kinase adapter protein alpha-like isoform X1 [Mizuhopecten yessoensis]<>STE20-related kinase adapter protein alpha-like isoform X1 [Mizuhopecten yessoensis]
T6M6Br2_k49_Locus_20539_Transcript_1_1	14.49	22.77	0.000483865	0.0167996	21.9341	0.000875373	15.0655	4.99824	4.02855	0.00370595	F-box/SPRY domain-containing protein 1-like [Mizuhopecten yessoensis]
T1M4Br2_k55_Locus_1358_Transcript_1_1	14.49	20.7	0.000484344	0.0167996	21.4624	0.0242851	12.1411	24.3745	4.35883	0.0303307	NA
T1M4Br2_CL117Contig5_1	12.42	24.84	0.000493928	0.0170091	NA	NA	NA	NA	NA	NA	NA
T1M4Br2_CL10606Contig1_1	2.07	24.84	0.000498673	0.017085	NA	NA	NA	NA	NA	NA	60S ribosomal protein L34-like [Mizuhopecten yessoensis]
T12M2Br2_k37_Locus_7649_Transcript_9_1	14.49	24.84	0.00050339	0.0171592	22.9425	0.000855398	12.0152	59.0042	3.96042	0.00366068	PREDICTED: peroxisomal membrane protein 2 [Crassostrea gigas]
T6M6Br2_k55_Locus_12017_Transcript_3_1	2.07	24.84	0.000507268	0.017239	22.1778	0.011542	15.9473	74.7239	0.549359	0.0175823	NA
T12M2Br2_k55_Locus_12417_Transcript_5_1	2.07	24.84	0.000506588	0.017239	NA	NA	NA	NA	NA	NA	heterogeneous nuclear ribonucleoprotein R-like isoform X2 [Mizuhopecten yessoensis]
T4M4Br2_CL321Contig2_1	12.42	24.84	0.000508195	0.017239	NA	NA	NA	NA	NA	NA	PREDICTED: ankyrin repeat, SAM and basic leucine zipper domain-containing protein 1 isoform X1 [Crassostrea gigas]
T12M2Br2_k25_Locus_16368_Transcript_8_1	2.07	24.84	0.00050829	0.017239	NA	NA	NA	NA	NA	NA	NA
T6M6Br2_CL3451Contig1_1	12.42	24.84	0.000510409	0.0172584	NA	NA	NA	NA	NA	NA	PREDICTED: uncharacterized protein LOC105339620 isoform X1 [Crassostrea gigas]<>PREDICTED: uncharacterized protein LOC105339620 isoform X1 [Crassostrea gigas]<>PREDICTED: uncharacterized protein LOC105339620 isoform X1 [Crassostrea gigas]
T1M4Br2_k31_Locus_4207_Transcript_5_1	12.42	24.84	0.000523647	0.0175998	NA	NA	NA	NA	NA	NA	dihydropyrimidinase-like isoform X2 [Mizuhopecten yessoensis]
T1M4Br2_k37_Locus_22061_Transcript_2_1	2.07	24.84	0.000524597	0.0176141	NA	NA	NA	NA	NA	NA	NA
T6M6Br2_k37_Locus_35592_Transcript_2_1	2.07	22.77	0.000531263	0.017714	21.6957	0.0347663	9.25183	213.97	0.438862	0.0405943	NA
T4M4Br2_CL8676Contig1_1	12.42	24.84	0.000533371	0.0177316	NA	NA	NA	NA	NA	NA	hypothetical protein LOTGIDRAFT_228315 [Lottia gigantea]
T4M4Br2_k31_Locus_21486_Transcript_2_1	2.07	24.84	0.000535912	0.0177809	NA	NA	NA	NA	NA	NA	hypothetical protein LOTGIDRAFT_222056 [Lottia gigantea]
T1M4Br2_k49_Locus_12649_Transcript_2_1	2.07	22.77	0.000538467	0.0177867	20.1616	0.00724249	28.2107	29.8404	0.750115	0.0128737	NA
T4M4Br2_k69_Locus_8588_Transcript_2_1	8.28	24.84	0.000538735	0.0177867	NA	NA	NA	NA	NA	NA	hypothetical protein BRAFLDRAFT_79634 [Branchiostoma floridae]
T1M4Br2_k31_Locus_97_Transcript_3_1	12.42	24.84	0.000544749	0.0178615	NA	NA	NA	NA	NA	NA	uncharacterized protein LOC110465767 [Mizuhopecten yessoensis]
T1M4Br2_CL10879Contig1_1	2.07	24.84	0.000545104	0.0178615	NA	NA	NA	NA	NA	NA	60S ribosomal protein L24-like [Mizuhopecten yessoensis]
T6M6Br2_k49_Locus_15639_Transcript_1_1	2.07	24.84	0.000545782	0.0178615	NA	NA	NA	NA	NA	NA	NA
T4M4Br2_k43_Locus_78_Transcript_553_1	20.7	24.84	0.000545814	0.0178615	NA	NA	NA	NA	NA	NA	uncharacterized protein LOC110465559 [Mizuhopecten yessoensis]
T6M6Br2_CL9098Contig1_1	8.28	24.84	0.000546085	0.0178615	NA	NA	NA	NA	NA	NA	PREDICTED: uncharacterized protein LOC105342062 isoform X1 [Crassostrea gigas]
T6M6Br2_k37_Locus_98_Transcript_7_1	12.42	22.77	0.000549554	0.0178978	20.5773	0.00224022	23.1704	21.0429	3.75401	0.00626688	NA
T12M2Br2_CL6015Contig1_1	12.42	24.84	0.000552209	0.0179668	NA	NA	NA	NA	NA	NA	src substrate cortactin-like [Centruroides sculpturatus]
T12M2Br2_CL1Contig285_2	12.42	24.84	0.000554298	0.0180174	NA	NA	NA	NA	NA	NA	hypothetical protein [Bathymodiolus platifrons methanotrophic gill symbiont]
T12M2Br2_CL1Contig1557_1	2.07	24.84	0.000555796	0.0180486	NA	NA	NA	NA	NA	NA	NA
T12M2Br2_k37_Locus_244_Transcript_1_1	2.07	20.7	0.000566045	0.0182503	20.3673	0.00553379	13.5278	171.598	0.466417	0.0108763	NA
T4M4Br2_CL4141Contig1_1	12.42	24.84	0.000567542	0.0182503	22.6818	0.0151381	8.37375	55.5756	4.02505	0.0212241	LOW QUALITY PROTEIN: vacuolar protein sorting-associated protein 13B-like [Crassostrea virginica]
T4M4Br2_k43_Locus_9637_Transcript_1_1	24.84	24.84	0.000566568	0.0182503	NA	NA	NA	NA	NA	NA	PREDICTED: ras-like GTP-binding protein RHO isoform X2 [Octopus bimaculoides]
T12M2Br2_k69_Locus_21093_Transcript_1_1	2.07	24.84	0.000566788	0.0182503	NA	NA	NA	NA	NA	NA	NA
T4M4Br2_k69_Locus_10801_Transcript_1_1	18.63	24.84	0.000566863	0.0182503	NA	NA	NA	NA	NA	NA	NA
T1M4Br2_CL1520Contig1_1	12.42	24.84	0.00056759	0.0182503	NA	NA	NA	NA	NA	NA	PREDICTED: protein quaking-B isoform X3 [Crassostrea gigas]
T4M4Br2_k49_Locus_11123_Transcript_3_1	2.07	24.84	0.000572556	0.0183622	NA	NA	NA	NA	NA	NA	NA
T1M4Br2_k37_Locus_2056_Transcript_9_1	6.21	24.84	0.000576175	0.018421	NA	NA	NA	NA	NA	NA	caspase recruitment domain-containing protein 14-like isoform X5 [Crassostrea virginica]
T1M4Br2_k37_Locus_21747_Transcript_1_1	12.42	24.84	0.000577023	0.018421	NA	NA	NA	NA	NA	NA	PREDICTED: fatty acid desaturase 2 [Crassostrea gigas]
T4M4Br2_k31_Locus_6693_Transcript_1_1	14.49	24.84	0.000577676	0.018421	NA	NA	NA	NA	NA	NA	NA
T1M4Br2_k61_Locus_2623_Transcript_2_2	2.07	24.84	0.000583971	0.0185338	NA	NA	NA	NA	NA	NA	NA
T4M4Br2_CL4973Contig1_1	2.07	22.77	0.000587943	0.0186247	21.0105	0.00137703	10.039	276.091	0.553135	0.00472214	NA
T1M4Br2_CL78Contig1_1	14.49	24.84	0.000592878	0.0186754	NA	NA	NA	NA	NA	NA	NA
T12M2Br2_CL1Contig4269_1	16.56	24.84	0.000594455	0.01869	NA	NA	NA	NA	NA	NA	NA
T6M6Br2_CL1Contig105_1	24.84	24.84	0.000596994	0.0187348	NA	NA	NA	NA	NA	NA	NA
T12M2Br2_CL6481Contig1_2	12.42	24.84	0.000598459	0.0187458	NA	NA	NA	NA	NA	NA	17-beta-hydroxysteroid dehydrogenase type 6-like [Crassostrea virginica]
T12M2Br2_k37_Locus_1366_Transcript_7_1	4.14	24.84	0.000605931	0.0188537	21.9341	0.0021314	18.7915	16.8358	1.18748	0.00609457	NA
T12M2Br2_CL1Contig3590_1	16.56	24.84	0.000603386	0.0188537	NA	NA	NA	NA	NA	NA	NA
T1M4Br2_k31_Locus_26451_Transcript_1_1	2.07	24.84	0.000604778	0.0188537	NA	NA	NA	NA	NA	NA	RNA-binding protein PNO1 [Lingula anatina]
T12M2Br2_CL1Contig1840_1	24.84	24.84	0.000605426	0.0188537	NA	NA	NA	NA	NA	NA	NA
T12M2Br2_k25_Locus_28762_Transcript_4_1	2.07	24.84	0.000610831	0.0189566	21.234	0.00378745	11.7144	10.0208	1.09628	0.00859352	NA
T6M6Br2_CL4512Contig1_1	6.21	24.84	0.000614471	0.0190169	NA	NA	NA	NA	NA	NA	leucine-, glutamate- and lysine-rich protein 1-like [Mizuhopecten yessoensis]<>leucine-, glutamate- and lysine-rich protein 1-like [Mizuhopecten yessoensis]
T12M2Br2_k31_Locus_18023_Transcript_1_1	24.84	24.84	0.00061521	0.0190223	NA	NA	NA	NA	NA	NA	NA
T6M6Br2_k31_Locus_4100_Transcript_5_1	24.84	24.84	0.000628806	0.0193891	NA	NA	NA	NA	NA	NA	NA
T4M4Br2_k61_Locus_17301_Transcript_1_1	12.42	24.84	0.000629716	0.0193994	NA	NA	NA	NA	NA	NA	metallo-beta-lactamase domain-containing protein 1-like isoform X1 [Mizuhopecten yessoensis]
T4M4Br2_k43_Locus_18125_Transcript_2_1	2.07	22.77	0.000634472	0.0194779	22.1778	0.00218874	11.3081	20.6642	1.07385	0.00619191	NA
T1M4Br2_k69_Locus_25132_Transcript_1_1	2.07	24.84	0.000637342	0.0194779	NA	NA	NA	NA	NA	NA	NA
T1M4Br2_k31_Locus_14314_Transcript_6_1	10.35	24.84	0.000638227	0.019483	NA	NA	NA	NA	NA	NA	PREDICTED: uncharacterized protein LOC105326232 isoform X37 [Crassostrea gigas]
T1M4Br2_k25_Locus_36489_Transcript_1_1	2.07	24.84	0.000643607	0.0195048	NA	NA	NA	NA	NA	NA	NA
T1M4Br2_k61_Locus_2878_Transcript_8_1	12.42	24.84	0.000648677	0.0195534	23.7619	0.00772008	16.6235	144.112	3.77497	0.0134549	serine/threonine-protein phosphatase PP1-beta catalytic subunit [Mizuhopecten yessoensis]
T1M4Br2_k61_Locus_16560_Transcript_2_1	2.07	24.84	0.000650584	0.0195933	NA	NA	NA	NA	NA	NA	peptidyl-prolyl cis-trans isomerase 3 [Loa loa]<>peptidyl-prolyl cis-trans isomerase 3, variant [Loa loa]
T4M4Br2_k37_Locus_1739_Transcript_6_1	2.07	22.77	0.000652312	0.0196278	23.4824	0.00978797	28.5314	11.9626	0.423087	0.0157574	NA
T6M6Br2_k65_Locus_27424_Transcript_2_1	12.42	22.77	0.000655402	0.0196661	21.9341	0.00618442	13.3573	11.9367	3.78094	0.01168	NA
T4M4Br2_k69_Locus_11759_Transcript_1_1	12.42	24.84	0.000655925	0.0196661	NA	NA	NA	NA	NA	NA	F-box only protein 28-like [Crassostrea virginica]
T1M4Br2_k65_Locus_30659_Transcript_1_1	20.7	24.84	0.00065929	0.0197493	NA	NA	NA	NA	NA	NA	LOW QUALITY PROTEIN: centrosomal protein of 131 kDa-like [Crassostrea virginica]
T1M4Br2_k37_Locus_3544_Transcript_1_1	12.42	24.84	0.000660248	0.0197604	NA	NA	NA	NA	NA	NA	NA
T6M6Br2_k37_Locus_9313_Transcript_2_1	12.42	24.84	0.000668328	0.0199312	NA	NA	NA	NA	NA	NA	src substrate cortactin-like isoform X2 [Mizuhopecten yessoensis]
T4M4Br2_k55_Locus_32283_Transcript_1_1	24.84	24.84	0.000673491	0.0200253	23.7619	0.00476558	13.5335	28.2911	0.309507	0.00989874	NA
T1M4Br2_k43_Locus_15763_Transcript_1_1	2.07	24.84	0.000673867	0.0200253	NA	NA	NA	NA	NA	NA	NA
T1M4Br2_CL291Contig2_1	2.07	24.84	0.000675232	0.0200482	NA	NA	NA	NA	NA	NA	NA
T4M4Br2_k61_Locus_1681_Transcript_1_1	12.42	24.84	0.000679079	0.0201091	NA	NA	NA	NA	NA	NA	transcription initiation factor IIA subunit 1-like [Crassostrea virginica]
T6M6Br2_k69_Locus_33762_Transcript_1_1	12.42	24.84	0.000684716	0.0201871	NA	NA	NA	NA	NA	NA	hypothetical protein LOTGIDRAFT_237097 [Lottia gigantea]
T4M4Br2_k25_Locus_10430_Transcript_2_1	6.21	24.84	0.00068674	0.0202113	NA	NA	NA	NA	NA	NA	NA
T4M4Br2_CL1944Contig1_1	12.42	24.84	0.000687584	0.0202185	NA	NA	NA	NA	NA	NA	NA
T1M4Br2_k25_Locus_17059_Transcript_11_1	12.42	24.84	0.000688626	0.0202314	NA	NA	NA	NA	NA	NA	NA
T1M4Br2_CL1184Contig1_1	24.84	24.84	0.0006925	0.0202851	NA	NA	NA	NA	NA	NA	NA
T1M4Br2_k25_Locus_15157_Transcript_3_1	20.7	24.84	0.000692516	0.0202851	NA	NA	NA	NA	NA	NA	PREDICTED: RNA-binding protein with serine-rich domain 1-B-like isoform X1 [Octopus bimaculoides]
T4M4Br2_CL1Contig4505_1	14.49	24.84	0.000693867	0.0202851	NA	NA	NA	NA	NA	NA	sphingosine-1-phosphate phosphatase 2-like [Crassostrea virginica]
T4M4Br2_CL557Contig1_1	24.84	24.84	0.000695204	0.0203004	NA	NA	NA	NA	NA	NA	NA
T4M4Br2_k69_Locus_20849_Transcript_1_1	10.35	24.84	0.000697701	0.0203557	20.5773	0.00460826	10.537	10.6043	3.59764	0.00969625	NA
T12M2Br2_k49_Locus_16062_Transcript_4_1	2.07	24.84	0.000699145	0.0203624	NA	NA	NA	NA	NA	NA	transcription factor BTF3 homolog 4-like [Crassostrea virginica]<>transcription factor BTF3 homolog 4-like [Crassostrea virginica]
T1M4Br2_k69_Locus_4457_Transcript_1_1	2.07	24.84	0.00070204	0.020393	NA	NA	NA	NA	NA	NA	uncharacterized protein LOC111129481 isoform X2 [Crassostrea virginica]
T1M4Br2_k31_Locus_487_Transcript_54_1	12.42	24.84	0.000702622	0.020393	NA	NA	NA	NA	NA	NA	NA
T12M2Br2_CL4856Contig1_1	12.42	24.84	0.000710386	0.0205297	NA	NA	NA	NA	NA	NA	myotubularin-related protein 9-like isoform X1 [Mizuhopecten yessoensis]<>myotubularin-related protein 9-like isoform X1 [Mizuhopecten yessoensis]
T4M4Br2_k61_Locus_14184_Transcript_2_1	2.07	24.84	0.000715371	0.0206037	NA	NA	NA	NA	NA	NA	NA
T6M6Br2_CL1Contig726_1	14.49	22.77	0.000719312	0.0206172	21.234	9.90752e-05	117.365	81.065	4.27051	0.00127175	NA
T6M6Br2_k65_Locus_3120_Transcript_8_1	24.84	24.84	0.000719648	0.0206172	NA	NA	NA	NA	NA	NA	stress-induced-phosphoprotein 1-like [Mizuhopecten yessoensis]
T1M4Br2_CL1Contig3262_1	16.56	24.84	0.000720256	0.0206172	NA	NA	NA	NA	NA	NA	NA
T6M6Br2_CL654Contig1_1	16.56	24.84	0.000721258	0.0206172	NA	NA	NA	NA	NA	NA	NA
T12M2Br2_k61_Locus_20294_Transcript_2_1	12.42	24.84	0.000722968	0.0206172	NA	NA	NA	NA	NA	NA	PREDICTED: long-chain fatty acid transport protein 4 [Crassostrea gigas]
T1M4Br2_k25_Locus_259_Transcript_9_1	12.42	24.84	0.000726509	0.0206932	NA	NA	NA	NA	NA	NA	rho GDP-dissociation inhibitor 1-like isoform X4 [Crassostrea virginica]
T6M6Br2_CL7272Contig1_1	14.49	22.77	0.00073363	0.0207681	21.9341	0.00292692	18.3738	19.0292	3.79165	0.00732334	uncharacterized protein LOC111126331 isoform X2 [Crassostrea virginica]
T6M6Br2_k49_Locus_22950_Transcript_1_1	8.28	24.84	0.000732285	0.0207681	NA	NA	NA	NA	NA	NA	uncharacterized protein LOC111104415 [Crassostrea virginica]
T1M4Br2_k55_Locus_2817_Transcript_24_1	12.42	24.84	0.000734083	0.0207681	NA	NA	NA	NA	NA	NA	mucin-2-like isoform X2 [Crassostrea virginica]
T1M4Br2_k37_Locus_4329_Transcript_5_1	12.42	24.84	0.000735823	0.0207847	NA	NA	NA	NA	NA	NA	NA
T1M4Br2_CL44Contig1_1	14.49	24.84	0.000738565	0.0208423	NA	NA	NA	NA	NA	NA	PREDICTED: tyrosine-protein phosphatase non-receptor type 23 isoform X2 [Crassostrea gigas]
T4M4Br2_CL716Contig1_1	2.07	22.77	0.000740085	0.0208677	20.1616	0.00022307	54.0966	140.944	1.10623	0.00188764	NA
T4M4Br2_CL2870Contig1_1	8.28	24.84	0.000742849	0.0209105	NA	NA	NA	NA	NA	NA	NA
T12M2Br2_CL1Contig852_1	14.49	24.84	0.000747463	0.0209701	NA	NA	NA	NA	NA	NA	PREDICTED: uncharacterized protein LOC105341082 isoform X2 [Crassostrea gigas]<>PREDICTED: uncharacterized protein LOC105341082 isoform X1 [Crassostrea gigas]
T12M2Br2_k55_Locus_30944_Transcript_2_1	2.07	24.84	0.00074936	0.0209883	NA	NA	NA	NA	NA	NA	NA
T6M6Br2_k55_Locus_17137_Transcript_1_1	12.42	24.84	0.00075413	0.0211043	22.1778	0.00703748	11.0659	47.0654	3.64954	0.0126381	PREDICTED: disheveled-associated activator of morphogenesis 1-A isoform X1 [Crassostrea gigas]<>PREDICTED: disheveled-associated activator of morphogenesis 1-A isoform X1 [Crassostrea gigas]<>PREDICTED: disheveled-associated activator of morphogenesis 1-A isoform X1 [Crassostrea gigas]<>PREDICTED: disheveled-associated activator of morphogenesis 1-A isoform X1 [Crassostrea gigas]<>PREDICTED: dish…
T12M2Br2_k55_Locus_3966_Transcript_7_1	22.77	24.84	0.000754879	0.0211077	NA	NA	NA	NA	NA	NA	NA
T4M4Br2_CL3579Contig1_1	2.07	24.84	0.00075591	0.021119	NA	NA	NA	NA	NA	NA	NA
T12M2Br2_k43_Locus_15670_Transcript_1_1	12.42	24.84	0.000765012	0.0212848	21.4624	0.0257051	9.69678	70.4145	3.72915	0.0316849	tropomodulin-like isoform X2 [Crassostrea virginica]<>tropomodulin-like isoform X2 [Crassostrea virginica]<>tropomodulin-like isoform X2 [Crassostrea virginica]
T6M6Br2_k37_Locus_41303_Transcript_1_1	12.42	24.84	0.00076475	0.0212848	NA	NA	NA	NA	NA	NA	NA
T4M4Br2_k37_Locus_21832_Transcript_7_1	2.07	24.84	0.000767059	0.0213241	NA	NA	NA	NA	NA	NA	NA
T4M4Br2_CL9231Contig1_1	2.07	24.84	0.00076931	0.0213624	NA	NA	NA	NA	NA	NA	60S ribosomal protein L9-like [Mizuhopecten yessoensis]
T12M2Br2_CL11163Contig1_1	24.84	24.84	0.000785281	0.0216338	NA	NA	NA	NA	NA	NA	NA
T6M6Br2_CL7559Contig1_1	12.42	24.84	0.000787442	0.0216579	23.2093	0.000846378	35.8389	12.8609	3.72024	0.00364251	uncharacterized protein LOC111102482 isoform X2 [Crassostrea virginica]
T1M4Br2_CL3253Contig1_1	12.42	24.84	0.000786971	0.0216579	22.6818	0.00223556	21.3955	55.6451	3.56578	0.00625957	NA
T1M4Br2_k49_Locus_15877_Transcript_4_1	14.49	24.84	0.000791855	0.0217437	NA	NA	NA	NA	NA	NA	PREDICTED: synaptic vesicle glycoprotein 2C [Crassostrea gigas]
T6M6Br2_k55_Locus_18290_Transcript_3_1	20.7	24.84	0.000793413	0.0217687	NA	NA	NA	NA	NA	NA	uncharacterized protein LOC110440536 [Mizuhopecten yessoensis]
T1M4Br2_k69_Locus_8574_Transcript_1_1	14.49	24.84	0.000796343	0.021802	NA	NA	NA	NA	NA	NA	NA
T6M6Br2_CL7490Contig1_1	2.07	24.84	0.000797467	0.021802	NA	NA	NA	NA	NA	NA	40S ribosomal protein SA-like [Crassostrea virginica]
T12M2Br2_k49_Locus_989_Transcript_4_1	24.84	24.84	0.000797871	0.021802	NA	NA	NA	NA	NA	NA	thioredoxin-related transmembrane protein 1-like isoform X2 [Crassostrea virginica]<>thioredoxin-related transmembrane protein 1-like isoform X2 [Crassostrea virginica]
T4M4Br2_k61_Locus_4045_Transcript_4_1	12.42	24.84	0.000806112	0.021927	NA	NA	NA	NA	NA	NA	uncharacterized protein LOC111133478 [Crassostrea virginica]
T6M6Br2_k69_Locus_5486_Transcript_3_1	12.42	24.84	0.000806624	0.021927	NA	NA	NA	NA	NA	NA	PREDICTED: sushi, von Willebrand factor type A, EGF and pentraxin domain-containing protein 1 [Crassostrea gigas]
T4M4Br2_k43_Locus_11334_Transcript_1_1	24.84	24.84	0.000814102	0.0220692	NA	NA	NA	NA	NA	NA	NA
T6M6Br2_k37_Locus_19116_Transcript_1_1	6.21	20.7	0.000817227	0.0220974	21.0105	0.00565513	11.422	12.0433	1.71825	0.0110232	nuclear receptor-binding factor 2-like [Mizuhopecten yessoensis]
T4M4Br2_k69_Locus_19336_Transcript_1_1	2.07	24.84	0.00081682	0.0220974	NA	NA	NA	NA	NA	NA	NA
T1M4Br2_k49_Locus_6339_Transcript_1_1	12.42	24.84	0.000822231	0.0221615	NA	NA	NA	NA	NA	NA	PREDICTED: rho GTPase-activating protein 18 [Crassostrea gigas]<>PREDICTED: rho GTPase-activating protein 18 [Crassostrea gigas]<>PREDICTED: rho GTPase-activating protein 18 [Crassostrea gigas]<>PREDICTED: rho GTPase-activating protein 18 [Crassostrea gigas]<>PREDICTED: rho GTPase-activating protein 18 [Crassostrea gigas]
T1M4Br2_k69_Locus_6349_Transcript_2_1	24.84	24.84	0.000826078	0.0222472	NA	NA	NA	NA	NA	NA	NA
T6M6Br2_CL1Contig269_3	2.07	24.84	0.000827135	0.0222511	NA	NA	NA	NA	NA	NA	P2X purinoceptor 7-like [Crassostrea virginica]
T4M4Br2_CL1Contig1552_1	14.49	24.84	0.000827548	0.0222511	NA	NA	NA	NA	NA	NA	NA
T4M4Br2_k61_Locus_26392_Transcript_1_1	4.14	22.77	0.00083103	0.0222931	21.6957	0.0240328	11.6559	30.4975	1.28008	0.0300894	dolichol-phosphate mannosyltransferase subunit 1-like isoform X1 [Mizuhopecten yessoensis]
T4M4Br2_k25_Locus_32411_Transcript_2_1	2.07	22.77	0.000838253	0.0223956	24.642	1.11461e-05	114.472	8.69934	0.153037	0.000466306	NA
T4M4Br2_k61_Locus_1262_Transcript_3_1	12.42	24.84	0.000836937	0.0223956	NA	NA	NA	NA	NA	NA	repetin-like [Crassostrea virginica]
T6M6Br2_k65_Locus_1274_Transcript_43_1	22.77	24.84	0.000838197	0.0223956	NA	NA	NA	NA	NA	NA	NA
T4M4Br2_k65_Locus_6207_Transcript_3_1	14.49	24.84	0.000843917	0.0224933	22.1778	0.00786269	13.7458	57.1211	3.85056	0.0136271	TBC1 domain family member 22B-like isoform X3 [Crassostrea virginica]
T12M2Br2_k69_Locus_18073_Transcript_2_1	12.42	24.84	0.000850941	0.0225538	NA	NA	NA	NA	NA	NA	NA
T6M6Br2_CL10227Contig1_1	8.28	24.84	0.000855819	0.0225601	NA	NA	NA	NA	NA	NA	NA
T4M4Br2_CL10754Contig1_1	2.07	24.84	0.000864154	0.022713	NA	NA	NA	NA	NA	NA	NA
T12M2Br2_k43_Locus_12428_Transcript_1_1	12.42	24.84	0.000871696	0.0228379	NA	NA	NA	NA	NA	NA	xanthine dehydrogenase-like [Crassostrea virginica]
T6M6Br2_CL1Contig1207_1	14.49	24.84	0.000871794	0.0228379	NA	NA	NA	NA	NA	NA	major facilitator superfamily domain-containing protein 12-like isoform X1 [Mizuhopecten yessoensis]
T6M6Br2_CL1Contig1199_1	2.07	24.84	0.000872669	0.022843	NA	NA	NA	NA	NA	NA	NA
T1M4Br2_CL1Contig2925_1	2.07	24.84	0.000877813	0.0229392	NA	NA	NA	NA	NA	NA	NA
T1M4Br2_k25_Locus_8294_Transcript_1_1	2.07	24.84	0.000878391	0.0229392	NA	NA	NA	NA	NA	NA	U6 snRNA-associated Sm-like protein LSm5 [Mizuhopecten yessoensis]
T4M4Br2_CL552Contig1_1	12.42	24.84	0.000879544	0.0229515	NA	NA	NA	NA	NA	NA	NA
T1M4Br2_CL8490Contig1_1	2.07	24.84	0.000880734	0.0229585	NA	NA	NA	NA	NA	NA	tubulin beta chain-like [Mizuhopecten yessoensis]
T12M2Br2_CL8405Contig1_1	24.84	24.84	0.000882815	0.0229588	NA	NA	NA	NA	NA	NA	NA
T4M4Br2_k25_Locus_437_Transcript_1_1	12.42	24.84	0.000892731	0.0231696	22.9425	0.0120562	9.4927	65.2775	3.67268	0.0180857	PREDICTED: ectonucleoside triphosphate diphosphohydrolase 2 [Crassostrea gigas]
T1M4Br2_k25_Locus_2850_Transcript_3_1	10.35	24.84	0.000895213	0.0232161	NA	NA	NA	NA	NA	NA	NA
T1M4Br2_k69_Locus_5737_Transcript_5_1	14.49	24.84	0.000902939	0.0232907	NA	NA	NA	NA	NA	NA	NA
T12M2Br2_k31_Locus_4450_Transcript_4_1	12.42	24.84	0.0009132	0.0235373	21.4624	0.00309004	22.5459	36.6644	3.51039	0.00758153	NA
T1M4Br2_k25_Locus_2300_Transcript_1_1	6.21	24.84	0.000917102	0.0236017	NA	NA	NA	NA	NA	NA	uncharacterized protein LOC110463968 [Mizuhopecten yessoensis]<>uncharacterized protein LOC110463968 [Mizuhopecten yessoensis]<>uncharacterized protein LOC110463968 [Mizuhopecten yessoensis]<>uncharacterized protein LOC110463968 [Mizuhopecten yessoensis]
T6M6Br2_CL341Contig1_1	12.42	24.84	0.000918333	0.0236153	NA	NA	NA	NA	NA	NA	NA
T1M4Br2_k25_Locus_12240_Transcript_1_1	14.49	22.77	0.000922935	0.0236793	21.4624	0.0120113	10.9183	4.7937	3.65482	0.0180391	uncharacterized protein LOC111120143 isoform X2 [Crassostrea virginica]
T12M2Br2_k43_Locus_5723_Transcript_1_1	14.49	24.84	0.000928085	0.0237389	NA	NA	NA	NA	NA	NA	transmembrane protein 104-like [Mizuhopecten yessoensis]
T12M2Br2_k69_Locus_22157_Transcript_1_1	12.42	24.84	0.000928953	0.023743	22.427	0.00779581	10.3787	13.3503	3.87267	0.0135507	NA
T6M6Br2_CL1Contig108_1	14.49	24.84	0.000930057	0.0237532	NA	NA	NA	NA	NA	NA	helicase with zinc finger domain 2-like [Crassostrea virginica]
T1M4Br2_CL1Contig1082_1	12.42	24.84	0.000931336	0.0237678	NA	NA	NA	NA	NA	NA	LOW QUALITY PROTEIN: rabankyrin-5-like [Crassostrea virginica]
T4M4Br2_k65_Locus_28950_Transcript_1_1	20.7	24.84	0.000932639	0.023783	NA	NA	NA	NA	NA	NA	WD repeat-containing protein 7-like isoform X2 [Mizuhopecten yessoensis]
T6M6Br2_k49_Locus_7911_Transcript_1_1	2.07	24.84	0.000934867	0.0238217	NA	NA	NA	NA	NA	NA	NA
T4M4Br2_CL1Contig1183_1	12.42	24.84	0.000943045	0.0239252	20.7917	0.000772934	20.3184	221.943	4.33772	0.00348009	PREDICTED: Niemann-Pick C1 protein-like [Crassostrea gigas]
T12M2Br2_CL1Contig2275_1	2.07	24.84	0.000945694	0.0239252	NA	NA	NA	NA	NA	NA	NA
T1M4Br2_CL2829Contig1_1	12.42	24.84	0.000947666	0.0239302	NA	NA	NA	NA	NA	NA	von Willebrand factor D and EGF domain-containing protein-like [Mizuhopecten yessoensis]
T12M2Br2_k69_Locus_23528_Transcript_1_1	2.07	24.84	0.000950091	0.023968	NA	NA	NA	NA	NA	NA	40S ribosomal protein S3a [Mizuhopecten yessoensis]
T12M2Br2_CL4573Contig1_1	2.07	24.84	0.000951302	0.023968	NA	NA	NA	NA	NA	NA	NA
T12M2Br2_k31_Locus_14278_Transcript_1_1	2.07	24.84	0.000954778	0.0240375	NA	NA	NA	NA	NA	NA	PREDICTED: protein SET [Crassostrea gigas]
T12M2Br2_k49_Locus_34116_Transcript_1_1	24.84	24.84	0.000957891	0.0240618	NA	NA	NA	NA	NA	NA	NA
T6M6Br2_k37_Locus_8781_Transcript_1_1	12.42	24.84	0.000970386	0.0243393	NA	NA	NA	NA	NA	NA	NA
T4M4Br2_k25_Locus_1771_Transcript_4_1	12.42	24.84	0.000976564	0.0243751	21.234	0.00257658	10.0335	423.951	4.4457	0.00679177	titin-like [Mizuhopecten yessoensis]
T6M6Br2_CL1Contig58_1	12.42	24.84	0.000982856	0.0243938	NA	NA	NA	NA	NA	NA	PREDICTED: cdc42 homolog [Crassostrea gigas]<>PREDICTED: cdc42 homolog [Crassostrea gigas]
T4M4Br2_CL122Contig2_1	4.14	24.84	0.000984976	0.0243938	NA	NA	NA	NA	NA	NA	PREDICTED: uncharacterized protein LOC100370040 [Saccoglossus kowalevskii]
T6M6Br2_CL1Contig94_1	12.42	24.84	0.000985067	0.0243938	NA	NA	NA	NA	NA	NA	NA
T12M2Br2_k65_Locus_1366_Transcript_1_1	2.07	24.84	0.000994143	0.0245324	NA	NA	NA	NA	NA	NA	PREDICTED: leucine-rich repeat-containing protein 15 isoform X2 [Crassostrea gigas]
T1M4Br2_CL9252Contig1_1	2.07	24.84	0.000997641	0.024572	22.427	0.00326288	15.3987	300.827	1.13059	0.00783648	PREDICTED: histone deacetylase 11-like isoform X2 [Saccoglossus kowalevskii]
T4M4Br2_k43_Locus_6706_Transcript_1_1	12.42	24.84	0.000996622	0.024572	NA	NA	NA	NA	NA	NA	uncharacterized protein LOC110448180 [Mizuhopecten yessoensis]<>uncharacterized protein LOC110448180 [Mizuhopecten yessoensis]
T6M6Br2_CL8693Contig1_1	20.7	24.84	0.000999459	0.0245884	NA	NA	NA	NA	NA	NA	coiled-coil domain-containing protein 47-like [Mizuhopecten yessoensis]
T12M2Br2_k69_Locus_14815_Transcript_4_1	24.84	24.84	0.00100054	0.0245884	NA	NA	NA	NA	NA	NA	NA
T4M4Br2_CL1Contig2332_1	14.49	24.84	0.00100404	0.0246141	NA	NA	NA	NA	NA	NA	NA
T12M2Br2_k69_Locus_20427_Transcript_1_1	6.21	24.84	0.00100744	0.0246614	NA	NA	NA	NA	NA	NA	NA
T12M2Br2_k31_Locus_1608_Transcript_6_1	2.07	22.77	0.00101072	0.0247236	21.9341	0.0053433	12.937	95.2641	0.324613	0.0106279	NA
T6M6Br2_k37_Locus_21231_Transcript_1_1	14.49	24.84	0.00101288	0.0247449	NA	NA	NA	NA	NA	NA	eukaryotic translation initiation factor 4E-like isoform X1 [Crassostrea virginica]
T1M4Br2_k55_Locus_17521_Transcript_1_1	12.42	24.84	0.0010138	0.0247449	NA	NA	NA	NA	NA	NA	PREDICTED: transmembrane protein 168 isoform X2 [Crassostrea gigas]
T4M4Br2_CL1560Contig1_1	14.49	24.84	0.00101633	0.0247856	22.6818	0.000959805	49.1533	47.5131	3.88984	0.0038799	NA
T1M4Br2_k49_Locus_577_Transcript_1_1	12.42	24.84	0.00101922	0.0248014	NA	NA	NA	NA	NA	NA	PREDICTED: ras-related protein Rab-5B-like isoform X1 [Crassostrea gigas]
T4M4Br2_k49_Locus_766_Transcript_3_1	22.77	24.84	0.00103182	0.0249479	NA	NA	NA	NA	NA	NA	far upstream element-binding protein 1-like isoform X1 [Crassostrea virginica]
T1M4Br2_k31_Locus_10232_Transcript_6_1	24.84	24.84	0.00103486	0.0249571	NA	NA	NA	NA	NA	NA	NA
T4M4Br2_CL1Contig2306_1	2.07	24.84	0.00103511	0.0249571	NA	NA	NA	NA	NA	NA	NA
T4M4Br2_CL1730Contig1_1	4.14	22.77	0.00103684	0.0249799	21.234	0.00447663	8.85218	19.7344	1.15146	0.00952435	NA
T4M4Br2_k31_Locus_9052_Transcript_2_1	24.84	24.84	0.00103884	0.0249862	NA	NA	NA	NA	NA	NA	NA
T6M6Br2_k31_Locus_5208_Transcript_6_1	2.07	24.84	0.00104641	0.0251033	NA	NA	NA	NA	NA	NA	NA
T6M6Br2_CL4Contig11_1	4.14	24.84	0.00105048	0.0251472	22.427	0.00234202	24.6235	30.1606	1.11321	0.00643456	uncharacterized protein LOC110448282 [Mizuhopecten yessoensis]
T1M4Br2_k31_Locus_18725_Transcript_1_1	20.7	24.84	0.00105419	0.0252181	24.0482	0.00516894	27.3058	43.7188	3.95236	0.0104313	pro-neuregulin-3, membrane-bound isoform-like isoform X1 [Mizuhopecten yessoensis]
T6M6Br2_CL1082Contig1_1	12.42	24.84	0.00105992	0.0253371	22.1778	0.000544589	30.9616	12.031	3.68069	0.00289608	NA
T1M4Br2_k55_Locus_16676_Transcript_1_1	14.49	24.84	0.0010611	0.0253473	NA	NA	NA	NA	NA	NA	vesicle-associated membrane protein 3-like isoform X3 [Limulus polyphemus]
T1M4Br2_k25_Locus_27943_Transcript_1_1	2.07	24.84	0.00107037	0.0254962	NA	NA	NA	NA	NA	NA	60S ribosomal protein L19-like [Mizuhopecten yessoensis]
T4M4Br2_CL1Contig703_1	10.35	24.84	0.00107259	0.0255183	NA	NA	NA	NA	NA	NA	NA
T12M2Br2_k55_Locus_12381_Transcript_1_1	2.07	24.84	0.00107379	0.0255183	NA	NA	NA	NA	NA	NA	NA
T4M4Br2_CL1Contig390_1	24.84	24.84	0.00107743	0.0255183	NA	NA	NA	NA	NA	NA	NA
T12M2Br2_k65_Locus_6174_Transcript_1_1	12.42	24.84	0.00107813	0.0255183	NA	NA	NA	NA	NA	NA	NA
T12M2Br2_CL2474Contig1_1	2.07	24.84	0.00108192	0.0255631	NA	NA	NA	NA	NA	NA	NA
T4M4Br2_k37_Locus_3062_Transcript_2_1	2.07	22.77	0.00108574	0.0256262	20.5773	0.0229483	16.5812	13.3632	0.865385	0.0290395	NA
T4M4Br2_CL1Contig2242_1	4.14	22.77	0.0010893	0.025636	21.6957	0.022836	10.9699	59.9309	1.18173	0.0289392	NA
T6M6Br2_CL10606Contig1_1	12.42	24.84	0.00108944	0.025636	NA	NA	NA	NA	NA	NA	SH2B adapter protein 1-like [Crassostrea virginica]
T6M6Br2_k55_Locus_7228_Transcript_2_1	2.07	22.77	0.00111182	0.025866	24.3415	2.32964e-05	78.0473	75.8401	0.455251	0.000657325	NA
T6M6Br2_CL8061Contig1_1	12.42	20.7	0.00110922	0.025866	20.3673	0.00224035	30.5613	11.35	3.42353	0.00626688	hypothetical protein BRAFLDRAFT_95073 [Branchiostoma floridae]
T6M6Br2_CL1985Contig1_1	12.42	24.84	0.00111078	0.025866	21.6957	0.012829	12.6843	12.1699	3.72214	0.018877	NA
T6M6Br2_k49_Locus_4641_Transcript_1_1	12.42	24.84	0.00111803	0.0259555	NA	NA	NA	NA	NA	NA	uncharacterized protein LOC111135416 [Crassostrea virginica]<>uncharacterized protein LOC111135416 [Crassostrea virginica]
T6M6Br2_CL2415Contig1_1	14.49	24.84	0.00113299	0.0261357	23.4824	0.000295447	110.222	81.815	3.73893	0.00216865	uncharacterized protein LOC111100047 [Crassostrea virginica]
T12M2Br2_k25_Locus_19387_Transcript_6_1	2.07	24.84	0.00113086	0.0261357	22.9425	0.00189609	13.2287	75.6045	0.790472	0.00569108	NA
T6M6Br2_k25_Locus_2020_Transcript_8_1	12.42	24.84	0.00113169	0.0261357	NA	NA	NA	NA	NA	NA	hypothetical protein LOTGIDRAFT_129214 [Lottia gigantea]
T4M4Br2_k25_Locus_18_Transcript_5_1	14.49	24.84	0.00113171	0.0261357	NA	NA	NA	NA	NA	NA	PREDICTED: coronin-1B-like isoform X2 [Aplysia californica]
T1M4Br2_k37_Locus_1511_Transcript_2_1	20.7	24.84	0.00113579	0.0261824	NA	NA	NA	NA	NA	NA	lon protease homolog 2, peroxisomal-like [Mizuhopecten yessoensis]
T6M6Br2_CL1Contig2113_1	2.07	24.84	0.00114073	0.0262573	NA	NA	NA	NA	NA	NA	NA
T6M6Br2_k65_Locus_25849_Transcript_3_1	10.35	24.84	0.00114139	0.0262573	NA	NA	NA	NA	NA	NA	PREDICTED: histone-lysine N-methyltransferase setd3-like [Crassostrea gigas]
T4M4Br2_CL3027Contig1_1	2.07	24.84	0.0011473	0.0263753	NA	NA	NA	NA	NA	NA	NA
T1M4Br2_k55_Locus_37234_Transcript_1_1	24.84	24.84	0.00115714	0.0265108	NA	NA	NA	NA	NA	NA	PREDICTED: uncharacterized protein LOC109618195 [Crassostrea gigas]
T12M2Br2_CL1Contig1631_1	8.28	24.84	0.00116189	0.0265527	NA	NA	NA	NA	NA	NA	NA
T1M4Br2_k55_Locus_11112_Transcript_1_1	20.7	24.84	0.00116451	0.026553	NA	NA	NA	NA	NA	NA	NA
T4M4Br2_k25_Locus_18594_Transcript_1_1	12.42	22.77	0.00117587	0.0267276	22.1778	0.00148352	14.0537	125.079	3.62752	0.00493483	TAR DNA-binding protein 43-like [Crassostrea virginica]
T1M4Br2_CL1Contig2141_2	14.49	22.77	0.00117459	0.0267276	22.427	0.00788162	9.96368	17.0037	3.70031	0.0136519	PREDICTED: histone chaperone asf1b-B-like [Octopus bimaculoides]
T6M6Br2_CL2426Contig1_1	10.35	24.84	0.00118024	0.0268027	NA	NA	NA	NA	NA	NA	hemicentin-1-like [Mizuhopecten yessoensis]
T12M2Br2_CL1Contig1984_1	14.49	24.84	0.00119014	0.0268494	NA	NA	NA	NA	NA	NA	NA
T6M6Br2_k65_Locus_18327_Transcript_1_1	14.49	24.84	0.00119673	0.026915	NA	NA	NA	NA	NA	NA	NA
T12M2Br2_k55_Locus_1211_Transcript_2_1	2.07	24.84	0.00119684	0.026915	NA	NA	NA	NA	NA	NA	NA
T6M6Br2_CL1Contig3832_1	10.35	24.84	0.0011972	0.026915	NA	NA	NA	NA	NA	NA	PREDICTED: uncharacterized protein LOC103307708 [Acyrthosiphon pisum]
T4M4Br2_CL1Contig470_1	2.07	24.84	0.00120178	0.0269755	21.4624	0.00329954	15.7887	154.255	0.930069	0.00788788	NA
T6M6Br2_k69_Locus_3074_Transcript_5_1	12.42	24.84	0.00120517	0.0269931	NA	NA	NA	NA	NA	NA	EF hand domain containing protein [Trichinella spiralis]
T12M2Br2_CL1Contig3195_1	14.49	24.84	0.00121103	0.027013	21.234	0.000951305	40.0121	29.6974	4.11613	0.00385917	NA
T6M6Br2_k25_Locus_1118_Transcript_8_1	2.07	24.84	0.00121213	0.0270157	NA	NA	NA	NA	NA	NA	glyceraldehyde-3-phosphate dehydrogenase-like [Crassostrea virginica]
T1M4Br2_k49_Locus_15901_Transcript_2_1	2.07	24.84	0.00122025	0.0271247	NA	NA	NA	NA	NA	NA	NA
T12M2Br2_k43_Locus_16238_Transcript_1_1	14.49	22.77	0.0012317	0.0272634	22.9425	0.00170806	86.1761	17.7534	4.11443	0.00535857	NA
T1M4Br2_CL7539Contig1_2	12.42	24.84	0.00123117	0.0272634	NA	NA	NA	NA	NA	NA	ATP-binding cassette sub-family A member 3-like [Mizuhopecten yessoensis]
T4M4Br2_k55_Locus_11317_Transcript_1_1	10.35	24.84	0.00123195	0.0272634	NA	NA	NA	NA	NA	NA	NA
T12M2Br2_CL4262Contig1_1	16.56	24.84	0.0012361	0.0272966	NA	NA	NA	NA	NA	NA	uncharacterized protein LOC111035574 [Myzus persicae]
T4M4Br2_k43_Locus_21510_Transcript_2_1	12.42	24.84	0.00123909	0.0273447	NA	NA	NA	NA	NA	NA	actin-related protein 3 isoform X1 [Mizuhopecten yessoensis]
T1M4Br2_CL5199Contig1_1	4.14	24.84	0.0012455	0.0274499	NA	NA	NA	NA	NA	NA	uncharacterized protein LOC111113324 [Crassostrea virginica]
T6M6Br2_k65_Locus_4254_Transcript_1_1	14.49	24.84	0.00125288	0.0275585	NA	NA	NA	NA	NA	NA	putative pre-mRNA-splicing factor ATP-dependent RNA helicase PRP1 [Mizuhopecten yessoensis]
T1M4Br2_CL897Contig1_1	12.42	24.84	0.00125752	0.0276062	NA	NA	NA	NA	NA	NA	NA
T4M4Br2_k31_Locus_9005_Transcript_2_1	8.28	24.84	0.00126008	0.0276445	NA	NA	NA	NA	NA	NA	dynein heavy chain 12, axonemal-like isoform X5 [Crassostrea virginica]
T1M4Br2_k61_Locus_4242_Transcript_2_1	20.7	24.84	0.0012649	0.027714	NA	NA	NA	NA	NA	NA	PREDICTED: poly(U)-specific endoribonuclease-A [Crassostrea gigas]
T12M2Br2_k49_Locus_32087_Transcript_1_1	24.84	24.84	0.00126616	0.0277234	NA	NA	NA	NA	NA	NA	NA
T6M6Br2_CL2376Contig1_1	20.7	24.84	0.0012782	0.0278964	NA	NA	NA	NA	NA	NA	PREDICTED: BTB/POZ domain-containing protein 7 [Crassostrea gigas]<>PREDICTED: BTB/POZ domain-containing protein 7 [Crassostrea gigas]<>PREDICTED: BTB/POZ domain-containing protein 7 [Crassostrea gigas]
T6M6Br2_CL1Contig3213_1	20.7	24.84	0.00128005	0.0279139	NA	NA	NA	NA	NA	NA	NA
T1M4Br2_CL1Contig3936_1	2.07	24.84	0.0012815	0.0279139	NA	NA	NA	NA	NA	NA	NA
T6M6Br2_k25_Locus_232_Transcript_1_1	14.49	24.84	0.00128751	0.0279905	NA	NA	NA	NA	NA	NA	uncharacterized protein LOC110464697 [Mizuhopecten yessoensis]
T12M2Br2_k31_Locus_9340_Transcript_2_1	2.07	24.84	0.00128893	0.0280032	23.7619	0.00805731	12.7918	14.2394	0.414409	0.0138436	NA
T6M6Br2_k49_Locus_15274_Transcript_2_1	24.84	24.84	0.00128993	0.0280069	NA	NA	NA	NA	NA	NA	zinc finger BED domain-containing protein 1-like [Stylophora pistillata]
T6M6Br2_CL6069Contig1_1	24.84	24.84	0.00129442	0.0280681	NA	NA	NA	NA	NA	NA	NA
T6M6Br2_CL1Contig4191_1	12.42	24.84	0.00130293	0.028198	NA	NA	NA	NA	NA	NA	NA
T4M4Br2_k69_Locus_4454_Transcript_3_1	24.84	24.84	0.00130644	0.0282535	21.9341	0.00268043	16.5813	143.462	0.705801	0.00694258	NA
T4M4Br2_k37_Locus_6000_Transcript_10_1	10.35	24.84	0.00130718	0.0282535	NA	NA	NA	NA	NA	NA	uncharacterized protein LOC111127310 isoform X4 [Crassostrea virginica]
T1M4Br2_k69_Locus_11015_Transcript_1_1	14.49	24.84	0.00130859	0.0282658	NA	NA	NA	NA	NA	NA	macrophage erythroblast attacher-like [Mizuhopecten yessoensis]
T4M4Br2_k49_Locus_6517_Transcript_1_1	14.49	22.77	0.00131099	0.0282996	21.234	6.06078e-05	248.95	25.4206	4.17665	0.00101728	tyrosine-protein phosphatase non-receptor type 1-like [Mizuhopecten yessoensis]
T6M6Br2_CL697Contig1_1	14.49	24.84	0.00131379	0.0283418	NA	NA	NA	NA	NA	NA	NA
T1M4Br2_CL3806Contig1_1	2.07	24.84	0.00133017	0.0285877	20.5773	0.0348222	10.2106	77.6976	1.04238	0.040644	NA
T6M6Br2_k25_Locus_1208_Transcript_6_1	2.07	24.84	0.00133833	0.0287237	NA	NA	NA	NA	NA	NA	NA
T4M4Br2_k31_Locus_1583_Transcript_1_1	12.42	24.84	0.00133942	0.0287287	23.7619	4.78647e-05	53.7528	86.9273	3.83093	0.000916738	PREDICTED: arf-GAP domain and FG repeat-containing protein 1-like isoform X2 [Crassostrea gigas]
T6M6Br2_CL2853Contig1_1	6.21	24.84	0.00134292	0.0287509	NA	NA	NA	NA	NA	NA	NA
T12M2Br2_k69_Locus_6735_Transcript_1_1	20.7	24.84	0.00134302	0.0287509	NA	NA	NA	NA	NA	NA	NA
T1M4Br2_CL1Contig5245_1	12.42	24.84	0.00135594	0.0289209	NA	NA	NA	NA	NA	NA	NA
T12M2Br2_k31_Locus_25902_Transcript_1_1	2.07	24.84	0.00135971	0.0289436	NA	NA	NA	NA	NA	NA	NA
T1M4Br2_k25_Locus_9967_Transcript_2_1	2.07	24.84	0.00136182	0.0289689	NA	NA	NA	NA	NA	NA	NA
T4M4Br2_CL8094Contig1_1	2.07	24.84	0.00138747	0.0293842	NA	NA	NA	NA	NA	NA	NA
T6M6Br2_CL1Contig2328_1	14.49	20.7	0.00139135	0.0294478	21.9341	0.000454328	79.1115	16.0583	4.36084	0.00266485	NA
T12M2Br2_CL971Contig1_1	16.56	20.7	0.00140046	0.0295847	21.4624	0.00333833	10.4262	42.5182	4.18032	0.00794948	NA
T6M6Br2_k69_Locus_21749_Transcript_1_1	2.07	24.84	0.00140301	0.0296201	NA	NA	NA	NA	NA	NA	NA
T4M4Br2_CL1Contig4251_1	12.42	24.84	0.00140969	0.02966	22.427	0.0220637	21.6162	4.46186	3.6242	0.0281789	NA
T12M2Br2_k25_Locus_18738_Transcript_2_1	2.07	24.84	0.00141266	0.0296641	NA	NA	NA	NA	NA	NA	elongation factor 1-gamma-like [Crassostrea virginica]
T1M4Br2_k31_Locus_18903_Transcript_1_1	2.07	24.84	0.00141304	0.0296641	NA	NA	NA	NA	NA	NA	40S ribosomal protein S29-like [Mizuhopecten yessoensis]
T12M2Br2_k25_Locus_1986_Transcript_1_1	12.42	24.84	0.00142053	0.029795	NA	NA	NA	NA	NA	NA	PREDICTED: ATP-citrate synthase isoform X2 [Crassostrea gigas]
T12M2Br2_k25_Locus_19665_Transcript_1_1	24.84	24.84	0.00142211	0.029795	NA	NA	NA	NA	NA	NA	PREDICTED: probable signal peptidase complex subunit 2 isoform X2 [Crassostrea gigas]
T1M4Br2_k69_Locus_33576_Transcript_1_1	4.14	24.84	0.00142706	0.0298466	20.3673	0.000545715	48.3281	7.72771	1.9855	0.00289908	NA
T1M4Br2_k43_Locus_4797_Transcript_2_1	12.42	24.84	0.00142686	0.0298466	NA	NA	NA	NA	NA	NA	PREDICTED: leucine zipper transcription factor-like protein 1 isoform X2 [Crassostrea gigas]
T12M2Br2_k31_Locus_9008_Transcript_6_1	2.07	24.84	0.00143328	0.0298864	NA	NA	NA	NA	NA	NA	NA
T1M4Br2_k31_Locus_5686_Transcript_2_1	10.35	24.84	0.00143627	0.0298864	NA	NA	NA	NA	NA	NA	cilia- and flagella-associated protein 65-like isoform X2 [Crassostrea virginica]
T6M6Br2_CL9215Contig1_1	12.42	20.7	0.0014421	0.0299561	20.5773	0.00195426	17.0628	48.5383	3.95718	0.00579914	acetylcholine receptor subunit alpha-like 2 [Mizuhopecten yessoensis]
T1M4Br2_k43_Locus_12341_Transcript_1_1	12.42	24.84	0.00144489	0.0299954	NA	NA	NA	NA	NA	NA	gelsolin-like protein 2 [Crassostrea virginica]
T1M4Br2_CL1Contig3793_1	24.84	24.84	0.00145174	0.0301005	NA	NA	NA	NA	NA	NA	NA
T1M4Br2_k55_Locus_16979_Transcript_1_1	12.42	24.84	0.00145394	0.0301277	NA	NA	NA	NA	NA	NA	type II phosphatidylinositol 4,5-bisphosphate 4-phosphatase-like isoform X2 [Mizuhopecten yessoensis]
T4M4Br2_k55_Locus_410_Transcript_3_1	12.42	24.84	0.00146168	0.0302133	NA	NA	NA	NA	NA	NA	PREDICTED: TBC1 domain family member 31 [Crassostrea gigas]
T6M6Br2_k49_Locus_7580_Transcript_3_1	14.49	24.84	0.00146662	0.0302782	NA	NA	NA	NA	NA	NA	NA
T4M4Br2_k25_Locus_5153_Transcript_9_1	12.42	24.84	0.00146853	0.0302971	NA	NA	NA	NA	NA	NA	aspartate, glycine, lysine and serine-rich protein-like isoform X3 [Mizuhopecten yessoensis]
T6M6Br2_k55_Locus_31198_Transcript_1_1	2.07	24.84	0.00147385	0.0303344	NA	NA	NA	NA	NA	NA	NA
T6M6Br2_k65_Locus_15383_Transcript_1_1	14.49	20.7	0.001478	0.0303909	22.427	0.00694233	8.05847	21.7441	4.17991	0.0125447	PREDICTED: uncharacterized protein LOC105327563 [Crassostrea gigas]
T1M4Br2_CL5663Contig1_1	2.07	24.84	0.0014784	0.0303909	NA	NA	NA	NA	NA	NA	hypothetical protein LOTGIDRAFT_203165 [Lottia gigantea]
T4M4Br2_k43_Locus_23904_Transcript_1_1	10.35	24.84	0.00148155	0.0304183	NA	NA	NA	NA	NA	NA	F-actin-capping protein subunit alpha-like [Mizuhopecten yessoensis]
T1M4Br2_CL9541Contig1_1	12.42	24.84	0.00148426	0.0304554	NA	NA	NA	NA	NA	NA	NA
T6M6Br2_CL1Contig4481_1	12.42	24.84	0.00149352	0.0305894	NA	NA	NA	NA	NA	NA	NA
T6M6Br2_k69_Locus_3077_Transcript_1_1	20.7	24.84	0.00150896	0.0308317	NA	NA	NA	NA	NA	NA	septin-11-like isoform X2 [Mizuhopecten yessoensis]
T12M2Br2_k43_Locus_8015_Transcript_1_1	2.07	24.84	0.00151026	0.0308384	NA	NA	NA	NA	NA	NA	protein YIPF4-like [Crassostrea virginica]
T6M6Br2_k69_Locus_16722_Transcript_3_1	6.21	24.84	0.00151225	0.0308601	NA	NA	NA	NA	NA	NA	NA
T6M6Br2_CL1Contig2436_1	12.42	24.84	0.00151606	0.0308997	NA	NA	NA	NA	NA	NA	NA
T6M6Br2_k61_Locus_6627_Transcript_2_1	12.42	24.84	0.001518	0.0308997	NA	NA	NA	NA	NA	NA	PREDICTED: mitogen-activated protein kinase 14A-like isoform X1 [Crassostrea gigas]
T1M4Br2_k69_Locus_16183_Transcript_3_1	24.84	24.84	0.00153312	0.0310741	NA	NA	NA	NA	NA	NA	NA
T4M4Br2_CL5701Contig1_1	14.49	24.84	0.00153453	0.0310741	NA	NA	NA	NA	NA	NA	uncharacterized protein LOC111118037 [Crassostrea virginica]
T4M4Br2_k31_Locus_24525_Transcript_1_1	8.28	24.84	0.00153663	0.0310935	NA	NA	NA	NA	NA	NA	NA
T12M2Br2_k25_Locus_26704_Transcript_1_1	12.42	24.84	0.00154178	0.03116	NA	NA	NA	NA	NA	NA	PREDICTED: uncharacterized protein LOC105339768 [Crassostrea gigas]
T6M6Br2_k69_Locus_18752_Transcript_1_1	12.42	24.84	0.00154435	0.0311732	NA	NA	NA	NA	NA	NA	sodium-dependent phosphate transporter 1-like isoform X1 [Crassostrea virginica]<>sodium-dependent phosphate transporter 1-like isoform X1 [Crassostrea virginica]<>sodium-dependent phosphate transporter 1-like isoform X1 [Crassostrea virginica]<>sodium-dependent phosphate transporter 1-like isoform X1 [Crassostrea virginica]<>sodium-dependent phosphate transporter 1-like isoform X1 [Crassostrea v…
T12M2Br2_k31_Locus_1577_Transcript_9_1	12.42	24.84	0.00154823	0.0312154	NA	NA	NA	NA	NA	NA	NA
T6M6Br2_k49_Locus_6642_Transcript_1_1	2.07	20.7	0.00155354	0.0313036	22.1778	7.04016e-05	39.779	6.34022	0.399127	0.00108923	PREDICTED: zinc finger protein 830 [Crassostrea gigas]
T1M4Br2_k61_Locus_17356_Transcript_1_1	18.63	24.84	0.00156352	0.0314293	NA	NA	NA	NA	NA	NA	protein-methionine sulfoxide oxidase mical3b-like isoform X2 [Mizuhopecten yessoensis]
T1M4Br2_CL1Contig1860_1	12.42	24.84	0.00157077	0.0315401	NA	NA	NA	NA	NA	NA	NA
T6M6Br2_CL1Contig4695_1	14.49	24.84	0.00158134	0.0317118	NA	NA	NA	NA	NA	NA	NA
T1M4Br2_k37_Locus_23529_Transcript_4_1	2.07	24.84	0.0015906	0.0317836	NA	NA	NA	NA	NA	NA	60S ribosomal protein L10a-2-like [Mizuhopecten yessoensis]
T4M4Br2_CL4358Contig1_1	12.42	22.77	0.00159339	0.0318106	22.6818	3.86394e-05	51.8174	9.69961	3.65675	0.000826594	NA
T4M4Br2_k25_Locus_30479_Transcript_1_1	2.07	24.84	0.00159384	0.0318106	NA	NA	NA	NA	NA	NA	E2F-associated phosphoprotein-like [Mizuhopecten yessoensis]
T1M4Br2_k31_Locus_667_Transcript_25_1	2.07	24.84	0.00160466	0.0319328	NA	NA	NA	NA	NA	NA	PREDICTED: fatty acid desaturase 2 isoform X1 [Crassostrea gigas]<>PREDICTED: fatty acid desaturase 2 isoform X1 [Crassostrea gigas]<>PREDICTED: fatty acid desaturase 2 isoform X1 [Crassostrea gigas]<>PREDICTED: fatty acid desaturase 2 isoform X1 [Crassostrea gigas]
T6M6Br2_k61_Locus_15718_Transcript_1_1	2.07	24.84	0.00160472	0.0319328	NA	NA	NA	NA	NA	NA	PREDICTED: H/ACA ribonucleoprotein complex subunit 3 [Hippocampus comes]
T6M6Br2_CL1Contig3885_1	2.07	24.84	0.0016098	0.0320149	21.4624	0.0145905	8.619	31.0882	0.298245	0.0206668	NA
T6M6Br2_CL1Contig1632_1	10.35	24.84	0.00161168	0.0320335	NA	NA	NA	NA	NA	NA	NA
T6M6Br2_k43_Locus_32166_Transcript_1_1	12.42	24.84	0.00161434	0.0320673	NA	NA	NA	NA	NA	NA	diisopropyl-fluorophosphatase-like [Mizuhopecten yessoensis]
T1M4Br2_k25_Locus_31957_Transcript_1_1	14.49	24.84	0.00162204	0.0321443	NA	NA	NA	NA	NA	NA	probable ubiquitin-conjugating enzyme E2 7 [Mizuhopecten yessoensis]
T4M4Br2_k69_Locus_32389_Transcript_1_1	12.42	20.7	0.00162586	0.032182	22.427	0.0104681	10.8101	28.6983	4.1898	0.0164847	NA
T12M2Br2_CL7428Contig1_1	14.49	24.84	0.00162505	0.032182	NA	NA	NA	NA	NA	NA	sodium- and chloride-dependent GABA transporter ine-like [Mizuhopecten yessoensis]<>sodium- and chloride-dependent GABA transporter ine-like [Mizuhopecten yessoensis]
T4M4Br2_CL1Contig2431_1	2.07	24.84	0.00163734	0.0323142	22.6818	0.0213635	15.9303	28.3203	0.705241	0.0274706	NA
T12M2Br2_k43_Locus_30708_Transcript_1_1	2.07	24.84	0.00165988	0.0326439	NA	NA	NA	NA	NA	NA	hypothetical protein LOTGIDRAFT_136847 [Lottia gigantea]
T1M4Br2_CL1Contig2552_1	8.28	24.84	0.00167152	0.0328153	20.3673	0.000123558	9.67951	103.109	3.80411	0.00140726	tyrosine-protein kinase Fer-like [Mizuhopecten yessoensis]
T4M4Br2_k37_Locus_11707_Transcript_1_1	12.42	24.84	0.00167748	0.0328747	21.9341	0.00459864	19.8281	32.3825	3.59677	0.00968564	DDB1- and CUL4-associated factor 11-like isoform X3 [Mizuhopecten yessoensis]
T6M6Br2_k61_Locus_1964_Transcript_2_1	12.42	24.84	0.00167992	0.0329033	NA	NA	NA	NA	NA	NA	abscission/NoCut checkpoint regulator-like [Mizuhopecten yessoensis]
T12M2Br2_k25_Locus_5082_Transcript_2_1	2.07	22.77	0.00169524	0.0331455	21.4624	0.00113331	11.9687	61.4441	0.79965	0.00423808	NA
T12M2Br2_k49_Locus_25282_Transcript_5_1	2.07	20.7	0.00169762	0.0331727	21.9341	0.0236223	13.1726	197.978	0.346618	0.0296782	NA
T6M6Br2_CL1199Contig1_1	12.42	24.84	0.00170096	0.0332187	NA	NA	NA	NA	NA	NA	PREDICTED: protein SMG7-like [Crassostrea gigas]
T6M6Br2_CL8506Contig1_1	8.28	24.84	0.00171234	0.0333439	NA	NA	NA	NA	NA	NA	Ca(2+)/calmodulin-responsive adenylate cyclase-like [Mizuhopecten yessoensis]<>Ca(2+)/calmodulin-responsive adenylate cyclase-like [Mizuhopecten yessoensis]<>Ca(2+)/calmodulin-responsive adenylate cyclase-like [Mizuhopecten yessoensis]
T4M4Br2_CL10045Contig1_1	24.84	24.84	0.00171859	0.0334076	NA	NA	NA	NA	NA	NA	LOW QUALITY PROTEIN: protein CLEC16A-like [Crassostrea virginica]
T1M4Br2_CL131Contig1_1	12.42	22.77	0.00171982	0.0334123	20.1616	0.00107098	46.2863	99.2576	3.49048	0.00410937	NA
T1M4Br2_CL1Contig3426_1	20.7	24.84	0.00172821	0.0334881	NA	NA	NA	NA	NA	NA	NA
T6M6Br2_k31_Locus_28235_Transcript_1_1	2.07	24.84	0.00172837	0.0334881	NA	NA	NA	NA	NA	NA	protein FAM183B-like [Mizuhopecten yessoensis]
T12M2Br2_k55_Locus_34429_Transcript_1_1	2.07	24.84	0.00172867	0.0334881	NA	NA	NA	NA	NA	NA	hypothetical protein LOTGIDRAFT_136847 [Lottia gigantea]
T12M2Br2_k25_Locus_5826_Transcript_6_1	2.07	24.84	0.00172871	0.0334881	NA	NA	NA	NA	NA	NA	NA
T6M6Br2_CL1Contig1627_1	14.49	22.77	0.00173119	0.0335042	22.427	0.00196146	19.922	102.683	3.90272	0.00581202	PREDICTED: copper transport protein ATX1-like [Crassostrea gigas]
T6M6Br2_CL2305Contig1_1	14.49	24.84	0.00173772	0.0335831	NA	NA	NA	NA	NA	NA	NA
T6M6Br2_k49_Locus_25574_Transcript_1_1	2.07	24.84	0.00174352	0.0336392	NA	NA	NA	NA	NA	NA	NA
T4M4Br2_k25_Locus_25_Transcript_8858_3	14.49	24.84	0.00174636	0.0336471	NA	NA	NA	NA	NA	NA	pre-mRNA-processing factor 19-like [Crassostrea virginica]
T6M6Br2_k61_Locus_22532_Transcript_1_1	2.07	24.84	0.00175559	0.0337106	NA	NA	NA	NA	NA	NA	NA
T4M4Br2_CL8305Contig1_1	24.84	24.84	0.00175624	0.0337106	NA	NA	NA	NA	NA	NA	PREDICTED: zinc finger protein 862 isoform X1 [Crassostrea gigas]
T12M2Br2_k25_Locus_10875_Transcript_3_1	24.84	24.84	0.00176476	0.0337778	NA	NA	NA	NA	NA	NA	NA
T4M4Br2_k31_Locus_15263_Transcript_4_2	12.42	24.84	0.00178395	0.0339381	NA	NA	NA	NA	NA	NA	PREDICTED: major egg antigen isoform X3 [Crassostrea gigas]<>PREDICTED: major egg antigen isoform X1 [Crassostrea gigas]<>PREDICTED: major egg antigen isoform X2 [Crassostrea gigas]<>PREDICTED: major egg antigen isoform X4 [Crassostrea gigas]<>PREDICTED: major egg antigen isoform X5 [Crassostrea gigas]
T12M2Br2_k43_Locus_3723_Transcript_1_1	2.07	24.84	0.00178791	0.0339864	NA	NA	NA	NA	NA	NA	uncharacterized protein LOC110447915 [Mizuhopecten yessoensis]
T4M4Br2_k31_Locus_215_Transcript_136_1	16.56	22.77	0.00179203	0.0340283	22.9425	0.0343446	13.4723	60.6032	4.1086	0.0401942	NA
T4M4Br2_k61_Locus_34_Transcript_79_1	10.35	24.84	0.00180321	0.0341924	NA	NA	NA	NA	NA	NA	mucin-2-like isoform X2 [Crassostrea virginica]
T12M2Br2_CL1Contig1979_2	12.42	24.84	0.00180428	0.0341924	NA	NA	NA	NA	NA	NA	NA
T12M2Br2_k37_Locus_18040_Transcript_8_1	12.42	24.84	0.00181376	0.0342309	NA	NA	NA	NA	NA	NA	coronin-7-like [Crassostrea virginica]<>coronin-7-like [Crassostrea virginica]
T1M4Br2_CL631Contig2_2	12.42	24.84	0.00182909	0.0344061	22.427	0.0150626	8.23067	26.8854	3.97204	0.0211491	ADP-ribosylation factor-binding protein GGA1-like isoform X6 [Crassostrea virginica]
T4M4Br2_CL4002Contig1_1	14.49	24.84	0.00182825	0.0344061	NA	NA	NA	NA	NA	NA	NA
T1M4Br2_CL1426Contig1_1	4.14	24.84	0.0018288	0.0344061	NA	NA	NA	NA	NA	NA	NA
T12M2Br2_k49_Locus_1500_Transcript_1_1	24.84	24.84	0.00182918	0.0344061	NA	NA	NA	NA	NA	NA	protein tyrosine phosphatase type IVA 2-like [Crassostrea virginica]<>protein tyrosine phosphatase type IVA 2-like [Crassostrea virginica]<>protein tyrosine phosphatase type IVA 2-like [Crassostrea virginica]
T4M4Br2_k31_Locus_892_Transcript_1_1	12.42	24.84	0.00183366	0.0344491	NA	NA	NA	NA	NA	NA	nuclear receptor-binding protein-like [Mizuhopecten yessoensis]
T1M4Br2_CL336Contig2_1	20.7	24.84	0.00184481	0.0345177	NA	NA	NA	NA	NA	NA	transmembrane protein 18-like [Mizuhopecten yessoensis]
T12M2Br2_CL1Contig4009_2	12.42	24.84	0.00185163	0.0345495	NA	NA	NA	NA	NA	NA	cysteine sulfinic acid decarboxylase-like isoform X1 [Mizuhopecten yessoensis]
T1M4Br2_k49_Locus_14088_Transcript_1_1	2.07	22.77	0.00185529	0.0345848	21.0105	0.017145	8.08666	31.2721	0.729318	0.0232373	peptidyl-prolyl cis-trans isomerase-like 1 [Mizuhopecten yessoensis]
T12M2Br2_CL5802Contig1_1	12.42	24.84	0.00185632	0.0345848	NA	NA	NA	NA	NA	NA	kelch-like protein 24 [Mizuhopecten yessoensis]
T12M2Br2_k25_Locus_33381_Transcript_3_1	14.49	24.84	0.001862	0.0346714	NA	NA	NA	NA	NA	NA	far upstream element-binding protein 2-like isoform X2 [Mizuhopecten yessoensis]
T4M4Br2_CL1Contig3510_1	12.42	24.84	0.00186515	0.0346916	NA	NA	NA	NA	NA	NA	NA
T12M2Br2_CL4636Contig1_1	16.56	24.84	0.00187265	0.0347925	NA	NA	NA	NA	NA	NA	V-type proton ATPase subunit d-like [Mizuhopecten yessoensis]
T4M4Br2_k65_Locus_564_Transcript_1_1	14.49	22.77	0.00188168	0.0349025	22.9425	0.0109561	14.8184	120.407	3.81704	0.0169608	leucine-rich repeat-containing G-protein coupled receptor 4-like [Crassostrea virginica]<>leucine-rich repeat-containing G-protein coupled receptor 4-like [Crassostrea virginica]<>leucine-rich repeat-containing G-protein coupled receptor 4-like [Crassostrea virginica]<>leucine-rich repeat-containing G-protein coupled receptor 4-like [Crassostrea virginica]<>leucine-rich repeat-containing G-protei…
T12M2Br2_k31_Locus_19076_Transcript_2_1	2.07	24.84	0.00188344	0.0349158	NA	NA	NA	NA	NA	NA	NA
T12M2Br2_k55_Locus_8751_Transcript_10_1	2.07	24.84	0.00188578	0.0349399	NA	NA	NA	NA	NA	NA	NA
T6M6Br2_k61_Locus_622_Transcript_5_1	14.49	24.84	0.00189371	0.0350028	NA	NA	NA	NA	NA	NA	NA
T6M6Br2_k65_Locus_759_Transcript_1_1	20.7	24.84	0.00193775	0.0355695	NA	NA	NA	NA	NA	NA	NA
T12M2Br2_CL1Contig807_1	14.49	24.84	0.00194368	0.0356201	NA	NA	NA	NA	NA	NA	NA
T1M4Br2_CL9639Contig1_1	14.49	24.84	0.00195926	0.0358216	23.2093	0.000901083	18.827	2.79502	3.86119	0.00374419	NA
T12M2Br2_k25_Locus_31_Transcript_14_1	10.35	24.84	0.00196105	0.0358216	NA	NA	NA	NA	NA	NA	PREDICTED: translin-associated factor X-interacting protein 1-like [Aplysia californica]
T6M6Br2_CL8357Contig1_1	8.28	24.84	0.00196108	0.0358216	NA	NA	NA	NA	NA	NA	glutamic acid-rich protein-like [Mizuhopecten yessoensis]
T12M2Br2_k61_Locus_7287_Transcript_19_1	16.56	24.84	0.00196635	0.03584	24.642	0.000195137	22.1313	192.592	3.6618	0.00176113	fumarylacetoacetase-like [Crassostrea virginica]
T6M6Br2_k69_Locus_34120_Transcript_1_1	2.07	24.84	0.00196617	0.03584	NA	NA	NA	NA	NA	NA	40S ribosomal protein S5 [Mizuhopecten yessoensis]
T1M4Br2_k43_Locus_4742_Transcript_1_1	12.42	24.84	0.00197035	0.0358806	22.427	0.0164992	10.5236	16.0226	3.92937	0.0225878	circularly permutated Ras protein 1-like isoform X3 [Crassostrea virginica]
T6M6Br2_CL2946Contig1_1	6.21	24.84	0.0019757	0.0359293	NA	NA	NA	NA	NA	NA	uncharacterized protein LOC110452421 isoform X1 [Mizuhopecten yessoensis]
T6M6Br2_k55_Locus_624_Transcript_13_1	4.14	20.7	0.00198156	0.036	22.9425	0.00622132	9.15585	68.6947	0.481265	0.0117249	NA
T12M2Br2_k69_Locus_22953_Transcript_2_1	12.42	22.77	0.0019838	0.0360139	20.1616	0.00550961	38.3463	7.98768	3.80672	0.0108439	NA
T12M2Br2_k69_Locus_14463_Transcript_1_1	14.49	24.84	0.00200148	0.0361644	NA	NA	NA	NA	NA	NA	NA
T1M4Br2_k65_Locus_26700_Transcript_1_1	2.07	22.77	0.00201689	0.0363473	22.1778	0.0349825	29.7912	38.1208	0.386506	0.0408077	PREDICTED: phytanoyl-CoA dioxygenase domain-containing protein 1 [Crassostrea gigas]
T6M6Br2_CL1541Contig1_1	2.07	24.84	0.00202314	0.0364013	NA	NA	NA	NA	NA	NA	NA
T4M4Br2_CL3270Contig1_1	2.07	24.84	0.00202842	0.0364379	NA	NA	NA	NA	NA	NA	NA
T1M4Br2_k25_Locus_4958_Transcript_5_1	2.07	24.84	0.0020515	0.0367104	NA	NA	NA	NA	NA	NA	PREDICTED: selenoprotein W-like [Pygocentrus nattereri]
T1M4Br2_CL6802Contig1_1	24.84	24.84	0.00205322	0.0367104	NA	NA	NA	NA	NA	NA	NA
T6M6Br2_k43_Locus_28545_Transcript_1_1	14.49	22.77	0.00205946	0.0367452	22.1778	0.00247681	10.4441	39.9837	3.87303	0.00665378	optineurin-like [Crassostrea virginica]<>optineurin-like [Crassostrea virginica]
T4M4Br2_k69_Locus_16437_Transcript_1_1	12.42	24.84	0.00206083	0.0367452	NA	NA	NA	NA	NA	NA	phosphoribosyl pyrophosphate synthase-associated protein 1-like isoform X1 [Mizuhopecten yessoensis]
T12M2Br2_k61_Locus_2726_Transcript_5_1	22.77	24.84	0.00206358	0.0367747	NA	NA	NA	NA	NA	NA	NA
T1M4Br2_k25_Locus_13766_Transcript_1_1	2.07	24.84	0.00206976	0.0368184	23.4824	0.0225471	10.3581	13.4655	0.766705	0.0286385	hypothetical protein LOTGIDRAFT_108839 [Lottia gigantea]
T1M4Br2_k55_Locus_32598_Transcript_1_1	2.07	24.84	0.00207042	0.0368184	NA	NA	NA	NA	NA	NA	NA
T6M6Br2_CL1Contig3211_1	14.49	24.84	0.00207559	0.0368717	NA	NA	NA	NA	NA	NA	NA
T1M4Br2_CL540Contig1_1	24.84	24.84	0.00209366	0.0371075	NA	NA	NA	NA	NA	NA	NA
T6M6Br2_k31_Locus_5580_Transcript_1_1	10.35	24.84	0.0020944	0.0371075	NA	NA	NA	NA	NA	NA	hydrocephalus-inducing protein-like [Mizuhopecten yessoensis]
T4M4Br2_k43_Locus_36957_Transcript_1_1	22.77	24.84	0.00210065	0.0371398	NA	NA	NA	NA	NA	NA	NA
T1M4Br2_CL10489Contig1_1	2.07	24.84	0.00210177	0.0371401	NA	NA	NA	NA	NA	NA	proline-rich transmembrane protein 1-like [Crassostrea virginica]
T6M6Br2_k61_Locus_1839_Transcript_1_1	14.49	24.84	0.00211016	0.0371473	23.2093	0.00207231	88.64	46.7399	3.95658	0.00599416	PREDICTED: segment polarity protein dishevelled homolog DVL-3-like [Octopus bimaculoides]
T12M2Br2_CL821Contig1_1	14.49	24.84	0.00211213	0.0371473	21.234	0.011043	57.8218	17.2366	4.00634	0.0170618	NA
T1M4Br2_k25_Locus_19574_Transcript_1_1	14.49	24.84	0.00210708	0.0371473	NA	NA	NA	NA	NA	NA	putative elongator complex protein 1 [Mizuhopecten yessoensis]
T4M4Br2_k61_Locus_12379_Transcript_1_1	14.49	24.84	0.00211169	0.0371473	NA	NA	NA	NA	NA	NA	V-type proton ATPase subunit C 1-A-like [Mizuhopecten yessoensis]
T1M4Br2_k69_Locus_3562_Transcript_3_1	14.49	24.84	0.00212449	0.0373258	NA	NA	NA	NA	NA	NA	NA
T1M4Br2_k37_Locus_19423_Transcript_1_1	12.42	24.84	0.00213695	0.0374663	NA	NA	NA	NA	NA	NA	5'-nucleotidase domain-containing protein 1-like [Mizuhopecten yessoensis]
T12M2Br2_k65_Locus_448_Transcript_23_1	2.07	24.84	0.00214207	0.0374793	NA	NA	NA	NA	NA	NA	uncharacterized protein LOC111123212 [Crassostrea virginica]
T6M6Br2_k37_Locus_7329_Transcript_1_1	2.07	24.84	0.00214316	0.0374793	NA	NA	NA	NA	NA	NA	60S ribosomal protein L21-like [Mizuhopecten yessoensis]
T12M2Br2_CL1Contig1526_1	12.42	24.84	0.00214873	0.0375243	NA	NA	NA	NA	NA	NA	NA
T6M6Br2_k69_Locus_2786_Transcript_1_1	6.21	24.84	0.00214919	0.0375243	NA	NA	NA	NA	NA	NA	C-type lectin domain family 4 member E isoform X1 [Dasypus novemcinctus]
T6M6Br2_CL1Contig1650_1	24.84	24.84	0.00215781	0.0376289	NA	NA	NA	NA	NA	NA	NA
T12M2Br2_k55_Locus_19465_Transcript_1_1	2.07	24.84	0.0021588	0.0376289	NA	NA	NA	NA	NA	NA	NA
T12M2Br2_k69_Locus_613_Transcript_4_1	10.35	24.84	0.00216785	0.0377482	NA	NA	NA	NA	NA	NA	NA
T1M4Br2_k69_Locus_17288_Transcript_3_1	2.07	24.84	0.00216875	0.0377482	NA	NA	NA	NA	NA	NA	uncharacterized protein LOC110461013 [Mizuhopecten yessoensis]
T1M4Br2_k69_Locus_21884_Transcript_1_1	12.42	24.84	0.00217592	0.0378338	21.9341	0.0229343	10.7723	10.7118	3.83968	0.0290297	NA
T1M4Br2_CL1Contig1454_1	24.84	24.84	0.00218718	0.0380099	NA	NA	NA	NA	NA	NA	NA
T1M4Br2_k61_Locus_3449_Transcript_6_1	12.42	22.77	0.00220026	0.0381454	23.4824	0.0195506	9.26335	70.8675	3.41544	0.0256896	uncharacterized protein LOC110459928 [Mizuhopecten yessoensis]
T4M4Br2_k25_Locus_5675_Transcript_1_1	22.77	24.84	0.00219903	0.0381454	NA	NA	NA	NA	NA	NA	NA
T1M4Br2_k43_Locus_3372_Transcript_5_1	12.42	24.84	0.00220297	0.0381659	20.5773	0.00114025	33.0626	95.5514	4.82472	0.00425258	protocadherin alpha-11-like [Mizuhopecten yessoensis]<>protocadherin alpha-11-like [Mizuhopecten yessoensis]<>protocadherin alpha-11-like [Mizuhopecten yessoensis]<>protocadherin alpha-11-like [Mizuhopecten yessoensis]<>protocadherin alpha-11-like [Mizuhopecten yessoensis]<>protocadherin alpha-11-like [Mizuhopecten yessoensis]
T6M6Br2_k65_Locus_8429_Transcript_1_1	20.7	24.84	0.00220469	0.038176	NA	NA	NA	NA	NA	NA	NA
T12M2Br2_k25_Locus_16876_Transcript_1_1	6.21	24.84	0.00221128	0.0382507	NA	NA	NA	NA	NA	NA	uncharacterized protein LOC111127097 isoform X2 [Crassostrea virginica]
T4M4Br2_k25_Locus_18576_Transcript_1_1	14.49	24.84	0.00223053	0.0384482	22.427	0.00020404	11.5798	83.771	4.21644	0.00180589	transmembrane protein 214-B-like [Mizuhopecten yessoensis]
T6M6Br2_k31_Locus_2560_Transcript_7_1	12.42	24.84	0.00222845	0.0384482	NA	NA	NA	NA	NA	NA	DENN domain-containing protein 1A-like isoform X2 [Mizuhopecten yessoensis]
T1M4Br2_CL9993Contig1_1	2.07	24.84	0.00223028	0.0384482	NA	NA	NA	NA	NA	NA	NA
T12M2Br2_k69_Locus_4444_Transcript_1_1	24.84	24.84	0.00223185	0.0384482	NA	NA	NA	NA	NA	NA	NA
T4M4Br2_CL1078Contig1_1	24.84	24.84	0.00224287	0.0385787	NA	NA	NA	NA	NA	NA	NA
T4M4Br2_k55_Locus_11000_Transcript_3_1	2.07	24.84	0.00224865	0.0386387	NA	NA	NA	NA	NA	NA	NA
T12M2Br2_CL4224Contig1_1	14.49	24.84	0.00225702	0.0386836	NA	NA	NA	NA	NA	NA	baculoviral IAP repeat-containing protein 7-A-like [Crassostrea virginica]<>baculoviral IAP repeat-containing protein 7-A-like [Crassostrea virginica]<>baculoviral IAP repeat-containing protein 7-A-like [Crassostrea virginica]
T4M4Br2_k31_Locus_18125_Transcript_4_1	24.84	24.84	0.00225844	0.0386881	NA	NA	NA	NA	NA	NA	NA
T4M4Br2_k25_Locus_37799_Transcript_2_1	2.07	24.84	0.0022672	0.0388045	NA	NA	NA	NA	NA	NA	NA
T4M4Br2_k37_Locus_7794_Transcript_1_1	12.42	24.84	0.00226754	0.0388045	NA	NA	NA	NA	NA	NA	ubiquitin carboxyl-terminal hydrolase BAP1-like isoform X4 [Mizuhopecten yessoensis]
T1M4Br2_k31_Locus_14188_Transcript_9_1	12.42	24.84	0.00228239	0.0389595	NA	NA	NA	NA	NA	NA	NA
T12M2Br2_k55_Locus_1320_Transcript_5_1	2.07	24.84	0.00228964	0.0390436	NA	NA	NA	NA	NA	NA	NA
T4M4Br2_CL79Contig2_1	12.42	24.84	0.00229369	0.0390927	NA	NA	NA	NA	NA	NA	hypothetical protein LOTGIDRAFT_193584 [Lottia gigantea]
T4M4Br2_k25_Locus_9114_Transcript_2_1	22.77	24.84	0.0022981	0.0391481	NA	NA	NA	NA	NA	NA	hypothetical protein LOTGIDRAFT_150310 [Lottia gigantea]
T6M6Br2_k55_Locus_4161_Transcript_2_1	8.28	24.84	0.00230981	0.0392839	NA	NA	NA	NA	NA	NA	PREDICTED: estradiol 17-beta-dehydrogenase 8-like [Crassostrea gigas]
T1M4Br2_k65_Locus_21629_Transcript_6_1	12.42	24.84	0.00232748	0.0394487	NA	NA	NA	NA	NA	NA	PREDICTED: uncharacterized protein LOC105321886 [Crassostrea gigas]
T12M2Br2_CL11137Contig1_1	6.21	24.84	0.00232921	0.0394581	NA	NA	NA	NA	NA	NA	NA
T12M2Br2_CL1Contig1043_1	12.42	24.84	0.00233482	0.0395132	NA	NA	NA	NA	NA	NA	uncharacterized protein LOC111129565 [Crassostrea virginica]
T12M2Br2_k55_Locus_9211_Transcript_3_1	2.07	22.77	0.00234739	0.0396625	21.0105	0.00465035	9.26489	14.23	0.542015	0.00975008	NA
T4M4Br2_k65_Locus_12403_Transcript_1_1	12.42	24.84	0.00236788	0.0398191	21.4624	0.033952	13.1578	42.3136	3.66907	0.039806	transcription elongation factor S-II-like isoform X2 [Mizuhopecten yessoensis]
T1M4Br2_k37_Locus_33721_Transcript_1_1	2.07	24.84	0.00237339	0.0398442	NA	NA	NA	NA	NA	NA	NA
T12M2Br2_k61_Locus_24336_Transcript_1_1	2.07	24.84	0.00237453	0.0398442	NA	NA	NA	NA	NA	NA	NA
T6M6Br2_k61_Locus_3728_Transcript_1_1	24.84	24.84	0.00237885	0.039857	23.2093	0.0012482	29.3241	30.7398	0.487348	0.004473	NA
T4M4Br2_k55_Locus_3067_Transcript_1_1	12.42	24.84	0.00239711	0.0401286	NA	NA	NA	NA	NA	NA	PREDICTED: neurabin-1-like isoform X2 [Biomphalaria glabrata]
T6M6Br2_CL1Contig932_1	2.07	24.84	0.00239745	0.0401286	NA	NA	NA	NA	NA	NA	NA
T1M4Br2_k25_Locus_46571_Transcript_1_1	2.07	24.84	0.00240311	0.0401445	NA	NA	NA	NA	NA	NA	PREDICTED: 40S ribosomal protein S28 [Crassostrea gigas]
T4M4Br2_CL4280Contig1_1	2.07	24.84	0.00240907	0.0401445	NA	NA	NA	NA	NA	NA	NA
T6M6Br2_k25_Locus_19635_Transcript_1_1	12.42	24.84	0.00241	0.0401445	NA	NA	NA	NA	NA	NA	uncharacterized protein LOC111137118 [Crassostrea virginica]
T1M4Br2_CL1Contig2949_1	2.07	24.84	0.0024242	0.0402599	NA	NA	NA	NA	NA	NA	NA
T12M2Br2_CL1Contig2255_1	12.42	24.84	0.00242446	0.0402599	NA	NA	NA	NA	NA	NA	NA
T4M4Br2_k55_Locus_818_Transcript_1_1	4.14	24.84	0.0024347	0.0403901	NA	NA	NA	NA	NA	NA	NA
T1M4Br2_k69_Locus_636_Transcript_3_1	12.42	24.84	0.00244696	0.0404904	NA	NA	NA	NA	NA	NA	NA
T12M2Br2_k69_Locus_10060_Transcript_1_1	2.07	24.84	0.00245003	0.0404904	NA	NA	NA	NA	NA	NA	NA
T6M6Br2_CL8710Contig1_1	2.07	22.77	0.00245387	0.040528	22.427	0.00104442	61.2508	62.4333	0.660437	0.0040563	NA
T12M2Br2_CL1Contig645_1	12.42	24.84	0.00245533	0.0405322	23.7619	0.000895761	44.1129	76.2468	3.8235	0.00374074	protein FAM91A1-like [Crassostrea virginica]
T1M4Br2_k25_Locus_28443_Transcript_6_1	2.07	24.84	0.00249579	0.0409787	23.2093	6.94079e-05	25.2503	28.7909	0.532749	0.00108096	NA
T4M4Br2_k49_Locus_6996_Transcript_2_1	12.42	22.77	0.00250224	0.0410563	22.6818	0.00542947	17.5184	76.325	3.61544	0.0107358	WD repeat and coiled-coil-containing protein-like isoform X5 [Mizuhopecten yessoensis]
T6M6Br2_k49_Locus_11137_Transcript_2_1	2.07	24.84	0.00251442	0.0410962	NA	NA	NA	NA	NA	NA	NA
T1M4Br2_k25_Locus_2381_Transcript_24_1	12.42	24.84	0.00251828	0.041107	NA	NA	NA	NA	NA	NA	spermatogenesis-defective protein 39 homolog isoform X1 [Mizuhopecten yessoensis]
T6M6Br2_k65_Locus_5723_Transcript_2_1	12.42	22.77	0.00253888	0.0414031	20.1616	0.00235597	58.8146	26.6612	4.45469	0.00645556	poly(ADP-ribose) glycohydrolase ARH3-like isoform X1 [Mizuhopecten yessoensis]
T4M4Br2_CL4076Contig1_1	24.84	24.84	0.00254393	0.0414452	21.234	0.00483278	9.09629	168.475	0.450575	0.00996933	NA
T6M6Br2_k55_Locus_22693_Transcript_2_1	24.84	24.84	0.00255071	0.0415154	NA	NA	NA	NA	NA	NA	NA
T12M2Br2_CL1094Contig1_1	10.35	24.84	0.00255725	0.0415213	NA	NA	NA	NA	NA	NA	NA
T6M6Br2_k25_Locus_19419_Transcript_1_1	14.49	24.84	0.00257802	0.0417709	NA	NA	NA	NA	NA	NA	PREDICTED: mucolipin-3 isoform X2 [Crassostrea gigas]
T12M2Br2_k37_Locus_30922_Transcript_2_1	2.07	24.84	0.00258531	0.0417709	NA	NA	NA	NA	NA	NA	NA
T6M6Br2_CL688Contig1_1	2.07	24.84	0.00259415	0.0417894	NA	NA	NA	NA	NA	NA	NA
T1M4Br2_CL8895Contig1_1	2.07	24.84	0.0025949	0.0417894	NA	NA	NA	NA	NA	NA	heterogeneous nuclear ribonucleoprotein F-like isoform X1 [Crassostrea virginica]
T1M4Br2_k65_Locus_30639_Transcript_1_1	24.84	24.84	0.00260388	0.0418539	NA	NA	NA	NA	NA	NA	NA
T12M2Br2_CL1Contig3037_1	12.42	22.77	0.0026082	0.0418601	23.4824	0.00201371	20.454	214.681	3.55825	0.00590473	uncharacterized protein LOC111133183 [Crassostrea virginica]<>uncharacterized protein LOC111133183 [Crassostrea virginica]
T1M4Br2_CL1538Contig1_1	14.49	24.84	0.00262435	0.0419845	22.427	0.00214479	20.6024	61.2822	4.06322	0.00612053	PREDICTED: villin-1 isoform X2 [Crassostrea gigas]
T4M4Br2_k49_Locus_11983_Transcript_18_1	20.7	24.84	0.0026245	0.0419845	NA	NA	NA	NA	NA	NA	hypothetical protein LOTGIDRAFT_122569, partial [Lottia gigantea]
T6M6Br2_k43_Locus_14656_Transcript_3_1	2.07	24.84	0.00264461	0.0421458	NA	NA	NA	NA	NA	NA	NA
T6M6Br2_k49_Locus_19767_Transcript_1_1	12.42	24.84	0.00265531	0.0422361	NA	NA	NA	NA	NA	NA	NA
T12M2Br2_k69_Locus_808_Transcript_3_1	14.49	24.84	0.00265916	0.0422648	NA	NA	NA	NA	NA	NA	PREDICTED: vacuolar protein sorting-associated protein 28 homolog [Aplysia californica]<>PREDICTED: vacuolar protein sorting-associated protein 28 homolog [Aplysia californica]
T1M4Br2_CL1Contig402_1	2.07	24.84	0.00265963	0.0422648	NA	NA	NA	NA	NA	NA	uncharacterized protein LOC110247706 [Exaiptasia pallida]
T6M6Br2_k61_Locus_6184_Transcript_9_1	12.42	22.77	0.00266407	0.0422907	24.0482	0.000144483	43.5907	37.5068	3.85711	0.00152556	PREDICTED: E3 ubiquitin-protein ligase TRIM71 [Crassostrea gigas]
T4M4Br2_k69_Locus_13189_Transcript_3_1	12.42	22.77	0.00266661	0.0422907	23.7619	0.00926419	23.4138	12.9024	3.46407	0.0151739	NA
T6M6Br2_CL351Contig2_1	12.42	24.84	0.002667	0.0422907	NA	NA	NA	NA	NA	NA	NA
T6M6Br2_k37_Locus_1860_Transcript_2_1	12.42	24.84	0.00267767	0.0423713	NA	NA	NA	NA	NA	NA	ribulose-phosphate 3-epimerase-like [Mizuhopecten yessoensis]
T12M2Br2_CL1Contig3320_1	16.56	22.77	0.00267929	0.0423769	20.3673	0.00395971	27.9285	269.499	4.59889	0.00881372	NA
T12M2Br2_k69_Locus_15474_Transcript_2_1	2.07	24.84	0.00268945	0.0423979	NA	NA	NA	NA	NA	NA	NA
T1M4Br2_k25_Locus_5447_Transcript_7_1	2.07	24.84	0.00270144	0.0425072	NA	NA	NA	NA	NA	NA	NA
T12M2Br2_k37_Locus_961_Transcript_1_1	12.42	24.84	0.00271974	0.0427152	NA	NA	NA	NA	NA	NA	PREDICTED: gastric triacylglycerol lipase [Crassostrea gigas]<>PREDICTED: gastric triacylglycerol lipase [Crassostrea gigas]
T1M4Br2_CL1Contig5141_1	2.07	24.84	0.00272151	0.0427183	NA	NA	NA	NA	NA	NA	NA
T12M2Br2_k69_Locus_17423_Transcript_1_1	8.28	24.84	0.00275904	0.0430707	NA	NA	NA	NA	NA	NA	PREDICTED: probable N-acetylgalactosaminyltransferase 9 isoform X2 [Crassostrea gigas]
T6M6Br2_CL1Contig3345_1	14.49	24.84	0.00276445	0.0431351	NA	NA	NA	NA	NA	NA	transforming growth factor-beta receptor-associated protein 1-like [Mizuhopecten yessoensis]
T12M2Br2_k55_Locus_13056_Transcript_1_1	2.07	22.77	0.00279008	0.0434142	22.6818	0.0368074	10.2522	24.354	0.335493	0.0425622	NA
T4M4Br2_CL293Contig1_1	6.21	24.84	0.00281136	0.0436242	NA	NA	NA	NA	NA	NA	PREDICTED: heat shock 70 kDa protein 12B [Crassostrea gigas]
T1M4Br2_k25_Locus_1307_Transcript_1_1	2.07	24.84	0.00281137	0.0436242	NA	NA	NA	NA	NA	NA	hypothetical protein HELRODRAFT_184006 [Helobdella robusta]
T12M2Br2_k25_Locus_18172_Transcript_4_1	2.07	22.77	0.00282594	0.0437539	20.7917	4.22693e-06	141.452	25.9862	1.10496	0.000293195	NA
T6M6Br2_k43_Locus_5234_Transcript_3_1	18.63	22.77	0.00282599	0.0437539	21.234	0.0145089	29.1951	435.85	4.77004	0.0205815	innexin unc-9-like isoform X2 [Mizuhopecten yessoensis]
T12M2Br2_CL1Contig1507_1	12.42	24.84	0.00289661	0.044556	21.6957	0.016727	8.91023	38.8426	4.03159	0.022816	NA
T1M4Br2_CL9373Contig1_1	14.49	20.7	0.00289815	0.0445593	21.0105	0.00159752	15.92	7.1423	4.35517	0.00514942	NA
T4M4Br2_k55_Locus_10740_Transcript_1_1	2.07	24.84	0.00291216	0.0447024	NA	NA	NA	NA	NA	NA	NA
T12M2Br2_k43_Locus_15145_Transcript_1_1	2.07	24.84	0.00292318	0.0448007	NA	NA	NA	NA	NA	NA	eukaryotic translation initiation factor 1 [Lingula anatina]
T6M6Br2_k37_Locus_7319_Transcript_1_1	14.49	24.84	0.00294187	0.0449643	22.9425	0.00765329	12.2168	111.792	4.05208	0.0133626	PREDICTED: ABC transporter B family member 25 isoform X1 [Crassostrea gigas]
T1M4Br2_k37_Locus_19730_Transcript_7_1	14.49	22.77	0.00294911	0.0450339	24.3415	0.00853903	35.9563	16.968	3.41165	0.0143733	NA
T1M4Br2_k49_Locus_20255_Transcript_6_1	12.42	24.84	0.00297175	0.0452929	NA	NA	NA	NA	NA	NA	PREDICTED: SEC14-like protein 2 [Biomphalaria glabrata]<>PREDICTED: SEC14-like protein 2 [Biomphalaria glabrata]<>PREDICTED: SEC14-like protein 2 [Biomphalaria glabrata]
T6M6Br2_CL1Contig4582_1	2.07	24.84	0.00297582	0.0452929	NA	NA	NA	NA	NA	NA	NA
T12M2Br2_CL3439Contig1_1	6.21	24.84	0.00298312	0.0453371	NA	NA	NA	NA	NA	NA	NA
T12M2Br2_CL561Contig1_1	24.84	24.84	0.00298409	0.0453371	NA	NA	NA	NA	NA	NA	NA
T12M2Br2_CL10390Contig1_1	18.63	24.84	0.00298648	0.0453371	NA	NA	NA	NA	NA	NA	NA
T12M2Br2_k61_Locus_7380_Transcript_7_1	20.7	24.84	0.0029887	0.04535	NA	NA	NA	NA	NA	NA	NA
T6M6Br2_k25_Locus_29019_Transcript_2_1	2.07	24.84	0.00299096	0.0453511	22.1778	0.00201637	13.3462	215.31	1.39759	0.00590876	PREDICTED: uncharacterized protein LOC105334161 isoform X4 [Crassostrea gigas]
T12M2Br2_k31_Locus_15112_Transcript_5_1	2.07	24.84	0.00299754	0.0453816	21.9341	0.0136575	9.4643	157.921	1.25261	0.0197034	NA
T6M6Br2_k25_Locus_6123_Transcript_2_1	4.14	22.77	0.00300489	0.0453937	23.4824	0.00174882	42.4489	42.3249	0.667063	0.00542827	NA
T12M2Br2_CL2239Contig1_1	12.42	24.84	0.00300383	0.0453937	NA	NA	NA	NA	NA	NA	NA
T6M6Br2_k61_Locus_6643_Transcript_13_1	12.42	24.84	0.00300419	0.0453937	NA	NA	NA	NA	NA	NA	NA
T4M4Br2_k25_Locus_2153_Transcript_3_1	24.84	24.84	0.00300428	0.0453937	NA	NA	NA	NA	NA	NA	NA
T4M4Br2_CL1Contig701_1	12.42	24.84	0.00301516	0.0454845	NA	NA	NA	NA	NA	NA	nephrin-like [Mizuhopecten yessoensis]
T6M6Br2_CL1Contig3117_1	14.49	24.84	0.0030202	0.0455196	NA	NA	NA	NA	NA	NA	NA
T12M2Br2_CL23Contig8_1	12.42	24.84	0.00303199	0.0455951	NA	NA	NA	NA	NA	NA	low-density lipoprotein receptor-related protein 6 [Trichogramma pretiosum]
T1M4Br2_CL326Contig2_1	2.07	24.84	0.00305027	0.0457881	NA	NA	NA	NA	NA	NA	coiled-coil domain-containing protein 57-like [Mizuhopecten yessoensis]
T4M4Br2_k31_Locus_14989_Transcript_1_1	2.07	22.77	0.00305753	0.0458561	22.427	0.0199302	11.3406	22.532	0.323806	0.0260706	NA
T1M4Br2_k43_Locus_14359_Transcript_5_1	2.07	24.84	0.00306286	0.0458984	NA	NA	NA	NA	NA	NA	transcription initiation factor TFIID subunit 10-like isoform X1 [Crassostrea virginica]<>transcription initiation factor TFIID subunit 10-like isoform X1 [Crassostrea virginica]
T12M2Br2_CL4702Contig1_1	16.56	24.84	0.00308279	0.04605	NA	NA	NA	NA	NA	NA	LOW QUALITY PROTEIN: protein FAM98A-like [Crassostrea virginica]
T1M4Br2_CL1Contig1141_1	4.14	24.84	0.00308601	0.046056	NA	NA	NA	NA	NA	NA	NA
T6M6Br2_k49_Locus_13103_Transcript_1_2	20.7	24.84	0.00309018	0.046058	NA	NA	NA	NA	NA	NA	uncharacterized protein LOC111118864 isoform X3 [Crassostrea virginica]<>uncharacterized protein LOC111118864 isoform X3 [Crassostrea virginica]
T4M4Br2_k25_Locus_9858_Transcript_1_1	2.07	24.84	0.00309525	0.0460785	NA	NA	NA	NA	NA	NA	PREDICTED: pre-mRNA-splicing factor SPF27 [Crassostrea gigas]
T4M4Br2_k25_Locus_4011_Transcript_1_1	20.7	24.84	0.00309833	0.0460978	NA	NA	NA	NA	NA	NA	glycosylphosphatidylinositol anchor attachment 1 protein-like [Crassostrea virginica]
T12M2Br2_CL1Contig3507_1	12.42	24.84	0.0031061	0.0461912	NA	NA	NA	NA	NA	NA	caspase-6-like isoform X2 [Crassostrea virginica]
T4M4Br2_CL1Contig2240_1	2.07	24.84	0.00311338	0.0462602	NA	NA	NA	NA	NA	NA	NA
T6M6Br2_k69_Locus_26337_Transcript_1_1	12.42	24.84	0.0031292	0.0464132	23.2093	0.0266132	20.1821	24.6446	3.69921	0.0325904	trafficking protein particle complex subunit 12-like [Mizuhopecten yessoensis]
T12M2Br2_k25_Locus_14446_Transcript_9_1	20.7	24.84	0.00317342	0.0468829	NA	NA	NA	NA	NA	NA	aspartate, glycine, lysine and serine-rich protein-like isoform X3 [Mizuhopecten yessoensis]
T12M2Br2_CL1Contig2266_1	2.07	20.7	0.00317526	0.0468895	20.7917	0.00445003	12.2844	84.9695	0.349386	0.00949091	NA
T1M4Br2_k37_Locus_9695_Transcript_2_1	2.07	22.77	0.0031898	0.0470421	23.7619	0.00357113	29.613	17.3835	0.400721	0.00827265	NA
T1M4Br2_k43_Locus_16722_Transcript_1_1	2.07	24.84	0.00320135	0.0471053	NA	NA	NA	NA	NA	NA	NA
T1M4Br2_k61_Locus_4110_Transcript_1_1	10.35	24.84	0.00321829	0.0471933	24.0482	0.0174959	19.4553	10.5116	3.56769	0.0235768	NA
T6M6Br2_k31_Locus_20001_Transcript_1_1	12.42	24.84	0.0032163	0.0471933	NA	NA	NA	NA	NA	NA	di-N-acetylchitobiase-like [Mizuhopecten yessoensis]
T12M2Br2_CL6967Contig1_1	2.07	24.84	0.0032179	0.0471933	NA	NA	NA	NA	NA	NA	NA
T12M2Br2_k43_Locus_16766_Transcript_1_1	12.42	24.84	0.0032183	0.0471933	NA	NA	NA	NA	NA	NA	PREDICTED: estradiol 17-beta-dehydrogenase 8-like [Crassostrea gigas]
T6M6Br2_CL1Contig3926_1	8.28	24.84	0.00322455	0.0472643	NA	NA	NA	NA	NA	NA	leucine-rich repeat-containing protein 3 [Paramormyrops kingsleyae]
T12M2Br2_CL600Contig1_1	12.42	24.84	0.00322913	0.0472885	NA	NA	NA	NA	NA	NA	NA
T1M4Br2_CL4792Contig1_1	2.07	24.84	0.00323042	0.0472885	NA	NA	NA	NA	NA	NA	PREDICTED: 60S ribosomal protein L38 isoform X2 [Aplysia californica]
T6M6Br2_CL1Contig3529_1	12.42	24.84	0.00323646	0.0473356	20.7917	0.000834218	51.2334	46.6423	4.22792	0.00361738	NA
T1M4Br2_k31_Locus_9019_Transcript_1_1	2.07	24.84	0.00325934	0.0475875	NA	NA	NA	NA	NA	NA	NA
T6M6Br2_k25_Locus_16599_Transcript_1_1	16.56	24.84	0.00326114	0.0475932	NA	NA	NA	NA	NA	NA	NA
T1M4Br2_k25_Locus_6253_Transcript_1_1	2.07	24.84	0.00327281	0.0476601	NA	NA	NA	NA	NA	NA	ZZ-type zinc finger-containing protein 3-like [Crassostrea virginica]
T4M4Br2_k43_Locus_23293_Transcript_1_1	12.42	24.84	0.00327611	0.0476667	NA	NA	NA	NA	NA	NA	NA
T4M4Br2_k55_Locus_10315_Transcript_1_1	24.84	24.84	0.00328197	0.0477115	NA	NA	NA	NA	NA	NA	NA
T6M6Br2_k61_Locus_7006_Transcript_3_1	24.84	24.84	0.00328469	0.0477115	NA	NA	NA	NA	NA	NA	NA
T4M4Br2_k49_Locus_536_Transcript_3_1	12.42	24.84	0.00329897	0.0478749	NA	NA	NA	NA	NA	NA	early endosome antigen 1-like isoform X3 [Mizuhopecten yessoensis]
T1M4Br2_CL1695Contig1_1	18.63	24.84	0.00331795	0.0480673	NA	NA	NA	NA	NA	NA	NA
T12M2Br2_k25_Locus_12_Transcript_9669_11	2.07	24.84	0.0033375	0.0482706	NA	NA	NA	NA	NA	NA	general transcription factor IIH subunit 3-like isoform X1 [Mizuhopecten yessoensis]
T1M4Br2_k65_Locus_663_Transcript_4_1	12.42	24.84	0.00334181	0.0482706	NA	NA	NA	NA	NA	NA	uncharacterized protein LOC110447478 isoform X1 [Mizuhopecten yessoensis]<>uncharacterized protein LOC110447478 isoform X1 [Mizuhopecten yessoensis]
T12M2Br2_k37_Locus_3997_Transcript_8_1	24.84	24.84	0.00334581	0.0483022	NA	NA	NA	NA	NA	NA	NA
T1M4Br2_k55_Locus_6769_Transcript_1_1	4.14	20.7	0.00335143	0.0483025	21.4624	0.00737865	13.8354	55.1879	1.06757	0.0130209	NA
T12M2Br2_CL1Contig224_1	20.7	24.84	0.00335493	0.0483323	NA	NA	NA	NA	NA	NA	Na(+)/H(+) exchange regulatory cofactor NHE-RF1-like isoform X1 [Mizuhopecten yessoensis]
T4M4Br2_k55_Locus_4570_Transcript_4_1	14.49	24.84	0.00335923	0.0483382	NA	NA	NA	NA	NA	NA	cathepsin O-like [Mizuhopecten yessoensis]
T4M4Br2_CL2210Contig1_1	2.07	24.84	0.00336698	0.0483935	NA	NA	NA	NA	NA	NA	NA
T12M2Br2_k31_Locus_28202_Transcript_1_1	12.42	24.84	0.00337027	0.0483936	NA	NA	NA	NA	NA	NA	PREDICTED: 4-hydroxyphenylpyruvate dioxygenase-like [Crassostrea gigas]
T1M4Br2_k65_Locus_22496_Transcript_1_1	2.07	24.84	0.00337199	0.0483936	NA	NA	NA	NA	NA	NA	NA
T1M4Br2_k65_Locus_24158_Transcript_2_1	2.07	24.84	0.00337215	0.0483936	NA	NA	NA	NA	NA	NA	NA
T12M2Br2_CL2927Contig1_1	14.49	20.7	0.00338952	0.0485807	21.0105	0.00176014	61.2016	2.49076	4.10549	0.00545375	uncharacterized protein CXorf57-like isoform X2 [Mizuhopecten yessoensis]
T12M2Br2_CL554Contig1_1	2.07	24.84	0.00339955	0.0486725	NA	NA	NA	NA	NA	NA	NA
T4M4Br2_k65_Locus_8547_Transcript_1_1	2.07	24.84	0.00340064	0.0486725	NA	NA	NA	NA	NA	NA	NA
T4M4Br2_CL8307Contig1_1	20.7	24.84	0.00341875	0.0488538	NA	NA	NA	NA	NA	NA	vesicle-associated membrane protein 711-like [Mizuhopecten yessoensis]
T4M4Br2_CL1Contig3665_1	14.49	24.84	0.00342125	0.048856	NA	NA	NA	NA	NA	NA	NA
T1M4Br2_CL1Contig3089_1	12.42	24.84	0.00342326	0.048856	NA	NA	NA	NA	NA	NA	bromodomain-containing protein 4-like [Mizuhopecten yessoensis]
T1M4Br2_k69_Locus_9392_Transcript_1_1	2.07	24.84	0.0034323	0.0489527	NA	NA	NA	NA	NA	NA	NA
T6M6Br2_CL486Contig1_3	24.84	24.84	0.00343449	0.0489539	NA	NA	NA	NA	NA	NA	PREDICTED: ras-related C3 botulinum toxin substrate 1-like [Sinocyclocheilus grahami]<>PREDICTED: ras-related C3 botulinum toxin substrate 1-like [Sinocyclocheilus anshuiensis]<>PREDICTED: ras-related C3 botulinum toxin substrate 1-like [Sinocyclocheilus rhinocerous]
T6M6Br2_CL4215Contig1_1	12.42	24.84	0.00347034	0.0493114	NA	NA	NA	NA	NA	NA	PREDICTED: GPI-anchor transamidase-like [Crassostrea gigas]
T4M4Br2_CL1Contig656_1	24.84	24.84	0.00347278	0.0493114	NA	NA	NA	NA	NA	NA	NA
T1M4Br2_CL1Contig4311_1	24.84	24.84	0.00348875	0.0494964	NA	NA	NA	NA	NA	NA	NA
T1M4Br2_k25_Locus_23395_Transcript_2_1	20.7	24.84	0.00349632	0.0495602	NA	NA	NA	NA	NA	NA	NA
T12M2Br2_CL1Contig2172_1	12.42	20.7	0.00353716	0.0499302	21.9341	0.020098	13.5702	9.26125	4.33343	0.0262058	NA
T6M6Br2_k69_Locus_3045_Transcript_7_1	2.07	24.84	0.00354189	0.0499473	NA	NA	NA	NA	NA	NA	uncharacterized protein LOC111135196 isoform X1 [Crassostrea virginica]
T4M4Br2_k25_Locus_5400_Transcript_11_1	10.35	24.84	0.00354516	0.0499563	NA	NA	NA	NA	NA	NA	putative leucine-rich repeat-containing protein DDB_G0290503 isoform X23 [Mizuhopecten yessoensis]
T6M6Br2_k25_Locus_33514_Transcript_1_1	2.07	24.84	0.00354644	0.0499563	NA	NA	NA	NA	NA	NA	PREDICTED: small integral membrane protein 20 [Nicrophorus vespilloides]
T6M6Br2_k55_Locus_6768_Transcript_5_1	NA	NA	NA	NA	24.0482	7.83757e-06	69.5268	32.3259	3.65807	0.000396275	serine/arginine-rich splicing factor 7-like [Crassostrea virginica]
T1M4Br2_k31_Locus_11506_Transcript_1_1	NA	NA	NA	NA	23.7619	2.59868e-05	14.4786	1292.59	3.89158	0.0006947	PREDICTED: V-type proton ATPase 16 kDa proteolipid subunit-like [Crassostrea gigas]
T1M4Br2_CL1697Contig1_1	NA	NA	NA	NA	23.7619	6.39841e-05	41.1602	67.5348	3.15592	0.00104242	uncharacterized protein LOC111103465 isoform X10 [Crassostrea virginica]
T4M4Br2_k37_Locus_34118_Transcript_1_1	NA	NA	NA	NA	23.7619	6.68008e-05	64.853	49.4966	0.42762	0.00106001	NA
T1M4Br2_k55_Locus_11676_Transcript_2_1	NA	NA	NA	NA	24.3415	0.000121055	48.4932	92.5143	0.23201	0.00139331	NA
T6M6Br2_CL4Contig12_1	NA	NA	NA	NA	24.3415	0.000129847	39.7212	52.1986	0.526824	0.00144457	PREDICTED: uncharacterized protein LOC109617863 [Crassostrea gigas]
T1M4Br2_k37_Locus_11609_Transcript_4_1	NA	NA	NA	NA	24.0482	0.000160146	26.8847	47.9754	0.215962	0.0016069	uncharacterized protein LOC110454129 [Mizuhopecten yessoensis]<>uncharacterized protein LOC110454129 [Mizuhopecten yessoensis]<>uncharacterized protein LOC110454129 [Mizuhopecten yessoensis]
T1M4Br2_k25_Locus_35498_Transcript_1_1	NA	NA	NA	NA	24.0482	0.000229511	27.8283	7.11507	0.46683	0.00190828	zinc finger matrin-type protein 5-like isoform X1 [Crassostrea virginica]
T4M4Br2_k25_Locus_30467_Transcript_2_1	NA	NA	NA	NA	23.7619	0.000254413	11.567	18.212	3.85017	0.00200361	PREDICTED: non-structural maintenance of chromosomes element 3 homolog [Crassostrea gigas]
T4M4Br2_k69_Locus_23858_Transcript_1_1	NA	NA	NA	NA	24.3415	0.00032734	103.557	16.6439	3.98996	0.00228739	NA
T6M6Br2_k37_Locus_10942_Transcript_2_2	NA	NA	NA	NA	23.7619	0.000338798	64.9448	26.83	0.487417	0.00232194	solute carrier family 28 member 3-like [Mizuhopecten yessoensis]
T1M4Br2_CL88Contig3_2	NA	NA	NA	NA	24.0482	0.000368983	129.757	11.5613	3.58356	0.00242093	serine/threonine-protein kinase nekl-2-like [Mizuhopecten yessoensis]
T1M4Br2_k37_Locus_30061_Transcript_1_1	NA	NA	NA	NA	24.3415	0.000413655	51.8828	13.1026	0.708857	0.0025634	NA
T12M2Br2_CL1Contig1241_1	NA	NA	NA	NA	24.0482	0.000507505	85.98	121.226	0.681876	0.00279918	NA
T4M4Br2_k61_Locus_9895_Transcript_2_1	NA	NA	NA	NA	23.7619	0.000552282	34.4425	69.3322	0.343019	0.00291957	NA
T12M2Br2_k43_Locus_7131_Transcript_1_1	NA	NA	NA	NA	23.7619	0.000721454	42.292	17.421	3.81671	0.00336079	transmembrane protein 251-like [Mizuhopecten yessoensis]
T12M2Br2_CL1Contig1086_1	NA	NA	NA	NA	23.7619	0.000976464	81.7674	93.3765	3.7936	0.0039187	PREDICTED: 1,2-dihydroxy-3-keto-5-methylthiopentene dioxygenase-like [Crassostrea gigas]
T4M4Br2_k43_Locus_2591_Transcript_9_1	NA	NA	NA	NA	24.0482	0.00114019	27.8749	35.647	3.50686	0.00425258	PREDICTED: golgin-45-like [Crassostrea gigas]<>PREDICTED: golgin-45-like [Crassostrea gigas]
T12M2Br2_k31_Locus_24004_Transcript_3_1	NA	NA	NA	NA	24.3415	0.00127538	19.5431	12.77	4.01834	0.00453194	putative uncharacterized protein DDB_G0267716 isoform X2 [Crassostrea virginica]
T12M2Br2_k61_Locus_19061_Transcript_1_1	NA	NA	NA	NA	24.3415	0.00138339	15.7698	18.2229	0.542039	0.00473774	NA
T4M4Br2_k49_Locus_21296_Transcript_1_1	NA	NA	NA	NA	24.3415	0.00156491	15.5058	1.56979	3.46265	0.00507799	NA
T1M4Br2_k49_Locus_8174_Transcript_6_1	NA	NA	NA	NA	24.0482	0.00158078	42.5933	50.0943	3.58052	0.00510712	F-box/WD repeat-containing protein 1A-like isoform X1 [Mizuhopecten yessoensis]
T6M6Br2_k25_Locus_3624_Transcript_1_1	NA	NA	NA	NA	23.7619	0.00158633	34.6761	22.9352	3.3028	0.00512054	anaphase-promoting complex subunit 1-like [Crassostrea virginica]<>anaphase-promoting complex subunit 1-like [Crassostrea virginica]
T6M6Br2_CL4388Contig1_1	NA	NA	NA	NA	24.3415	0.00170256	42.2559	21.8065	3.41301	0.00534773	LOW QUALITY PROTEIN: centrosomal protein of 112 kDa-like [Crassostrea virginica]
T4M4Br2_k37_Locus_7431_Transcript_1_1	NA	NA	NA	NA	24.3415	0.0017779	74.9001	219.461	3.88063	0.00547803	peflin-like [Crassostrea virginica]
T12M2Br2_k55_Locus_1536_Transcript_1_1	NA	NA	NA	NA	23.7619	0.00179171	28.7385	164.653	0.405232	0.00549577	NA
T1M4Br2_k65_Locus_35009_Transcript_2_1	NA	NA	NA	NA	24.3415	0.00186633	38.3119	19.0025	0.274219	0.00564058	NA
T4M4Br2_k69_Locus_24643_Transcript_1_1	NA	NA	NA	NA	24.3415	0.00264966	25.8146	76.1844	0.0467889	0.00689345	NA
T1M4Br2_CL1Contig1961_1	NA	NA	NA	NA	24.0482	0.00305675	12.5192	53.9531	3.1528	0.00752253	NA
T4M4Br2_k55_Locus_27300_Transcript_1_1	NA	NA	NA	NA	23.7619	0.00320601	35.6868	9.5637	4.0153	0.00774693	uncharacterized protein LOC110445469 isoform X1 [Mizuhopecten yessoensis]
T1M4Br2_k61_Locus_3375_Transcript_1_1	NA	NA	NA	NA	23.7619	0.00320964	17.9452	10.8966	4.13056	0.0077519	NA
T12M2Br2_k25_Locus_20041_Transcript_6_1	NA	NA	NA	NA	24.3415	0.00332036	41.1262	59.8179	3.55217	0.00792107	NA
T1M4Br2_k65_Locus_7642_Transcript_1_1	NA	NA	NA	NA	23.7619	0.00375794	25.713	86.6379	0.353183	0.00854955	NA
T12M2Br2_CL1Contig743_1	NA	NA	NA	NA	24.0482	0.00398762	30.5401	87.4741	3.86343	0.00884382	uncharacterized protein LOC111129627 [Crassostrea virginica]
T1M4Br2_k49_Locus_1021_Transcript_3_1	NA	NA	NA	NA	24.3415	0.00440118	38.2523	380.491	0.187995	0.00941682	perlucin-like protein [Crassostrea virginica]
T6M6Br2_k37_Locus_1238_Transcript_4_1	NA	NA	NA	NA	24.0482	0.00443921	35.7643	165.204	3.33538	0.00947555	uncharacterized protein LOC111100878 isoform X1 [Crassostrea virginica]<>uncharacterized protein LOC111100878 isoform X1 [Crassostrea virginica]
T12M2Br2_CL1Contig3566_1	NA	NA	NA	NA	23.7619	0.00445511	14.6337	124.538	4.02321	0.00949684	PREDICTED: uncharacterized protein LOC102810040 [Saccoglossus kowalevskii]
T1M4Br2_k65_Locus_21486_Transcript_1_1	NA	NA	NA	NA	24.0482	0.00461286	29.9058	4.11921	0.663089	0.00970259	NA
T1M4Br2_k25_Locus_5545_Transcript_2_1	NA	NA	NA	NA	24.0482	0.00534082	9.9787	22.8364	0.535422	0.0106266	PREDICTED: leucine-rich repeat protein SHOC-2 [Crassostrea gigas]<>PREDICTED: leucine-rich repeat protein SHOC-2 [Crassostrea gigas]
T12M2Br2_k31_Locus_2712_Transcript_1_1	NA	NA	NA	NA	23.7619	0.00564428	9.64794	36.6491	0.416704	0.0110078	NA
T12M2Br2_k55_Locus_23509_Transcript_2_1	NA	NA	NA	NA	24.0482	0.00622717	16.1185	26.9929	0.422271	0.0117281	U3 small nucleolar ribonucleoprotein protein IMP3 [Lingula anatina]
T6M6Br2_CL1906Contig1_1	NA	NA	NA	NA	23.7619	0.0063398	39.2269	495.378	0.215272	0.0118557	NA
T12M2Br2_k69_Locus_860_Transcript_13_1	NA	NA	NA	NA	24.0482	0.00655938	11.165	130.117	3.58918	0.012106	PREDICTED: uncharacterized protein LOC109478536 [Branchiostoma belcheri]
T12M2Br2_CL4446Contig1_1	NA	NA	NA	NA	23.7619	0.00813807	50.307	15.4133	3.73635	0.0139327	PREDICTED: fibrinogen C domain-containing protein 1-like [Amphimedon queenslandica]
T12M2Br2_k43_Locus_12081_Transcript_1_1	NA	NA	NA	NA	24.0482	0.00853272	9.54692	5.57835	0.68843	0.0143666	NA
T6M6Br2_k69_Locus_27240_Transcript_1_1	NA	NA	NA	NA	24.0482	0.0085584	62.5134	107.487	0.607419	0.01439	NA
T12M2Br2_k37_Locus_6957_Transcript_18_1	NA	NA	NA	NA	24.3415	0.00867798	20.5072	112.167	0.424319	0.0145284	PREDICTED: KRAB-A domain-containing protein 2 [Stegastes partitus]
T4M4Br2_k25_Locus_5677_Transcript_8_1	NA	NA	NA	NA	23.7619	0.00940821	10.5284	24.5322	3.64008	0.01534	NA
T12M2Br2_CL4555Contig1_1	NA	NA	NA	NA	24.3415	0.00964329	9.03006	57.9464	3.63197	0.0156052	serine/threonine-protein kinase 26-like isoform X5 [Crassostrea virginica]
T12M2Br2_k49_Locus_12816_Transcript_1_1	NA	NA	NA	NA	24.3415	0.00965517	14.9382	73.6174	0.792185	0.0156175	NA
T12M2Br2_k65_Locus_1290_Transcript_4_1	NA	NA	NA	NA	23.7619	0.0124333	15.1173	71.9122	0.338547	0.0184772	NA
T4M4Br2_k49_Locus_1109_Transcript_128_1	NA	NA	NA	NA	23.7619	0.013987	35.6392	117.744	3.75133	0.0200321	E3 ubiquitin-protein ligase MIB2-like isoform X2 [Crassostrea virginica]
T4M4Br2_k69_Locus_5314_Transcript_2_1	NA	NA	NA	NA	24.3415	0.0151793	18.2776	22.9869	0.101054	0.021264	NA
T6M6Br2_k25_Locus_9956_Transcript_3_1	NA	NA	NA	NA	23.7619	0.0169863	38.5212	12.3724	3.44899	0.0230667	trichohyalin-like isoform X13 [Crassostrea virginica]
T4M4Br2_CL5915Contig1_1	NA	NA	NA	NA	24.0482	0.0206111	8.15067	36.3809	0.458089	0.0267188	uncharacterized protein LOC111109321 [Crassostrea virginica]<>uncharacterized protein LOC111109321 [Crassostrea virginica]
T6M6Br2_k61_Locus_6653_Transcript_1_1	NA	NA	NA	NA	23.7619	0.0213325	9.84917	8.85479	3.74889	0.0274432	NA
T1M4Br2_k61_Locus_10717_Transcript_6_1	NA	NA	NA	NA	24.3415	0.0234395	17.8662	36.9081	3.81484	0.02951	NA
T6M6Br2_CL1Contig3541_1	NA	NA	NA	NA	24.3415	0.0237093	9.84148	76.3698	0.657905	0.0297583	NA
T12M2Br2_k61_Locus_9904_Transcript_1_1	NA	NA	NA	NA	24.0482	0.0264621	52.9463	114.189	3.84318	0.0324412	PREDICTED: 60 kDa SS-A/Ro ribonucleoprotein-like [Saccoglossus kowalevskii]
T6M6Br2_k61_Locus_1415_Transcript_102_1	NA	NA	NA	NA	24.3415	0.02671	12.7997	491.559	0.0192292	0.0326948	tripartite motif-containing protein 2-like [Stylophora pistillata]
T4M4Br2_CL39Contig4_1	NA	NA	NA	NA	24.3415	0.0290069	13.9319	54.5149	3.56811	0.0349542	NA
T6M6Br2_CL1Contig3415_1	NA	NA	NA	NA	23.7619	0.0300398	10.4825	16.9003	4.05982	0.0360101	NA
T4M4Br2_k31_Locus_2916_Transcript_2_1	NA	NA	NA	NA	23.7619	0.0314627	12.2775	33.4355	0.836132	0.0374145	NA
T4M4Br2_CL15Contig7_1	NA	NA	NA	NA	24.0482	0.0324413	8.77237	12.9412	4.00046	0.0383268	heat shock 70 kDa protein 12B-like isoform X1 [Mizuhopecten yessoensis]
T12M2Br2_k25_Locus_6254_Transcript_1_1	NA	NA	NA	NA	24.3415	0.0328828	9.22391	28.4611	3.53923	0.0387712	NA
T4M4Br2_CL578Contig2_1	NA	NA	NA	NA	24.3415	0.0400378	19.146	95.0086	0.867895	0.0456662	cubilin-like [Stylophora pistillata]
T4M4Br2_CL10748Contig1_1	NA	NA	NA	NA	24.0482	0.0420992	9.49798	92.8586	3.51346	0.0476436	uncharacterized protein LOC111106952 isoform X1 [Crassostrea virginica]
T6M6Br2_k65_Locus_1339_Transcript_1_1	NA	NA	NA	NA	23.7619	0.0426711	130.443	17.8646	0.615817	0.0481599	NA
T12M2Br2_k55_Locus_2379_Transcript_11_1	NA	NA	NA	NA	24.3415	0.0436767	11.6021	64.8098	3.77304	0.0491162	NA
