# Supplementary material for: Biological rhythms in the deep-sea hydrothermal mussel Bathymodiolus azoricus
Source: Nat Commun. 2020 Jul 10;11:3454. doi: 10.1038/s41467-020-17284-4 (PMC7351958; doi:10.1038/s41467-020-17284-4)
Supplement: Supplementary file 6 — Supplementary Data 2 [file 41467_2020_17284_MOESM6_ESM.xlsx]

## Sheet: GO_BP_all_insitu_CT
Supplementary Data 2a. Enrichment analysis of all rhythmic transcripts identified in the circatidal range (10,4-14,4h) for the in situ experiment.
	GO.ID	Term	Annotated	Significant	Expected	classicFisher	BH
1	GO:0042554	superoxide anion generation	4	3	0.32	0.0019	0.0434
2	GO:0071705	nitrogen compound transport	151	22	12.1	0.0041	0.0434
3	GO:0006801	superoxide metabolic process	10	4	0.8	0.0058	0.0434
4	GO:0043087	regulation of GTPase activity	10	4	0.8	0.0058	0.0434
5	GO:0006810	transport	615	66	49.27	0.0063	0.0434
6	GO:0071702	organic substance transport	176	24	14.1	0.0065	0.0434
7	GO:0051234	establishment of localization	620	66	49.67	0.0076	0.0434
8	GO:0006865	amino acid transport	6	3	0.48	0.0085	0.0434
9	GO:0072593	reactive oxygen species metabolic process	11	4	0.88	0.0085	0.0434
10	GO:0051179	localization	637	67	51.03	0.0094	0.0434
11	GO:0006613	cotranslational protein targeting to membrane	7	3	0.56	0.0140	0.0434
12	GO:0006614	SRP-dependent cotranslational protein targeting to membrane	7	3	0.56	0.0140	0.0434
13	GO:0045047	protein targeting to ER	7	3	0.56	0.0140	0.0434
14	GO:0072599	establishment of protein localization to endoplasmic reticulum	7	3	0.56	0.0140	0.0434
15	GO:0042273	ribosomal large subunit biogenesis	3	2	0.24	0.0182	0.0434
16	GO:1902532	negative regulation of intracellular signal transduction	3	2	0.24	0.0182	0.0434
17	GO:0000910	cytokinesis	8	3	0.64	0.0211	0.0434
18	GO:0006612	protein targeting to membrane	8	3	0.64	0.0211	0.0434
19	GO:0015988	energy coupled proton transmembrane transport, against electrochemical gradient	14	4	1.12	0.0213	0.0434
20	GO:0015991	ATP hydrolysis coupled proton transport	14	4	1.12	0.0213	0.0434
21	GO:0034314	Arp2/3 complex-mediated actin nucleation	14	4	1.12	0.0213	0.0434
22	GO:0051301	cell division	14	4	1.12	0.0213	0.0434
23	GO:0090662	ATP hydrolysis coupled transmembrane transport	14	4	1.12	0.0213	0.0434
24	GO:0099131	ATP hydrolysis coupled ion transmembrane transport	14	4	1.12	0.0213	0.0434
25	GO:0099132	ATP hydrolysis coupled cation transmembrane transport	14	4	1.12	0.0213	0.0434
26	GO:0051641	cellular localization	156	20	12.5	0.0231	0.0434
27	GO:0044087	regulation of cellular component biogenesis	22	5	1.76	0.0271	0.0434
28	GO:0015031	protein transport	130	17	10.41	0.0292	0.0434
29	GO:0015931	nucleobase-containing compound transport	9	3	0.72	0.0298	0.0434
30	GO:0070972	protein localization to endoplasmic reticulum	9	3	0.72	0.0298	0.0434
31	GO:0008104	protein localization	141	18	11.3	0.0314	0.0434
32	GO:0046907	intracellular transport	132	17	10.57	0.0333	0.0434
33	GO:0006886	intracellular protein transport	103	14	8.25	0.0340	0.0434
34	GO:0030838	positive regulation of actin filament polymerization	16	4	1.28	0.0341	0.0434
35	GO:0031334	positive regulation of protein complex assembly	16	4	1.28	0.0341	0.0434
36	GO:0032273	positive regulation of protein polymerization	16	4	1.28	0.0341	0.0434
37	GO:0044089	positive regulation of cellular component biogenesis	16	4	1.28	0.0341	0.0434
38	GO:0045010	actin nucleation	16	4	1.28	0.0341	0.0434
39	GO:0051336	regulation of hydrolase activity	16	4	1.28	0.0341	0.0434
40	GO:0051495	positive regulation of cytoskeleton organization	16	4	1.28	0.0341	0.0434
41	GO:1902905	positive regulation of supramolecular fiber organization	16	4	1.28	0.0341	0.0434
42	GO:0055085	transmembrane transport	214	25	17.14	0.0341	0.0434
43	GO:0006897	endocytosis	4	2	0.32	0.0345	0.0434
44	GO:0015858	nucleoside transport	4	2	0.32	0.0345	0.0434
45	GO:0032465	regulation of cytokinesis	4	2	0.32	0.0345	0.0434
46	GO:0051302	regulation of cell division	4	2	0.32	0.0345	0.0434
47	GO:0098657	import into cell	4	2	0.32	0.0345	0.0434
48	GO:1901642	nucleoside transmembrane transport	4	2	0.32	0.0345	0.0434
49	GO:0015833	peptide transport	133	17	10.65	0.0355	0.0434
50	GO:0051649	establishment of localization in cell	133	17	10.65	0.0355	0.0434
51	GO:0009605	response to external stimulus	57	9	4.57	0.0357	0.0434
52	GO:0042886	amide transport	134	17	10.74	0.0377	0.0441
53	GO:0045184	establishment of protein localization	134	17	10.74	0.0377	0.0441
54	GO:0034613	cellular protein localization	115	15	9.21	0.0398	0.0447
55	GO:0070727	cellular macromolecule localization	115	15	9.21	0.0398	0.0447
56	GO:0010638	positive regulation of organelle organization	17	4	1.36	0.0418	0.0455
57	GO:0071526	semaphorin-plexin signaling pathway	17	4	1.36	0.0418	0.0455
58	GO:0002376	immune system process	87	12	6.97	0.0432	0.0462
59	GO:0050790	regulation of catalytic activity	33	6	2.64	0.0443	0.0466
60	GO:0032501	multicellular organismal process	51	8	4.09	0.0479	0.0489
61	GO:0016192	vesicle-mediated transport	108	14	8.65	0.0481	0.0489
62	GO:0006479	protein methylation	18	4	1.44	0.0505	0.0505

## Sheet: GO_BP_all_insitu_CD
Supplementary Data 2b. Enrichment analysis of all rhythmic transcripts identified in the circadian range (20-24,8h) for the in situ experiment.
	GO.ID	Term	Annotated	Significant	Expected	classicFisher	BH
1	GO:0007250	activation of NF-kappaB-inducing kinase activity	2	2	0.05	0.00056	0.00519
2	GO:0007254	JNK cascade	2	2	0.05	0.00056	0.00519
3	GO:0031098	stress-activated protein kinase signaling cascade	2	2	0.05	0.00056	0.00519
4	GO:0032872	regulation of stress-activated MAPK cascade	2	2	0.05	0.00056	0.00519
5	GO:0032874	positive regulation of stress-activated MAPK cascade	2	2	0.05	0.00056	0.00519
6	GO:0046328	regulation of JNK cascade	2	2	0.05	0.00056	0.00519
7	GO:0046330	positive regulation of JNK cascade	2	2	0.05	0.00056	0.00519
8	GO:0051403	stress-activated MAPK cascade	2	2	0.05	0.00056	0.00519
9	GO:0070302	regulation of stress-activated protein kinase signaling cascade	2	2	0.05	0.00056	0.00519
10	GO:0070304	positive regulation of stress-activated protein kinase signaling cascade	2	2	0.05	0.00056	0.00519
11	GO:1901224	positive regulation of NIK/NF-kappaB signaling	2	2	0.05	0.00056	0.00519
12	GO:0032147	activation of protein kinase activity	3	2	0.07	0.00165	0.00935
13	GO:0038061	NIK/NF-kappaB signaling	3	2	0.07	0.00165	0.00935
14	GO:0043408	regulation of MAPK cascade	3	2	0.07	0.00165	0.00935
15	GO:0043410	positive regulation of MAPK cascade	3	2	0.07	0.00165	0.00935
16	GO:0045860	positive regulation of protein kinase activity	3	2	0.07	0.00165	0.00935
17	GO:1901222	regulation of NIK/NF-kappaB signaling	3	2	0.07	0.00165	0.00935
18	GO:1902533	positive regulation of intracellular signal transduction	3	2	0.07	0.00165	0.00935
19	GO:0001934	positive regulation of protein phosphorylation	4	2	0.1	0.00325	0.0158
20	GO:0033674	positive regulation of kinase activity	4	2	0.1	0.00325	0.0158
21	GO:0080135	regulation of cellular response to stress	4	2	0.1	0.00325	0.0158
22	GO:0000165	MAPK cascade	5	2	0.12	0.00534	0.022695
23	GO:0023014	signal transduction by protein phosphorylation	5	2	0.12	0.00534	0.022695
24	GO:0042327	positive regulation of phosphorylation	5	2	0.12	0.00534	0.022695
25	GO:0007020	microtubule nucleation	6	2	0.14	0.00788	0.0251175
26	GO:0009967	positive regulation of signal transduction	6	2	0.14	0.00788	0.0251175
27	GO:0010562	positive regulation of phosphorus metabolic process	6	2	0.14	0.00788	0.0251175
28	GO:0010647	positive regulation of cell communication	6	2	0.14	0.00788	0.0251175
29	GO:0023056	positive regulation of signaling	6	2	0.14	0.00788	0.0251175
30	GO:0045937	positive regulation of phosphate metabolic process	6	2	0.14	0.00788	0.0251175
31	GO:0046785	microtubule polymerization	6	2	0.14	0.00788	0.0251175
32	GO:0051347	positive regulation of transferase activity	6	2	0.14	0.00788	0.0251175
33	GO:0071705	nitrogen compound transport	151	9	3.59	0.00928	0.0287
34	GO:0031401	positive regulation of protein modification process	7	2	0.17	0.01087	0.03261
35	GO:0015031	protein transport	130	8	3.09	0.01164	0.0339
36	GO:0015833	peptide transport	133	8	3.16	0.01324	0.0361
37	GO:0016192	vesicle-mediated transport	108	7	2.57	0.01378	0.0361
38	GO:0042886	amide transport	134	8	3.18	0.01381	0.0361
39	GO:0045184	establishment of protein localization	134	8	3.18	0.01381	0.0361
40	GO:0045859	regulation of protein kinase activity	8	2	0.19	0.01426	0.0364
41	GO:0019222	regulation of metabolic process	349	15	8.29	0.01734	0.0404
42	GO:0032270	positive regulation of cellular protein metabolic process	9	2	0.21	0.01806	0.0404
43	GO:0051247	positive regulation of protein metabolic process	9	2	0.21	0.01806	0.0404
44	GO:0008104	protein localization	141	8	3.35	0.01830	0.0404
45	GO:0031323	regulation of cellular metabolic process	327	14	7.77	0.02198	0.0404
46	GO:0001932	regulation of protein phosphorylation	10	2	0.24	0.02222	0.0404
47	GO:0031109	microtubule polymerization or depolymerization	10	2	0.24	0.02222	0.0404
48	GO:0043549	regulation of kinase activity	10	2	0.24	0.02222	0.0404
49	GO:0071702	organic substance transport	176	9	4.18	0.02332	0.0404
50	GO:0002115	store-operated calcium entry	1	1	0.02	0.02375	0.0404
51	GO:0002143	tRNA wobble position uridine thiolation	1	1	0.02	0.02375	0.0404
52	GO:0006742	NADP catabolic process	1	1	0.02	0.02375	0.0404
53	GO:0009109	coenzyme catabolic process	1	1	0.02	0.02375	0.0404
54	GO:0010959	regulation of metal ion transport	1	1	0.02	0.02375	0.0404
55	GO:0019364	pyridine nucleotide catabolic process	1	1	0.02	0.02375	0.0404
56	GO:0043461	proton-transporting ATP synthase complex assembly	1	1	0.02	0.02375	0.0404
57	GO:0051924	regulation of calcium ion transport	1	1	0.02	0.02375	0.0404
58	GO:0070071	proton-transporting two-sector ATPase complex assembly	1	1	0.02	0.02375	0.0404
59	GO:0072526	pyridine-containing compound catabolic process	1	1	0.02	0.02375	0.0404
60	GO:2001256	regulation of store-operated calcium entry	1	1	0.02	0.02375	0.0404
61	GO:0006289	nucleotide-excision repair	11	2	0.26	0.02675	0.0447
62	GO:0060255	regulation of macromolecule metabolic process	341	14	8.1	0.03020	0.0484
63	GO:0051338	regulation of transferase activity	12	2	0.29	0.03160	0.0484
64	GO:0033554	cellular response to stress	130	7	3.09	0.03417	0.0484
65	GO:0006886	intracellular protein transport	103	6	2.45	0.03497	0.0484
66	GO:0042325	regulation of phosphorylation	13	2	0.31	0.03678	0.0484
67	GO:0009101	glycoprotein biosynthetic process	55	4	1.31	0.04075	0.0484
68	GO:0031399	regulation of protein modification process	14	2	0.33	0.04225	0.0484
69	GO:0043085	positive regulation of catalytic activity	14	2	0.33	0.04225	0.0484
70	GO:0044093	positive regulation of molecular function	14	2	0.33	0.04225	0.0484
71	GO:0051171	regulation of nitrogen compound metabolic process	324	13	7.7	0.04242	0.0484
72	GO:0080090	regulation of primary metabolic process	324	13	7.7	0.04242	0.0484
73	GO:0048193	Golgi vesicle transport	33	3	0.78	0.04250	0.0484
74	GO:0000966	RNA 5'-end processing	2	1	0.05	0.04694	0.0484
75	GO:0001682	tRNA 5'-leader removal	2	1	0.05	0.04694	0.0484
76	GO:0006023	aminoglycan biosynthetic process	2	1	0.05	0.04694	0.0484
77	GO:0006024	glycosaminoglycan biosynthetic process	2	1	0.05	0.04694	0.0484
78	GO:0006029	proteoglycan metabolic process	2	1	0.05	0.04694	0.0484
79	GO:0006424	glutamyl-tRNA aminoacylation	2	1	0.05	0.04694	0.0484
80	GO:0006433	prolyl-tRNA aminoacylation	2	1	0.05	0.04694	0.0484
81	GO:0006597	spermine biosynthetic process	2	1	0.05	0.04694	0.0484
82	GO:0006677	glycosylceramide metabolic process	2	1	0.05	0.04694	0.0484
83	GO:0006681	galactosylceramide metabolic process	2	1	0.05	0.04694	0.0484
84	GO:0006683	galactosylceramide catabolic process	2	1	0.05	0.04694	0.0484
85	GO:0008215	spermine metabolic process	2	1	0.05	0.04694	0.0484
86	GO:0008216	spermidine metabolic process	2	1	0.05	0.04694	0.0484
87	GO:0008295	spermidine biosynthetic process	2	1	0.05	0.04694	0.0484
88	GO:0010506	regulation of autophagy	2	1	0.05	0.04694	0.0484
89	GO:0015012	heparan sulfate proteoglycan biosynthetic process	2	1	0.05	0.04694	0.0484
90	GO:0016560	protein import into peroxisome matrix, docking	2	1	0.05	0.04694	0.0484
91	GO:0019374	galactolipid metabolic process	2	1	0.05	0.04694	0.0484
92	GO:0019376	galactolipid catabolic process	2	1	0.05	0.04694	0.0484
93	GO:0030166	proteoglycan biosynthetic process	2	1	0.05	0.04694	0.0484
94	GO:0030201	heparan sulfate proteoglycan metabolic process	2	1	0.05	0.04694	0.0484
95	GO:0031329	regulation of cellular catabolic process	2	1	0.05	0.04694	0.0484
96	GO:0034471	ncRNA 5'-end processing	2	1	0.05	0.04694	0.0484
97	GO:0043269	regulation of ion transport	2	1	0.05	0.04694	0.0484
98	GO:0046477	glycosylceramide catabolic process	2	1	0.05	0.04694	0.0484
99	GO:0099116	tRNA 5'-end processing	2	1	0.05	0.04694	0.0484
100	GO:0009100	glycoprotein metabolic process	58	4	1.38	0.04805	0.0486
101	GO:0033036	macromolecule localization	170	8	4.04	0.04816	0.0486
102	GO:0034613	cellular protein localization	115	6	2.73	0.05488	0.05488

## Sheet: GO_BP_all_lab_CT
Supplementary Data 2c. Enrichment analysis of all rhythmic transcripts identified in the circatidal range (10,4-14,4h) for the laboratory experiment.
	GO.ID	Term	Annotated	Significant	Expected	classicFisher	BH
1	GO:0050896	response to stimulus	1061	85	59.8	0.00018	0.01404
2	GO:0009987	cellular process	3440	219	193.88	0.00037	0.01443
3	GO:0006401	RNA catabolic process	20	6	1.13	0.00060	0.015015
4	GO:0006950	response to stress	251	27	14.15	0.00077	0.015015
5	GO:0006974	cellular response to DNA damage stimulus	119	15	6.71	0.00257	0.02896
6	GO:0050789	regulation of biological process	1317	95	74.23	0.00283	0.02896
7	GO:0034655	nucleobase-containing compound catabolic process	54	9	3.04	0.00285	0.02896
8	GO:0006281	DNA repair	109	14	6.14	0.00297	0.02896
9	GO:0048519	negative regulation of biological process	77	11	4.34	0.00358	0.0310
10	GO:0050794	regulation of cellular process	1289	92	72.65	0.00475	0.0322
11	GO:0006730	one-carbon metabolic process	7	3	0.39	0.00523	0.0322
12	GO:0051716	cellular response to stimulus	890	67	50.16	0.00547	0.0322
13	GO:0090304	nucleic acid metabolic process	845	64	47.62	0.00586	0.0322
14	GO:0033554	cellular response to stress	130	15	7.33	0.00600	0.0322
15	GO:0065007	biological regulation	1367	96	77.05	0.00623	0.0322
16	GO:0006725	cellular aromatic compound metabolic process	1042	76	58.73	0.00670	0.0322
17	GO:0044265	cellular macromolecule catabolic process	84	11	4.73	0.00701	0.0322
18	GO:0051726	regulation of cell cycle	52	8	2.93	0.00794	0.0344
19	GO:0019439	aromatic compound catabolic process	65	9	3.66	0.00997	0.0383
20	GO:0007049	cell cycle	102	12	5.75	0.01153	0.0383
21	GO:1901617	organic hydroxy compound biosynthetic process	9	3	0.51	0.01154	0.0383
22	GO:1901360	organic cyclic compound metabolic process	1067	76	60.14	0.01211	0.0383
23	GO:0006139	nucleobase-containing compound metabolic process	1002	72	56.47	0.01214	0.0383
24	GO:0010605	negative regulation of macromolecule metabolic process	35	6	1.97	0.01235	0.0383
25	GO:0022607	cellular component assembly	142	15	8	0.01322	0.0383
26	GO:0044270	cellular nitrogen compound catabolic process	68	9	3.83	0.01327	0.0383
27	GO:0046700	heterocycle catabolic process	68	9	3.83	0.01327	0.0383
28	GO:0046483	heterocycle metabolic process	1046	74	58.95	0.01572	0.0394
29	GO:1901361	organic cyclic compound catabolic process	70	9	3.95	0.01587	0.0394
30	GO:0009892	negative regulation of metabolic process	37	6	2.09	0.01611	0.0394
31	GO:0048523	negative regulation of cellular process	59	8	3.33	0.01665	0.0394
32	GO:0006564	L-serine biosynthetic process	4	2	0.23	0.01761	0.0394
33	GO:0007186	G protein-coupled receptor signaling pathway	121	13	6.82	0.01790	0.0394
34	GO:0009719	response to endogenous stimulus	28	5	1.58	0.01851	0.0394
35	GO:0071495	cellular response to endogenous stimulus	28	5	1.58	0.01851	0.0394
36	GO:0009057	macromolecule catabolic process	110	12	6.2	0.02014	0.0394
37	GO:0044085	cellular component biogenesis	178	17	10.03	0.02188	0.0394
38	GO:0006836	neurotransmitter transport	20	4	1.13	0.02338	0.0394
39	GO:0060255	regulation of macromolecule metabolic process	341	28	19.22	0.02639	0.0394
40	GO:0000075	cell cycle checkpoint	12	3	0.68	0.02666	0.0394
41	GO:0000956	nuclear-transcribed mRNA catabolic process	12	3	0.68	0.02666	0.0394
42	GO:0009755	hormone-mediated signaling pathway	21	4	1.18	0.02763	0.0394
43	GO:0033993	response to lipid	21	4	1.18	0.02763	0.0394
44	GO:0043401	steroid hormone mediated signaling pathway	21	4	1.18	0.02763	0.0394
45	GO:0048545	response to steroid hormone	21	4	1.18	0.02763	0.0394
46	GO:0071383	cellular response to steroid hormone stimulus	21	4	1.18	0.02763	0.0394
47	GO:0071396	cellular response to lipid	21	4	1.18	0.02763	0.0394
48	GO:0071407	cellular response to organic cyclic compound	21	4	1.18	0.02763	0.0394
49	GO:0071310	cellular response to organic substance	31	5	1.75	0.02790	0.0394
50	GO:0007023	post-chaperonin tubulin folding pathway	5	2	0.28	0.02826	0.0394
51	GO:0016073	snRNA metabolic process	5	2	0.28	0.02826	0.0394
52	GO:0016180	snRNA processing	5	2	0.28	0.02826	0.0394
53	GO:0043066	negative regulation of apoptotic process	5	2	0.28	0.02826	0.0394
54	GO:0043069	negative regulation of programmed cell death	5	2	0.28	0.02826	0.0394
55	GO:0046173	polyol biosynthetic process	5	2	0.28	0.02826	0.0394
56	GO:0060548	negative regulation of cell death	5	2	0.28	0.02826	0.0394
57	GO:0044237	cellular metabolic process	2168	138	122.19	0.02908	0.0398
58	GO:0006259	DNA metabolic process	243	21	13.7	0.03168	0.0426
59	GO:0022900	electron transport chain	13	3	0.73	0.03324	0.0427
60	GO:0019222	regulation of metabolic process	349	28	19.67	0.03438	0.0427
61	GO:0010468	regulation of gene expression	319	26	17.98	0.03443	0.0427
62	GO:0009607	response to biotic stimulus	80	9	4.51	0.03479	0.0427
63	GO:0016070	RNA metabolic process	614	45	34.61	0.03548	0.0427
64	GO:0010629	negative regulation of gene expression	33	5	1.86	0.03559	0.0427
65	GO:0070887	cellular response to chemical stimulus	33	5	1.86	0.03559	0.0427
66	GO:0009725	response to hormone	23	4	1.3	0.03744	0.0436
67	GO:0032870	cellular response to hormone stimulus	23	4	1.3	0.03744	0.0436
68	GO:0042221	response to chemical	57	7	3.21	0.03954	0.0442
69	GO:0006402	mRNA catabolic process	14	3	0.79	0.04059	0.0442
70	GO:0007033	vacuole organization	6	2	0.34	0.04083	0.0442
71	GO:0009070	serine family amino acid biosynthetic process	6	2	0.34	0.04083	0.0442
72	GO:0046165	alcohol biosynthetic process	6	2	0.34	0.04083	0.0442
73	GO:0008652	cellular amino acid biosynthetic process	24	4	1.35	0.04301	0.0447
74	GO:0014070	response to organic cyclic compound	24	4	1.35	0.04301	0.0447
75	GO:1901607	alpha-amino acid biosynthetic process	24	4	1.35	0.04301	0.0447
76	GO:0019219	regulation of nucleobase-containing compound metabolic process	298	24	16.8	0.04637	0.0473
77	GO:0010033	response to organic substance	47	6	2.65	0.04667	0.0473
78	GO:0000077	DNA damage checkpoint	7	2	0.39	0.05507	0.05507

## Sheet: GO_BP_all_lab_CD
Supplementary Data 2d. Enrichment analysis of all rhythmic transcripts identified in the circadian range (20-24,8h) for the laboratory experiment.
	GO.ID	Term	Annotated	Significant	Expected	classicFisher	BH
1	GO:0043043	peptide biosynthetic process	201	67	16.95	6.7e-25	5.88e-23
2	GO:0006412	translation	191	65	16.11	9.8e-25	5.88e-23
3	GO:0006518	peptide metabolic process	215	69	18.13	1.6e-24	6.4e-23
4	GO:0043604	amide biosynthetic process	211	68	17.8	2.7e-24	8.1e-23
5	GO:0043603	cellular amide metabolic process	242	71	20.41	1.3e-22	3.12e-21
6	GO:0044267	cellular protein metabolic process	821	133	69.24	5.2e-16	1.04e-14
7	GO:1901566	organonitrogen compound biosynthetic process	398	80	33.57	1.5e-14	2.57e-13
8	GO:0044271	cellular nitrogen compound biosynthetic process	703	106	59.29	1.7e-10	2.55e-09
9	GO:0019538	protein metabolic process	1088	145	91.76	2.8e-10	3.73e-09
10	GO:0034645	cellular macromolecule biosynthetic process	680	102	57.35	5.7e-10	6.76e-09
11	GO:0009059	macromolecule biosynthetic process	681	102	57.44	6.2e-10	6.76e-09
12	GO:0044260	cellular macromolecule metabolic process	1433	172	120.86	1.5e-08	1.5e-07
13	GO:0010467	gene expression	756	104	63.76	5.2e-08	4.8e-07
14	GO:0044249	cellular biosynthetic process	886	117	74.73	6.2e-08	5.31e-07
15	GO:1901576	organic substance biosynthetic process	901	118	75.99	8.6e-08	6.825e-07
16	GO:1901564	organonitrogen compound metabolic process	1412	167	119.09	9.1e-08	6.825e-07
17	GO:0009058	biosynthetic process	935	119	78.86	3.8e-07	2.68e-06
18	GO:0044237	cellular metabolic process	2168	219	182.85	0.00013	0.00087
19	GO:0043170	macromolecule metabolic process	1947	196	164.21	0.00058	0.0037
20	GO:0009987	cellular process	3440	318	290.13	0.00102	0.00612
21	GO:0034641	cellular nitrogen compound metabolic process	1230	129	103.74	0.00203	0.0116
22	GO:2000026	regulation of multicellular organismal development	4	3	0.34	0.00223	0.01216
23	GO:0031399	regulation of protein modification process	14	5	1.18	0.00439	0.0223
24	GO:0050793	regulation of developmental process	9	4	0.76	0.00446	0.0223
25	GO:0044238	primary metabolic process	2384	227	201.07	0.00468	0.0225
26	GO:0006807	nitrogen compound metabolic process	2241	214	189.01	0.00607	0.0280
27	GO:0000096	sulfur amino acid metabolic process	10	4	0.84	0.00694	0.0308
28	GO:0071704	organic substance metabolic process	2541	238	214.31	0.00884	0.0379
29	GO:0003341	cilium movement	6	3	0.51	0.00982	0.0384
30	GO:0006464	cellular protein modification process	576	64	48.58	0.01043	0.0384
31	GO:0036211	protein modification process	576	64	48.58	0.01043	0.0384
32	GO:0071526	semaphorin-plexin signaling pathway	17	5	1.43	0.01099	0.0384
33	GO:0006468	protein phosphorylation	213	28	17.96	0.01128	0.0384
34	GO:0006793	phosphorus metabolic process	510	57	43.01	0.01383	0.0384
35	GO:0051239	regulation of multicellular organismal process	18	5	1.52	0.01419	0.0384
36	GO:0006414	translational elongation	12	4	1.01	0.01429	0.0384
37	GO:0051338	regulation of transferase activity	12	4	1.01	0.01429	0.0384
38	GO:0006796	phosphate-containing compound metabolic process	506	56	42.68	0.01765	0.0384
39	GO:0016192	vesicle-mediated transport	108	16	9.11	0.01796	0.0384
40	GO:0050790	regulation of catalytic activity	33	7	2.78	0.01797	0.0384
41	GO:0006505	GPI anchor metabolic process	13	4	1.1	0.01929	0.0384
42	GO:0006506	GPI anchor biosynthetic process	13	4	1.1	0.01929	0.0384
43	GO:0006661	phosphatidylinositol biosynthetic process	13	4	1.1	0.01929	0.0384
44	GO:0046474	glycerophospholipid biosynthetic process	13	4	1.1	0.01929	0.0384
45	GO:0000086	G2/M transition of mitotic cell cycle	3	2	0.25	0.02010	0.0384
46	GO:0001525	angiogenesis	3	2	0.25	0.02010	0.0384
47	GO:0001568	blood vessel development	3	2	0.25	0.02010	0.0384
48	GO:0001944	vasculature development	3	2	0.25	0.02010	0.0384
49	GO:0006817	phosphate ion transport	3	2	0.25	0.02010	0.0384
50	GO:0010035	response to inorganic substance	3	2	0.25	0.02010	0.0384
51	GO:0010038	response to metal ion	3	2	0.25	0.02010	0.0384
52	GO:0010389	regulation of G2/M transition of mitotic cell cycle	3	2	0.25	0.02010	0.0384
53	GO:0016255	attachment of GPI anchor to protein	3	2	0.25	0.02010	0.0384
54	GO:0035239	tube morphogenesis	3	2	0.25	0.02010	0.0384
55	GO:0035295	tube development	3	2	0.25	0.02010	0.0384
56	GO:0044839	cell cycle G2/M phase transition	3	2	0.25	0.02010	0.0384
57	GO:0045765	regulation of angiogenesis	3	2	0.25	0.02010	0.0384
58	GO:0048514	blood vessel morphogenesis	3	2	0.25	0.02010	0.0384
59	GO:0048646	anatomical structure formation involved in morphogenesis	3	2	0.25	0.02010	0.0384
60	GO:0072358	cardiovascular system development	3	2	0.25	0.02010	0.0384
61	GO:1901342	regulation of vasculature development	3	2	0.25	0.02010	0.0384
62	GO:1902749	regulation of cell cycle G2/M phase transition	3	2	0.25	0.02010	0.0384
63	GO:0010604	positive regulation of macromolecule metabolic process	20	5	1.69	0.02233	0.0384
64	GO:0051173	positive regulation of nitrogen compound metabolic process	20	5	1.69	0.02233	0.0384
65	GO:0048518	positive regulation of biological process	59	10	4.98	0.02416	0.0384
66	GO:0006555	methionine metabolic process	8	3	0.67	0.02420	0.0384
67	GO:0045859	regulation of protein kinase activity	8	3	0.67	0.02420	0.0384
68	GO:1902904	negative regulation of supramolecular fiber organization	8	3	0.67	0.02420	0.0384
69	GO:0065009	regulation of molecular function	35	7	2.95	0.02445	0.0384
70	GO:0032501	multicellular organismal process	51	9	4.3	0.02491	0.0384
71	GO:0006497	protein lipidation	14	4	1.18	0.02526	0.0384
72	GO:0015988	energy coupled proton transmembrane transport, against electrochemical gradient	14	4	1.18	0.02526	0.0384
73	GO:0015991	ATP hydrolysis coupled proton transport	14	4	1.18	0.02526	0.0384
74	GO:0042158	lipoprotein biosynthetic process	14	4	1.18	0.02526	0.0384
75	GO:0045017	glycerolipid biosynthetic process	14	4	1.18	0.02526	0.0384
76	GO:0048731	system development	14	4	1.18	0.02526	0.0384
77	GO:0090662	ATP hydrolysis coupled transmembrane transport	14	4	1.18	0.02526	0.0384
78	GO:0099131	ATP hydrolysis coupled ion transmembrane transport	14	4	1.18	0.02526	0.0384
79	GO:0099132	ATP hydrolysis coupled cation transmembrane transport	14	4	1.18	0.02526	0.0384
80	GO:0006914	autophagy	15	4	1.27	0.03221	0.0430
81	GO:0061919	process utilizing autophagic mechanism	15	4	1.27	0.03221	0.0430
82	GO:0048522	positive regulation of cellular process	45	8	3.8	0.03224	0.0430
83	GO:0009893	positive regulation of metabolic process	22	5	1.86	0.03301	0.0430
84	GO:0031325	positive regulation of cellular metabolic process	22	5	1.86	0.03301	0.0430
85	GO:0045893	positive regulation of transcription, DNA-templated	9	3	0.76	0.03407	0.0430
86	GO:0051254	positive regulation of RNA metabolic process	9	3	0.76	0.03407	0.0430
87	GO:1902680	positive regulation of RNA biosynthetic process	9	3	0.76	0.03407	0.0430
88	GO:1903508	positive regulation of nucleic acid-templated transcription	9	3	0.76	0.03407	0.0430
89	GO:0043412	macromolecule modification	622	65	52.46	0.03419	0.0430
90	GO:0001819	positive regulation of cytokine production	4	2	0.34	0.03797	0.0430
91	GO:0006436	tryptophanyl-tRNA aminoacylation	4	2	0.34	0.03797	0.0430
92	GO:0019509	L-methionine salvage from methylthioadenosine	4	2	0.34	0.03797	0.0430
93	GO:0030834	regulation of actin filament depolymerization	4	2	0.34	0.03797	0.0430
94	GO:0030835	negative regulation of actin filament depolymerization	4	2	0.34	0.03797	0.0430
95	GO:0032479	regulation of type I interferon production	4	2	0.34	0.03797	0.0430
96	GO:0032481	positive regulation of type I interferon production	4	2	0.34	0.03797	0.0430
97	GO:0032606	type I interferon production	4	2	0.34	0.03797	0.0430
98	GO:0043102	amino acid salvage	4	2	0.34	0.03797	0.0430
99	GO:0043242	negative regulation of protein complex disassembly	4	2	0.34	0.03797	0.0430
100	GO:0051240	positive regulation of multicellular organismal process	4	2	0.34	0.03797	0.0430
101	GO:0051693	actin filament capping	4	2	0.34	0.03797	0.0430
102	GO:0071265	L-methionine biosynthetic process	4	2	0.34	0.03797	0.0430
103	GO:0071267	L-methionine salvage	4	2	0.34	0.03797	0.0430
104	GO:0072359	circulatory system development	4	2	0.34	0.03797	0.0430
105	GO:1901879	regulation of protein depolymerization	4	2	0.34	0.03797	0.0430
106	GO:1901880	negative regulation of protein depolymerization	4	2	0.34	0.03797	0.0430
107	GO:0046488	phosphatidylinositol metabolic process	31	6	2.61	0.04184	0.0469
108	GO:0001932	regulation of protein phosphorylation	10	3	0.84	0.04569	0.0494
109	GO:0010628	positive regulation of gene expression	10	3	0.84	0.04569	0.0494
110	GO:0043549	regulation of kinase activity	10	3	0.84	0.04569	0.0494
111	GO:0051494	negative regulation of cytoskeleton organization	10	3	0.84	0.04569	0.0494
112	GO:0032268	regulation of cellular protein metabolic process	24	5	2.02	0.04640	0.0497
113	GO:0098660	inorganic ion transmembrane transport	40	7	3.37	0.04724	0.049972
114	GO:0006650	glycerophospholipid metabolic process	32	6	2.7	0.04798	0.049972
115	GO:0009247	glycolipid biosynthetic process	17	4	1.43	0.04914	0.049972
116	GO:0019220	regulation of phosphate metabolic process	17	4	1.43	0.04914	0.049972
117	GO:0046467	membrane lipid biosynthetic process	17	4	1.43	0.04914	0.049972
118	GO:0051174	regulation of phosphorus metabolic process	17	4	1.43	0.04914	0.049972
119	GO:0016310	phosphorylation	262	30	22.1	0.04982	0.0502
