# Supplementary material for: Biological rhythms in the deep-sea hydrothermal mussel Bathymodiolus azoricus
Source: Nat Commun. 2020 Jul 10;11:3454. doi: 10.1038/s41467-020-17284-4 (PMC7351958; doi:10.1038/s41467-020-17284-4)
Supplement: Supplementary file 7 — Supplementary Data 3 [file 41467_2020_17284_MOESM7_ESM.xlsx]

## Sheet: all_time_CT_norm
Supplementary Data 3a. List of the 152 rhythmic transcripts in the range 10.4-14.4h for both the in situ and the laboratory experiments. Normalisation performed with down-sampling and DESeq2. RAIN and ABSR: two-sided tests. BH and q.value: p-value adjusted for multiple-testing using the Benjamini-Hochberg correction.
		In situ experiment										Laboratory experiment
Contig	Annotation	RAIN				ABSR						RAIN				ABSR
		phase	period	pVal	BH	Period	p.Value	Spec.Max	Amplitude	Phase	q.Value	phase	period	pVal	BH	Period	p.Value	Spec.Max	Amplitude	Phase	q.Value
T6M6Br2_k43_Locus_3891_Transcript_17_1	uncharacterized protein LOC111086415 [Limulus polyphemus]<>uncharacterized protein LOC111086415 [Limulus polyphemus]<>uncharacterized protein LOC111086415 [Limulus polyphemus]<>uncharacterized protein LOC111086415 [Limulus polyphemus]<>uncharacterized protein LOC111086415 [Limulus polyphemus]	NA	NA	NA	NA	10.132	4.99967e-07	50.4857	142.799	1.86134	7.33411e-05	NA	NA	NA	NA	10.2887	0.00392709	14.5239	107.909	1.80935	0.0087819
T1M4Br2_CL1Contig3404_1	NA	NA	NA	NA	NA	12.7949	1.53924e-06	17.8065	46.0189	3.7803	0.000123384	NA	NA	NA	NA	10.132	0.000921517	109.493	43.2649	5.54161	0.00378699
T4M4Br2_k69_Locus_7587_Transcript_1_1	NA	NA	NA	NA	NA	12.5535	1.53542e-06	64.0198	50.3153	4.29748	0.000123384	NA	NA	NA	NA	10.9071	0.0041011	78.0566	12.0527	6.24113	0.00900553
T4M4Br2_k55_Locus_33928_Transcript_1_1	NA	6.21	14.49	0.00135919	0.049638	12.7134	1.45054e-05	105.626	8.42004	3.78174	0.000375627	NA	NA	NA	NA	12.7949	0.00358293	8.3402	7.09745	3.93665	0.00828836
T4M4Br2_k69_Locus_16248_Transcript_1_1	NA	NA	NA	NA	NA	10.342	2.23409e-05	59.093	45.1959	0.060041	0.000464085	NA	NA	NA	NA	10.0808	0.00877308	18.0253	25.7594	0.000111549	0.0146327
T4M4Br2_k61_Locus_10385_Transcript_1_1	NA	NA	NA	NA	NA	13.4865	5.22748e-05	93.3322	316.675	0.267248	0.000715824	NA	NA	NA	NA	13.7655	0.0296974	16.1227	51.4852	3.5267	0.035658
T4M4Br2_CL4061Contig1_1	NA	NA	NA	NA	NA	13.396	5.55211e-05	67.6939	141.396	4.09762	0.000739973	NA	NA	NA	NA	10.967	0.00072307	77.5359	100.112	4.63499	0.00336489
T12M2Br2_k25_Locus_27589_Transcript_1_1	NA	NA	NA	NA	NA	13.3067	8.99141e-05	57.3595	4.95534	0.265231	0.000943792	NA	NA	NA	NA	11.1508	0.0143798	26.1386	3.16727	1.46369	0.0204395
T12M2Br2_k43_Locus_23764_Transcript_1_1	NA	NA	NA	NA	NA	12.6329	9.65661e-05	23.8816	3.17817	1.00979	0.00098236	NA	NA	NA	NA	10.5608	0.0369515	8.86728	3.95353	4.9984	0.0426912
T12M2Br2_CL6056Contig1_1	uncharacterized protein LOC111122098 [Crassostrea virginica]	NA	NA	NA	NA	11.1508	0.000214011	34.224	74.5809	2.7012	0.00150944	NA	NA	NA	NA	12.475	0.0154388	9.53153	48.7809	3.91553	0.0215189
T1M4Br2_k25_Locus_8516_Transcript_1_1	CD2 antigen cytoplasmic tail-binding protein 2-like [Crassostrea virginica]	NA	NA	NA	NA	10.7892	0.000256491	17.0402	18.9377	1.53454	0.00165612	NA	NA	NA	NA	13.8611	0.00110031	14.6387	21.4346	2.77883	0.00416989
T6M6Br2_k31_Locus_2506_Transcript_11_1	uncharacterized protein LOC111108778 [Crassostrea virginica]	NA	NA	NA	NA	12.2454	0.000349293	59.3097	333.788	0.903991	0.00195988	NA	NA	NA	NA	13.8611	0.000214417	62.9201	141.908	4.22035	0.00185929
T12M2Br2_CL1Contig4188_1	NA	NA	NA	NA	NA	13.5782	0.000362881	21.9041	17.0406	0.549775	0.00199684	NA	NA	NA	NA	11.4057	0.00997604	18.5522	34.1312	0.156543	0.0159731
T1M4Br2_CL1Contig2277_1	NA	NA	NA	NA	NA	10.5053	0.00036798	38.4277	12.1678	1.61341	0.002014	NA	NA	NA	NA	12.5535	0.00097453	32.1988	25.0534	4.28507	0.00391499
T6M6Br2_k43_Locus_10533_Transcript_1_1	Creatine kinase M-type, putative [Perkinsus marinus ATCC 50983]	NA	NA	NA	NA	11.6725	0.000384873	19.9641	81.259	3.00529	0.00205685	NA	NA	NA	NA	13.1316	0.00101272	23.8656	91.5134	5.39725	0.00398956
T12M2Br2_k25_Locus_22019_Transcript_7_1	NA	NA	NA	NA	NA	13.3067	0.000385238	101.016	26.6554	4.11847	0.00205708	NA	NA	NA	NA	13.6712	0.000620028	143.638	22.365	2.98534	0.00309722
T12M2Br2_CL2433Contig1_1	NA	NA	NA	NA	NA	13.0458	0.000393803	9.90998	23.0203	4.45122	0.00207785	NA	NA	NA	NA	13.6712	0.010378	8.93526	68.3231	1.08484	0.0163857
T4M4Br2_k37_Locus_171_Transcript_104_3	uncharacterized protein LOC110448770 [Mizuhopecten yessoensis]	NA	NA	NA	NA	13.958	0.000442228	54.3543	152.692	3.33572	0.00221189	NA	NA	NA	NA	10.5608	0.0167643	48.2261	105.872	5.4384	0.0228449
T4M4Br2_CL1Contig849_1	NA	NA	NA	NA	NA	11.1508	0.000537839	20.628	6.62517	4.41821	0.00244322	NA	NA	NA	NA	11.5376	0.000243397	15.0952	14.5503	1.76667	0.00196518
T12M2Br2_k49_Locus_2815_Transcript_2_1	NA	NA	NA	NA	NA	13.5782	0.000651521	16.2586	50.7937	3.25378	0.00272635	NA	NA	NA	NA	13.6712	0.0253177	9.89866	36.5223	1.70078	0.0313213
T1M4Br2_CL18Contig10_1	deoxynucleoside triphosphate triphosphohydrolase SAMHD1-like isoform X1 [Stylophora pistillata]	4.14	12.42	0.000354697	0.0266371	11.5376	0.000707608	28.0485	1256.59	2.79891	0.00286143	NA	NA	NA	NA	10.0808	0.0336477	9.23699	561.354	3.80601	0.0395099
T6M6Br2_CL2207Contig1_1	uncharacterized protein LOC110461227 [Mizuhopecten yessoensis]	NA	NA	NA	NA	11.4057	0.000772504	9.118	89.0169	4.55169	0.00300373	NA	NA	NA	NA	10.7312	0.000599132	9.87984	111.608	5.68794	0.0030383
T6M6Br2_k43_Locus_14120_Transcript_5_1	tetratricopeptide repeat protein 21B-like [Mizuhopecten yessoensis]	4.14	14.49	2.15605e-05	0.00862188	12.1707	0.000887624	29.9768	170.611	2.97119	0.00325381	NA	NA	NA	NA	11.0889	0.00117449	16.4791	52.2951	6.21486	0.00432742
T4M4Br2_CL6065Contig1_1	tereporin-Ca1-like [Mizuhopecten yessoensis]	NA	NA	NA	NA	13.958	0.000975021	67.0256	2840.29	3.85009	0.00342971	NA	NA	NA	NA	12.1707	0.0211872	9.86905	2126.45	4.11419	0.0273014
T4M4Br2_k49_Locus_11335_Transcript_3_1	NA	NA	NA	NA	NA	11.0889	0.00103375	17.1267	20.0574	1.05479	0.00354877	NA	NA	NA	NA	10.7312	0.0067111	17.8392	20.2396	5.58294	0.0122722
T4M4Br2_CL1Contig2745_1	NA	NA	NA	NA	NA	13.8611	0.00108414	41.5841	82.3216	3.93019	0.00363659	NA	NA	NA	NA	11.0889	0.000882023	9.42018	76.16	5.47414	0.00371658
T4M4Br2_CL1Contig3414_1	NA	NA	NA	NA	NA	13.396	0.00113775	12.6249	180.55	0.093829	0.0037213	NA	NA	NA	NA	11.8107	0.00800968	9.87213	267.281	4.171	0.0137799
T4M4Br2_k55_Locus_3794_Transcript_28_1	cytosolic endo-beta-N-acetylglucosaminidase-like isoform X1 [Crassostrea virginica]<>cytosolic endo-beta-N-acetylglucosaminidase-like isoform X1 [Crassostrea virginica]<>cytosolic endo-beta-N-acetylglucosaminidase-like isoform X1 [Crassostrea virginica]<>cytosolic endo-beta-N-acetylglucosaminidase-like isoform X1 [Crassostrea virginica]	NA	NA	NA	NA	13.396	0.00122319	173.309	143.682	3.34772	0.00387989	NA	NA	NA	NA	10.3958	0.00793882	10.562	82.5596	1.43949	0.0137069
T12M2Br2_k69_Locus_23292_Transcript_1_1	flotillin-2-like [Mizuhopecten yessoensis]	NA	NA	NA	NA	11.0276	0.00122375	11.3987	53.1652	0.24011	0.00388039	NA	NA	NA	NA	11.0889	0.00167764	8.05858	51.4303	4.55117	0.00529032
T1M4Br2_k37_Locus_2056_Transcript_9_1	caspase recruitment domain-containing protein 14-like isoform X5 [Crassostrea virginica]	NA	NA	NA	NA	13.6712	0.0016465	38.2593	101.807	5.57027	0.00456453	NA	NA	NA	NA	10.3958	0.0257327	13.821	77.6523	3.81241	0.0317104
T6M6Br2_k31_Locus_23615_Transcript_1_1	NA	NA	NA	NA	NA	10.967	0.00169084	11.2238	5.49091	6.19486	0.00463544	NA	NA	NA	NA	10.7892	0.000611715	28.9779	7.78502	5.81957	0.00307777
T6M6Br2_CL964Contig1_1	NA	NA	NA	NA	NA	11.9521	0.00196999	14.6058	59.4734	1.46437	0.00508372	NA	NA	NA	NA	10.4503	0.00146652	22.7415	89.0577	1.47297	0.00490508
T12M2Br2_k49_Locus_6359_Transcript_8_1	uncharacterized protein LOC106181466 [Lingula anatina]	NA	NA	NA	NA	13.5782	0.00230004	39.0871	181.632	3.29985	0.00560356	NA	NA	NA	NA	12.5535	0.00099777	20.405	81.877	3.65444	0.00395822
T4M4Br2_k61_Locus_18536_Transcript_2_1	NA	NA	NA	NA	NA	10.1837	0.00236388	61.7621	18.7265	0.690089	0.00569328	NA	NA	NA	NA	11.3409	0.0425563	19.3875	36.4476	1.58967	0.0480629
T12M2Br2_CL215Contig2_1	NA	NA	NA	NA	NA	10.8478	0.00243589	29.5845	60.2249	3.75871	0.00579506	NA	NA	NA	NA	11.7412	0.0343961	8.75553	40.483	4.50235	0.040239
T4M4Br2_k49_Locus_25257_Transcript_1_1	NA	NA	NA	NA	NA	11.881	0.00245427	22.3819	14.1658	5.27557	0.00581973	NA	NA	NA	NA	10.3958	0.0125761	30.2002	8.43207	5.73234	0.0186351
T1M4Br2_CL1Contig1422_1	NA	2.07	10.35	4.12087e-05	0.0112346	10.3958	0.00248122	204.501	83.6611	0.600443	0.00584766	NA	NA	NA	NA	11.1508	0.000440142	30.7304	78.4236	5.21163	0.00263713
T4M4Br2_k43_Locus_3712_Transcript_6_1	NA	NA	NA	NA	NA	13.396	0.00250856	11.8766	33.9462	0.257546	0.00588472	NA	NA	NA	NA	13.2185	0.0248324	9.86998	46.379	3.68505	0.0308543
T4M4Br2_k43_Locus_28409_Transcript_1_1	PREDICTED: cyclin-F isoform X3 [Crassostrea gigas]	NA	NA	NA	NA	11.2768	0.00269044	24.8219	84.4349	4.51311	0.00614962	NA	NA	NA	NA	10.0808	0.00845043	15.8725	61.5716	0.515507	0.0142821
T12M2Br2_k55_Locus_27762_Transcript_1_1	NA	NA	NA	NA	NA	12.961	0.00291896	15.9665	43.9915	6.20778	0.00646549	NA	NA	NA	NA	10.7312	0.00162232	17.2273	44.2187	1.22183	0.00519183
T6M6Br2_k55_Locus_4284_Transcript_5_1	NA	NA	NA	NA	NA	10.617	0.00327805	8.79485	295.677	4.41311	0.00696454	NA	NA	NA	NA	10.4503	0.00601573	10.1315	250.166	4.78378	0.011481
T4M4Br2_CL1Contig401_3	protocadherin Fat 4-like isoform X1 [Crassostrea virginica]	NA	NA	NA	NA	10.617	0.00340364	20.8768	80.4526	2.3387	0.00713235	NA	NA	NA	NA	10.0808	0.00347456	73.3834	90.8953	3.59801	0.00815093
T4M4Br2_k49_Locus_3459_Transcript_5_1	NA	NA	NA	NA	NA	13.7655	0.00348403	14.2317	163.984	2.7914	0.00723889	NA	NA	NA	NA	10.617	0.00283034	9.46494	272.808	1.11146	0.00717732
T12M2Br2_k69_Locus_18733_Transcript_3_1	NA	NA	NA	NA	NA	10.342	0.00349384	15.3699	30.6111	5.21006	0.00725297	NA	NA	NA	NA	13.8611	1.31215e-05	52.1314	33.2598	2.95451	0.000502688
T12M2Br2_k55_Locus_8635_Transcript_1_1	NA	NA	NA	NA	NA	10.7312	0.00354872	15.1549	5.15602	5.74732	0.00732076	NA	NA	NA	NA	13.6712	0.00612781	10.8489	7.34485	3.00139	0.011609
T1M4Br2_k65_Locus_31421_Transcript_2_1	NA	NA	NA	NA	NA	12.8774	0.00374732	36.1441	22.8905	3.18764	0.00759276	NA	NA	NA	NA	13.396	0.00897408	14.0581	10.8502	3.16612	0.0148476
T4M4Br2_k65_Locus_10332_Transcript_6_1	NA	NA	NA	NA	NA	11.4057	0.00386143	17.0314	16.2681	3.69329	0.00773689	NA	NA	NA	NA	11.4057	0.000863512	10.9715	20.1022	5.77715	0.00368052
T12M2Br2_k65_Locus_26135_Transcript_1_1	NA	NA	NA	NA	NA	11.0889	0.00407529	34.7866	8.76832	6.06847	0.00803247	NA	NA	NA	NA	10.1837	0.0138815	10.5814	4.91426	0.266512	0.0199152
T4M4Br2_k61_Locus_27352_Transcript_1_1	NA	NA	NA	NA	NA	13.7655	0.00422913	10.9929	9.85674	0.733976	0.00822374	NA	NA	NA	NA	13.1316	0.00414652	8.88223	6.47947	0.764432	0.00906208
T12M2Br2_CL4424Contig1_1	PREDICTED: retinol dehydrogenase 12 isoform X1 [Crassostrea gigas]	NA	NA	NA	NA	10.7312	0.00461158	13.4173	45.4884	2.81885	0.00872161	NA	NA	NA	NA	11.4057	0.000962013	20.383	45.7914	1.75474	0.00388368
T1M4Br2_CL11098Contig1_1	flocculation protein FLO11-like [Mizuhopecten yessoensis]	NA	NA	NA	NA	11.6047	0.00473639	8.64319	4.73832	2.66082	0.00888293	NA	NA	NA	NA	10.7312	0.000845158	24.8795	4.6673	5.00278	0.00363983
T1M4Br2_k31_Locus_10724_Transcript_3_1	uncharacterized protein LOC110050249 [Orbicella faveolata]	NA	NA	NA	NA	11.4713	0.00475243	37.3386	35.4909	5.97231	0.00890104	NA	NA	NA	NA	13.0458	0.0188703	11.4247	74.3575	3.26243	0.0250069
T4M4Br2_k37_Locus_75_Transcript_3_1	NA	NA	NA	NA	NA	10.8478	0.00485486	21.9976	154.946	6.16981	0.00903145	NA	NA	NA	NA	10.2359	0.00354923	12.3471	100.163	4.64201	0.00825315
T4M4Br2_k55_Locus_4691_Transcript_3_1	NA	NA	NA	NA	NA	11.8107	0.0048971	8.94207	23.3194	1.26046	0.00908449	NA	NA	NA	NA	11.0889	0.00929384	9.26572	29.0359	1.43186	0.0152022
T12M2Br2_k69_Locus_4680_Transcript_18_1	PREDICTED: uncharacterized protein LOC583642 [Strongylocentrotus purpuratus]	NA	NA	NA	NA	13.7655	0.00509963	34.324	143.592	0.503331	0.00933695	NA	NA	NA	NA	10.967	0.00388376	25.0221	84.5578	5.62892	0.00872352
T1M4Br2_k55_Locus_200_Transcript_520_1	NA	NA	NA	NA	NA	13.2185	0.00561121	10.6999	85.5642	1.07071	0.0099219	NA	NA	NA	NA	11.1508	0.00272431	14.1858	58.062	4.99884	0.00700767
T12M2Br2_k25_Locus_24262_Transcript_1_1	caveolin-1-like [Mizuhopecten yessoensis]	NA	NA	NA	NA	12.3975	0.00565681	20.4936	11.4746	1.42917	0.00997852	NA	NA	NA	NA	13.5782	0.00699006	10.6886	3.75799	3.19003	0.0125862
T4M4Br2_k69_Locus_1215_Transcript_3_1	NA	NA	NA	NA	NA	11.881	0.00573876	31.9446	18.49	1.1122	0.0100794	NA	NA	NA	NA	11.2768	0.00453162	10.2786	15.8561	1.88779	0.00959776
T4M4Br2_k69_Locus_5785_Transcript_1_1	PREDICTED: tetratricopeptide repeat protein 22-like [Branchiostoma belcheri]	NA	NA	NA	NA	10.7892	0.00688294	16.3986	127.707	4.45026	0.0114392	NA	NA	NA	NA	13.1316	0.00596787	49.901	54.0478	0.354848	0.0114266
T4M4Br2_k61_Locus_1393_Transcript_3_1	PREDICTED: uncharacterized protein LOC105334496 [Crassostrea gigas]	NA	NA	NA	NA	10.0808	0.00704476	16.3032	85.2435	5.72866	0.0116203	NA	NA	NA	NA	12.5535	0.00940015	9.05898	28.5578	0.767023	0.015335
T1M4Br2_CL791Contig2_1	kelch domain-containing protein 8B-like [Crassostrea virginica]	NA	NA	NA	NA	12.321	0.00730299	10.4807	126.845	5.02238	0.0119108	NA	NA	NA	NA	11.7412	0.00392811	21.9884	160.014	4.70386	0.0087819
T6M6Br2_k31_Locus_5227_Transcript_9_1	NA	NA	NA	NA	NA	13.396	0.0073352	14.028	36.2462	3.79875	0.0119498	NA	NA	NA	NA	11.881	0.00149046	12.6764	60.9936	3.60982	0.00494978
T1M4Br2_k61_Locus_3337_Transcript_38_3	sorting nexin-6-like [Mizuhopecten yessoensis]	NA	NA	NA	NA	13.0458	0.00759023	12.4433	459.449	6.17551	0.0122161	NA	NA	NA	NA	11.5376	0.0329333	22.9944	277.333	2.70354	0.0388179
T4M4Br2_k61_Locus_6739_Transcript_11_1	NA	NA	NA	NA	NA	10.2887	0.00783994	27.6895	112.86	0.453698	0.0125132	6.21	12.42	1.4391e-07	0.00445228	11.2135	0.0114375	53.2713	146.886	3.60343	0.0174696
T6M6Br2_k61_Locus_2465_Transcript_1_1	uncharacterized protein LOC110462814 [Mizuhopecten yessoensis]	NA	NA	NA	NA	10.2359	0.00797924	12.0396	98.4181	0.245386	0.0126601	NA	NA	NA	NA	12.7134	0.0236833	15.5455	102.393	2.31412	0.0297352
T1M4Br2_k55_Locus_13392_Transcript_1_1	PREDICTED: eukaryotic translation initiation factor 4E-binding protein 1 [Crassostrea gigas]	NA	NA	NA	NA	12.475	0.00808422	8.59529	28.9735	3.20362	0.0127737	NA	NA	NA	NA	11.2768	0.00385145	12.774	74.2499	2.00898	0.0086814
T4M4Br2_k69_Locus_15801_Transcript_2_1	PREDICTED: coadhesin-like, partial [Branchiostoma belcheri]	12.42	12.42	1.02357e-05	0.00704596	10.5053	0.00812774	8.0952	129.382	0.727781	0.0128265	NA	NA	NA	NA	12.8774	0.0022688	12.4963	53.3185	1.48409	0.00631226
T1M4Br2_CL1Contig3706_1	NA	10.35	12.42	0.000539994	0.0319175	11.3409	0.00897364	18.0658	1518.24	6.00114	0.0137499	NA	NA	NA	NA	10.6738	2.65988e-05	32.6753	616.027	0.375691	0.000704889
T4M4Br2_k55_Locus_60_Transcript_321_1	PREDICTED: uncharacterized protein LOC109619605 isoform X1 [Crassostrea gigas]<>PREDICTED: uncharacterized protein LOC109619605 isoform X2 [Crassostrea gigas]	NA	NA	NA	NA	11.881	0.0092411	27.5952	44.3112	4.13024	0.0140432	NA	NA	NA	NA	10.5053	0.00491214	36.5067	67.1537	5.80006	0.0100797
T6M6Br2_k25_Locus_3029_Transcript_10_1	PREDICTED: general transcriptional corepressor trfA isoform X3 [Crassostrea gigas]	NA	NA	NA	NA	11.0276	0.0093416	8.93896	35.9532	4.47382	0.0141565	NA	NA	NA	NA	13.5782	0.00968173	11.6194	30.0457	3.49987	0.0156439
T12M2Br2_k49_Locus_119_Transcript_1145_3	PREDICTED: RNA-directed DNA polymerase from mobile element jockey-like [Acropora digitifera]	NA	NA	NA	NA	12.1707	0.00981046	67.3556	14.8415	0.886089	0.0146589	NA	NA	NA	NA	10.9071	0.00700391	20.8289	12.8333	3.44593	0.0126033
T6M6Br2_k69_Locus_1265_Transcript_4_1	transmembrane protein 165-like [Crassostrea virginica]<>transmembrane protein 165-like [Crassostrea virginica]	NA	NA	NA	NA	13.7655	0.0108083	8.40846	363.655	3.58781	0.0157317	NA	NA	NA	NA	11.3409	0.00271617	19.2528	568.573	5.3439	0.00698979
T12M2Br2_CL10192Contig1_1	uncharacterized protein LOC110458114 [Mizuhopecten yessoensis]<>uncharacterized protein LOC110458114 [Mizuhopecten yessoensis]	NA	NA	NA	NA	10.3958	0.0109304	11.8226	5.57883	3.02794	0.0158503	NA	NA	NA	NA	13.958	0.00540951	10.4428	9.54719	0.360381	0.0107056
T12M2Br2_CL1Contig3571_2	NA	NA	NA	NA	NA	10.9071	0.0116656	8.93064	562.778	1.00279	0.0166528	NA	NA	NA	NA	11.9521	0.00586118	11.0866	663.393	1.79953	0.0112967
T12M2Br2_k55_Locus_24055_Transcript_1_1	basic leucine zipper and W2 domain-containing protein 1-like [Crassostrea virginica]	NA	NA	NA	NA	11.2135	0.0118282	10.7948	169.978	3.35071	0.0168304	NA	NA	NA	NA	13.4865	0.0409632	11.0943	209.978	0.057956	0.0465738
T1M4Br2_CL1Contig2648_1	NA	NA	NA	NA	NA	13.6712	0.0118797	11.2904	1685.77	0.237464	0.0168873	NA	NA	NA	NA	12.475	0.00831031	20.1	1260.69	0.854931	0.0141312
T1M4Br2_k43_Locus_9346_Transcript_2_1	NA	NA	NA	NA	NA	10.132	0.0118924	13.2935	15.4268	0.150324	0.0168991	NA	NA	NA	NA	11.4057	0.0134304	8.12075	14.9806	5.06228	0.0194801
T1M4Br2_k25_Locus_290_Transcript_1_1	uncharacterized protein LOC110460678 [Mizuhopecten yessoensis]<>uncharacterized protein LOC110460678 [Mizuhopecten yessoensis]<>uncharacterized protein LOC110460678 [Mizuhopecten yessoensis]<>uncharacterized protein LOC110460678 [Mizuhopecten yessoensis]	NA	NA	NA	NA	12.1707	0.0121737	15.3723	14.8404	4.99975	0.0171893	NA	NA	NA	NA	10.617	0.00328279	11.0688	22.1762	3.18251	0.00786398
T6M6Br2_k69_Locus_417_Transcript_12_1	PREDICTED: putative nuclease HARBI1 [Hydra vulgaris]	NA	NA	NA	NA	10.1837	0.0125896	37.9814	343.443	1.06352	0.0176147	NA	NA	NA	NA	10.0302	0.0173634	10.1744	232.306	2.89994	0.0234499
T12M2Br2_k61_Locus_11_Transcript_811_2	PREDICTED: U11/U12 small nuclear ribonucleoprotein 48 kDa protein [Crassostrea gigas]	NA	NA	NA	NA	10.1837	0.0143279	19.4765	47.8188	4.59525	0.0193444	NA	NA	NA	NA	11.4713	4.08525e-05	11.9588	66.9948	2.27959	0.000857902
T4M4Br2_k37_Locus_6244_Transcript_9_1	uncharacterized protein LOC110464376 [Mizuhopecten yessoensis]	NA	NA	NA	NA	13.2185	0.0146534	22.6493	76.5814	3.48751	0.0196864	NA	NA	NA	NA	12.0241	0.00107758	27.4973	248.101	2.18009	0.00411784
T6M6Br2_k65_Locus_30824_Transcript_1_1	PREDICTED: complement C1q-like protein 4 [Crassostrea gigas]	NA	NA	NA	NA	13.958	0.0148596	8.40883	146.494	0.672321	0.0198797	NA	NA	NA	NA	10.7892	0.00598064	13.6662	92.4819	2.58923	0.0114399
T6M6Br2_k31_Locus_13799_Transcript_3_1	PREDICTED: lipoma HMGIC fusion partner-like 2 protein [Crassostrea gigas]	NA	NA	NA	NA	12.097	0.0149831	8.11775	9.22365	1.19377	0.0200058	NA	NA	NA	NA	12.961	0.00203095	16.4995	11.738	0.84012	0.00593076
T4M4Br2_k25_Locus_46123_Transcript_1_1	cell division control protein 42 homolog [Mizuhopecten yessoensis]	NA	NA	NA	NA	13.1316	0.0150287	27.3965	20.1642	0.761941	0.0200527	NA	NA	NA	NA	10.7312	0.00756657	17.5789	57.5524	3.21068	0.0132542
T4M4Br2_k25_Locus_21367_Transcript_1_1	uncharacterized protein LOC111138023 [Crassostrea virginica]	NA	NA	NA	NA	11.2768	0.0162829	15.4015	32.6813	5.68141	0.0213051	NA	NA	NA	NA	13.4865	0.00380356	23.4534	109.058	5.9825	0.00861908
T1M4Br2_k43_Locus_15570_Transcript_1_1	PREDICTED: glutathione gamma-glutamylcysteinyltransferase 2 [Crassostrea gigas]	NA	NA	NA	NA	13.0458	0.0170321	10.8881	33.2541	0.2715	0.0220245	NA	NA	NA	NA	10.5608	9.80356e-05	101.846	44.8837	3.16183	0.00126425
T1M4Br2_CL8506Contig1_1	NA	NA	NA	NA	NA	12.1707	0.0175231	12.9818	9.42895	5.43066	0.0225087	NA	NA	NA	NA	10.1837	0.00486543	17.2115	3.69633	5.13608	0.0100108
T1M4Br2_k31_Locus_28195_Transcript_1_1	NA	2.07	12.42	0.00053807	0.031916	13.1316	0.0176099	14.4518	2.0516	0.595022	0.0225867	NA	NA	NA	NA	10.342	0.00126053	32.6323	2.58316	3.24948	0.00450308
T4M4Br2_CL3199Contig1_1	NA	NA	NA	NA	NA	11.5376	0.0201498	10.3992	70.3771	5.81688	0.025131	NA	NA	NA	NA	11.1508	0.00128709	13.8176	101.91	1.6027	0.00455709
T4M4Br2_CL9084Contig1_1	uncharacterized protein LOC111124922 [Crassostrea virginica]<>uncharacterized protein LOC111124922 [Crassostrea virginica]	NA	NA	NA	NA	12.0241	0.0201964	9.51044	73.5254	4.46802	0.0251764	NA	NA	NA	NA	11.3409	0.0252995	8.8335	109.613	6.04446	0.0313009
T4M4Br2_CL10174Contig1_1	NA	NA	NA	NA	NA	10.8478	0.0215616	93.9995	2.62063	0.602586	0.0265351	NA	NA	NA	NA	10.342	0.00283935	15.3886	5.76115	3.86376	0.00718868
T1M4Br2_CL1Contig869_1	NA	NA	NA	NA	NA	10.2887	0.0223367	10.319	45.364	3.43749	0.0272712	NA	NA	NA	NA	10.617	1.56387e-06	45.6163	270.227	3.15655	0.000185959
T4M4Br2_CL1015Contig1_1	uncharacterized protein LOC110443500 [Mizuhopecten yessoensis]	NA	NA	NA	NA	13.1316	0.0226499	30.7281	18.0505	3.30674	0.0275913	NA	NA	NA	NA	11.4713	0.00206666	37.3367	39.7716	5.38229	0.00598455
T4M4Br2_CL785Contig1_1	sodium- and chloride-dependent GABA transporter 2-like isoform X2 [Crassostrea virginica]	NA	NA	NA	NA	10.9071	0.0257791	9.66649	114.119	6.04296	0.030688	NA	NA	NA	NA	12.097	0.00658827	15.5681	171.161	4.25865	0.0121287
T6M6Br2_k37_Locus_14660_Transcript_1_1	TBC1 domain family member 5-like isoform X5 [Crassostrea virginica]	12.42	12.42	0.001164	0.0463834	12.6329	0.0288943	11.4282	133.533	4.7925	0.0336932	NA	NA	NA	NA	11.881	0.0117818	31.0733	61.7364	3.73611	0.0178231
T1M4Br2_CL1Contig3184_1	NA	NA	NA	NA	NA	12.8774	0.0300354	12.567	21.714	0.191618	0.0347967	NA	NA	NA	NA	10.0302	0.00149385	9.01948	23.4789	5.38904	0.00495303
T6M6Br2_k43_Locus_4194_Transcript_7_1	PREDICTED: CD40 ligand [Crassostrea gigas]<>PREDICTED: CD40 ligand [Crassostrea gigas]<>PREDICTED: CD40 ligand [Crassostrea gigas]	NA	NA	NA	NA	13.396	0.0329686	9.07754	212.437	3.30958	0.0377121	NA	NA	NA	NA	10.3958	0.000212524	11.2908	492.651	3.31453	0.00184969
T4M4Br2_k49_Locus_8002_Transcript_7_1	NA	NA	NA	NA	NA	13.4865	0.0339284	8.87844	25.5123	3.10213	0.0386255	NA	NA	NA	NA	12.3975	0.000607335	26.458	7.13399	3.83764	0.0030625
T1M4Br2_k61_Locus_2626_Transcript_9_1	cholecystokinin receptor type A-like [Mizuhopecten yessoensis]<>cholecystokinin receptor type A-like [Mizuhopecten yessoensis]<>cholecystokinin receptor type A-like [Mizuhopecten yessoensis]	8.28	14.49	0.00020388	0.0218971	12.6329	0.0347896	10.462	67.4503	3.88602	0.0394742	NA	NA	NA	NA	10.1837	0.00550486	35.7457	104.655	3.59271	0.0108358
T1M4Br2_CL1Contig3477_1	NA	NA	NA	NA	NA	13.2185	0.0381827	19.4092	19.3002	4.05206	0.0428158	NA	NA	NA	NA	12.475	0.017606	8.78148	14.8246	4.13614	0.0236955
T4M4Br2_k31_Locus_27643_Transcript_1_1	uncharacterized protein LOC110465591 [Mizuhopecten yessoensis]	NA	NA	NA	NA	12.7949	0.0390533	9.81363	14.9537	3.21601	0.0436358	NA	NA	NA	NA	12.5535	4.86849e-06	77.9869	20.6544	0.858804	0.000313915
T4M4Br2_k25_Locus_23279_Transcript_1_1	uncharacterized protein LOC106169969 isoform X1 [Lingula anatina]<>uncharacterized protein LOC106169969 isoform X2 [Lingula anatina]	12.42	14.49	3.40653e-08	0.00033463	NA	NA	NA	NA	NA	NA	NA	NA	NA	NA	10.8478	0.00222686	30.8212	5.40542	1.96799	0.00624762
T6M6Br2_CL9737Contig1_1	NA	6.21	14.49	1.08105e-05	0.00704596	NA	NA	NA	NA	NA	NA	NA	NA	NA	NA	12.7134	0.0183278	9.15002	6.29461	1.43559	0.024462
T1M4Br2_k25_Locus_1222_Transcript_1_1	coactosin-like protein [Crassostrea virginica]	12.42	14.49	2.42975e-05	0.0088823	NA	NA	NA	NA	NA	NA	NA	NA	NA	NA	11.881	0.00138689	9.47917	217.328	2.36784	0.00474352
T12M2Br2_k69_Locus_13426_Transcript_1_1	NA	8.28	10.35	7.68613e-05	0.0147104	NA	NA	NA	NA	NA	NA	NA	NA	NA	NA	12.7134	0.0180932	8.48349	122.738	1.12753	0.0242054
T12M2Br2_CL3978Contig1_1	NA	4.14	14.49	0.00011168	0.0183028	NA	NA	NA	NA	NA	NA	NA	NA	NA	NA	13.2185	0.0239683	8.70561	9.74654	4.3577	0.030032
T4M4Br2_CL1021Contig1_1	uncharacterized protein LOC111630777 [Centruroides sculpturatus]	8.28	14.49	0.000113195	0.0183028	NA	NA	NA	NA	NA	NA	NA	NA	NA	NA	12.7949	0.0410682	8.5023	25.4166	2.81143	0.0466716
T6M6Br2_CL4055Contig1_1	NA	4.14	14.49	0.000124027	0.0187052	NA	NA	NA	NA	NA	NA	NA	NA	NA	NA	10.5053	0.00531719	12.1579	16.5928	4.77538	0.0105986
T1M4Br2_CL6709Contig1_1	NA	8.28	10.35	0.00013454	0.0193375	NA	NA	NA	NA	NA	NA	NA	NA	NA	NA	11.2135	0.00255423	25.6374	6.55406	5.09969	0.00675869
T1M4Br2_k31_Locus_23728_Transcript_1_1	PREDICTED: uncharacterized protein LOC105328296 [Crassostrea gigas]	8.28	14.49	0.000139007	0.0196432	NA	NA	NA	NA	NA	NA	NA	NA	NA	NA	12.7134	0.000481933	38.5086	25.2736	2.95958	0.00273922
T1M4Br2_k49_Locus_11102_Transcript_1_1	superkiller viralicidic activity 2-like 2 [Mizuhopecten yessoensis]	2.07	14.49	0.000150882	0.0203794	NA	NA	NA	NA	NA	NA	NA	NA	NA	NA	10.6738	0.0018153	8.03247	79.4405	0.150282	0.00554677
T4M4Br2_k65_Locus_12409_Transcript_5_1	PREDICTED: hemicentin-1 isoform X2 [Oryctolagus cuniculus]	12.42	14.49	0.00015892	0.0210201	NA	NA	NA	NA	NA	NA	NA	NA	NA	NA	12.961	0.00881816	9.4054	1907.95	1.47343	0.0146865
T12M2Br2_k31_Locus_4644_Transcript_3_1	LOW QUALITY PROTEIN: cleavage and polyadenylation specificity factor subunit 6-like [Crassostrea virginica]	4.14	12.42	0.000167964	0.0210201	NA	NA	NA	NA	NA	NA	NA	NA	NA	NA	11.8107	0.00216042	46.852	66.2847	1.22666	0.0061439
T1M4Br2_k37_Locus_12_Transcript_24249_13	E3 ubiquitin-protein ligase DZIP3-like [Stylophora pistillata]	8.28	14.49	0.000187312	0.0216834	NA	NA	NA	NA	NA	NA	NA	NA	NA	NA	10.6738	0.0160978	12.7892	176.38	2.81987	0.0221675
T6M6Br2_k31_Locus_6552_Transcript_1_1	uncharacterized protein LOC110466004 [Mizuhopecten yessoensis]	2.07	14.49	0.000196524	0.0216834	NA	NA	NA	NA	NA	NA	NA	NA	NA	NA	11.4713	0.000617849	10.554	32.0056	3.17508	0.00309475
T1M4Br2_k49_Locus_7217_Transcript_3_1	PREDICTED: serine/arginine-rich splicing factor 12 [Saimiri boliviensis boliviensis]	4.14	12.42	0.000287395	0.0249759	NA	NA	NA	NA	NA	NA	NA	NA	NA	NA	11.5376	0.000731859	9.08985	23.2008	5.1877	0.00338391
T6M6Br2_k25_Locus_21763_Transcript_1_1	F-box only protein 4-like [Mizuhopecten yessoensis]	12.42	14.49	0.000307846	0.0253769	NA	NA	NA	NA	NA	NA	NA	NA	NA	NA	12.321	0.00980131	9.24539	93.3853	3.70536	0.0157703
T12M2Br2_k61_Locus_14977_Transcript_1_1	group II intron reverse transcriptase/maturase [Thioalkalivibrio thiocyanodenitrificans]	12.42	14.49	0.000309951	0.0253769	NA	NA	NA	NA	NA	NA	NA	NA	NA	NA	10.7312	0.0028428	12.5061	17.5862	2.5594	0.00719224
T12M2Br2_k55_Locus_10343_Transcript_4_1	transcription initiation factor TFIID subunit 3-like isoform X2 [Mizuhopecten yessoensis]	8.28	14.49	0.000310301	0.0253769	NA	NA	NA	NA	NA	NA	NA	NA	NA	NA	10.342	0.00728338	17.5588	41.9438	4.33173	0.0129175
T1M4Br2_k31_Locus_12574_Transcript_2_1	PREDICTED: ubiquitin thioesterase OTU1-like [Crassostrea gigas]<>PREDICTED: ubiquitin thioesterase OTU1-like [Crassostrea gigas]	4.14	12.42	0.000363568	0.0270458	NA	NA	NA	NA	NA	NA	NA	NA	NA	NA	13.6712	0.00241556	25.6392	9.72134	5.84598	0.00655674
T1M4Br2_k37_Locus_10358_Transcript_4_1	PREDICTED: structural maintenance of chromosomes protein 6 isoform X2 [Crassostrea gigas]	4.14	12.42	0.000421432	0.028896	NA	NA	NA	NA	NA	NA	NA	NA	NA	NA	11.881	0.0155081	12.7259	53.2704	1.04997	0.0215974
T6M6Br2_k43_Locus_13433_Transcript_3_1	hypothetical protein LOTGIDRAFT_236481 [Lottia gigantea]	12.42	12.42	0.000463883	0.0303047	NA	NA	NA	NA	NA	NA	NA	NA	NA	NA	11.6047	0.00450817	11.1324	90.6825	2.29087	0.00956589
T1M4Br2_k25_Locus_19041_Transcript_2_1	uncharacterized protein LOC110463141 [Mizuhopecten yessoensis]	2.07	14.49	0.000479257	0.0309454	NA	NA	NA	NA	NA	NA	NA	NA	NA	NA	12.2454	0.0235573	14.6648	24.612	1.13006	0.0296177
T12M2Br2_CL1592Contig1_1	NA	12.42	14.49	0.000504156	0.0312261	NA	NA	NA	NA	NA	NA	2.07	12.42	9.91184e-06	0.0185076	NA	NA	NA	NA	NA	NA
T4M4Br2_k31_Locus_13863_Transcript_1_1	tubulin-specific chaperone D-like [Mizuhopecten yessoensis]	14.49	14.49	0.000508288	0.031309	NA	NA	NA	NA	NA	NA	NA	NA	NA	NA	10.4503	3.59473e-05	80.4339	24.9728	1.01531	0.000797626
T6M6Br2_k69_Locus_2032_Transcript_18_1	PREDICTED: uncharacterized protein LOC105329218 [Crassostrea gigas]	2.07	14.49	0.000511913	0.03136	NA	NA	NA	NA	NA	NA	NA	NA	NA	NA	10.1837	0.00756567	18.3291	176.259	5.0183	0.0132539
T6M6Br2_k25_Locus_22715_Transcript_1_1	PREDICTED: UBA-like domain-containing protein 1 [Crassostrea gigas]	6.21	10.35	0.000526493	0.0317099	NA	NA	NA	NA	NA	NA	NA	NA	NA	NA	10.5053	0.00226831	37.1865	233.706	3.26981	0.00631226
T1M4Br2_CL634Contig1_1	NA	6.21	14.49	0.000596273	0.033591	NA	NA	NA	NA	NA	NA	2.07	14.49	7.93558e-05	0.0453976	NA	NA	NA	NA	NA	NA
T6M6Br2_k69_Locus_7790_Transcript_1_1	PREDICTED: histidine--tRNA ligase, cytoplasmic isoform X3 [Crassostrea gigas]	2.07	12.42	0.000611617	0.0341693	NA	NA	NA	NA	NA	NA	NA	NA	NA	NA	10.5053	0.00301988	8.84804	161.236	3.31635	0.00747336
T4M4Br2_k25_Locus_38862_Transcript_1_1	NA	8.28	14.49	0.00062772	0.0346247	NA	NA	NA	NA	NA	NA	NA	NA	NA	NA	10.967	0.00206038	39.4496	4.25356	5.31335	0.00597555
T12M2Br2_k61_Locus_8792_Transcript_8_1	perilipin-2-like isoform X1 [Crassostrea virginica]	12.42	14.49	0.000642194	0.0350676	NA	NA	NA	NA	NA	NA	NA	NA	NA	NA	10.967	0.00320374	12.1584	6449.04	5.64695	0.00774582
T1M4Br2_CL1Contig2996_1	NA	6.21	14.49	0.000662249	0.0354917	NA	NA	NA	NA	NA	NA	NA	NA	NA	NA	11.6725	0.000905012	12.6823	238.727	1.35087	0.00375285
T4M4Br2_CL5220Contig1_1	PREDICTED: fos-related antigen 1-like [Crassostrea gigas]	2.07	14.49	0.00069157	0.035838	NA	NA	NA	NA	NA	NA	NA	NA	NA	NA	10.3958	0.00184899	10.8773	2438.46	3.17187	0.00561784
T1M4Br2_k69_Locus_11299_Transcript_1_1	ankyrin repeat and zinc finger domain-containing protein 1-like [Mizuhopecten yessoensis]	12.42	14.49	0.00075889	0.0377063	NA	NA	NA	NA	NA	NA	NA	NA	NA	NA	12.475	0.00906737	10.8351	18.6939	4.03149	0.0149547
T4M4Br2_k69_Locus_12710_Transcript_3_1	dimethylaniline monooxygenase [N-oxide-forming] 5-like isoform X1 [Mizuhopecten yessoensis]<>dimethylaniline monooxygenase [N-oxide-forming] 5-like isoform X2 [Mizuhopecten yessoensis]	8.28	10.35	0.000769986	0.0378599	NA	NA	NA	NA	NA	NA	NA	NA	NA	NA	12.475	0.00327332	11.1765	57.0519	3.34703	0.00784981
T4M4Br2_k65_Locus_702_Transcript_78_2	NA	8.28	14.49	0.000781557	0.0380841	NA	NA	NA	NA	NA	NA	4.14	14.49	8.61547e-05	0.0474698	NA	NA	NA	NA	NA	NA
T4M4Br2_k49_Locus_2994_Transcript_2_1	NA	12.42	12.42	0.000811288	0.0388126	NA	NA	NA	NA	NA	NA	NA	NA	NA	NA	12.7949	0.00542094	36.6804	67.1146	4.12593	0.0107224
T4M4Br2_k55_Locus_3155_Transcript_3_1	NA	4.14	10.35	0.000820096	0.039012	NA	NA	NA	NA	NA	NA	NA	NA	NA	NA	13.396	0.000645263	68.5033	27.6601	3.11695	0.00316022
T4M4Br2_CL1Contig3379_1	NA	14.49	14.49	0.000850107	0.0396543	NA	NA	NA	NA	NA	NA	NA	NA	NA	NA	11.0276	0.00643193	9.26886	17.1327	0.789357	0.0119745
T12M2Br2_k61_Locus_17850_Transcript_1_1	hypothetical protein LOTGIDRAFT_157426 [Lottia gigantea]	4.14	14.49	0.000863831	0.0398727	NA	NA	NA	NA	NA	NA	10.35	14.49	2.10988e-05	0.0272742	NA	NA	NA	NA	NA	NA
T1M4Br2_k49_Locus_25807_Transcript_4_1	NA	4.14	12.42	0.000885397	0.0404039	NA	NA	NA	NA	NA	NA	NA	NA	NA	NA	10.6738	0.000256912	75.2193	169.203	2.76343	0.00200917
T6M6Br2_k61_Locus_4120_Transcript_2_1	NA	4.14	12.42	0.000974229	0.0426076	NA	NA	NA	NA	NA	NA	NA	NA	NA	NA	12.5535	0.0363625	9.53651	28.7341	0.292192	0.042141
T1M4Br2_k25_Locus_2798_Transcript_1_1	PREDICTED: RING finger protein 113A-like [Crassostrea gigas]	4.14	12.42	0.000985876	0.0428989	NA	NA	NA	NA	NA	NA	NA	NA	NA	NA	10.9071	0.000861778	10.6321	7.82228	1.14379	0.00367866
T4M4Br2_CL1Contig3571_1	NA	2.07	14.49	0.001075	0.0448011	NA	NA	NA	NA	NA	NA	NA	NA	NA	NA	10.967	0.00291235	20.7404	35.601	3.30556	0.0073006
T6M6Br2_k43_Locus_1430_Transcript_3_1	DNA polymerase lambda-like isoform X1 [Crassostrea virginica]	14.49	14.49	0.0010843	0.0449527	NA	NA	NA	NA	NA	NA	NA	NA	NA	NA	10.6738	8.05057e-05	31.3825	51.4568	0.139735	0.00115354
T6M6Br2_k55_Locus_13880_Transcript_1_1	PREDICTED: uncharacterized protein LOC105332853 [Crassostrea gigas]	8.28	14.49	0.00111807	0.0455795	NA	NA	NA	NA	NA	NA	NA	NA	NA	NA	13.4865	0.0221788	29.8025	42.2123	3.30375	0.0282885
T12M2Br2_k49_Locus_443_Transcript_1_1	PREDICTED: uncharacterized protein LOC105324834 [Crassostrea gigas]	4.14	14.49	0.00116044	0.0463515	NA	NA	NA	NA	NA	NA	NA	NA	NA	NA	13.396	0.0145478	9.76924	8.44362	5.74311	0.020624
T4M4Br2_k31_Locus_301_Transcript_48_1	LOW QUALITY PROTEIN: plexin-B1-like [Crassostrea virginica]	12.42	14.49	0.00126159	0.0479949	NA	NA	NA	NA	NA	NA	NA	NA	NA	NA	13.958	0.0414329	8.25468	155.201	5.60266	0.0470176
T4M4Br2_k61_Locus_5706_Transcript_1_1	PREDICTED: NADH dehydrogeNAse [ubiquinone] 1 beta subcomplex subunit 3 [Tribolium castaneum]	6.21	14.49	0.00126164	0.0479949	NA	NA	NA	NA	NA	NA	NA	NA	NA	NA	13.0458	0.00106625	48.1066	123.555	0.994997	0.00410039
T4M4Br2_k25_Locus_15431_Transcript_8_1	NA	2.07	10.35	0.00127285	0.0479949	NA	NA	NA	NA	NA	NA	NA	NA	NA	NA	10.5053	0.00848805	10.6483	17.3623	6.06197	0.0143151
T12M2Br2_k25_Locus_1477_Transcript_1_1	hypothetical protein LOTGIDRAFT_233378 [Lottia gigantea]	12.42	14.49	0.00132591	0.0490056	NA	NA	NA	NA	NA	NA	NA	NA	NA	NA	10.342	2.12853e-06	11.1125	1981.42	3.06122	0.000204566
T1M4Br2_k25_Locus_7385_Transcript_1_1	PREDICTED: uncharacterized protein C1orf228 homolog [Crassostrea gigas]	8.28	12.42	0.00134607	0.0493149	NA	NA	NA	NA	NA	NA	NA	NA	NA	NA	11.0889	0.0212432	11.0091	68.6906	3.09256	0.0273524

## Sheet: all_time_CD_norm
Supplementary Data 3b. List of the 63 rhythmic transcripts in the range 20-24.8h for both the in situ and the laboratory experiments. Normalisation performed with down-sampling and DESeq2. RAIN and ABSR: two-sided tests. BH and q.value: p-value adjusted for multiple-testing using the Benjamini-Hochberg correction.
		In situ experiment										Laboratory experiment
Contig	Annotation	RAIN				ABSR						RAIN				ABSR
		phase	period	pVal	BH	Period	p.Value	Spec.Max	Amplitude	Phase	q.Value	phase	period	pVal	BH	Period	p.Value	Spec.Max	Amplitude	Phase	q.Value
T4M4Br2_CL4141Contig1_1	LOW QUALITY PROTEIN: vacuolar protein sorting-associated protein 13B-like [Crassostrea virginica]	NA	NA	NA	NA	20.3673	1.67764e-07	10.4752	52.558	1.8594	4.8538e-05	12.42	24.84	0.000567542	0.0182503	22.6818	0.0151381	8.37375	55.5756	4.02505	0.0212241
T12M2Br2_k37_Locus_10382_Transcript_3_1	PREDICTED: uncharacterized protein C19orf47 [Crassostrea gigas]	NA	NA	NA	NA	24.642	1.86474e-06	74.2723	40.3005	0.865012	0.000139207	2.07	24.84	7.54025e-05	0.00672222	NA	NA	NA	NA	NA	NA
T1M4Br2_k31_Locus_23680_Transcript_1_1	NA	NA	NA	NA	NA	23.2093	1.20982e-05	90.3741	4.63343	4.12426	0.000346639	2.07	22.77	0.000500349	0.0170902	NA	NA	NA	NA	NA	NA
T6M6Br2_CL1Contig2752_1	NA	NA	NA	NA	NA	22.427	2.45696e-05	61.2359	56.6672	3.90247	0.00049219	NA	NA	NA	NA	23.4824	0.00105426	12.0989	12.8474	3.438	0.00407161
T6M6Br2_k55_Locus_7982_Transcript_7_1	uncharacterized protein LOC110453904 [Mizuhopecten yessoensis]	NA	NA	NA	NA	22.1778	4.89785e-05	16.1628	38.2557	4.22765	0.000694899	20.7	24.84	0.000309338	0.0134326	NA	NA	NA	NA	NA	NA
T1M4Br2_k25_Locus_38532_Transcript_1_1	ADP-ribosylation factor-like protein 6-interacting protein 4 [Crassostrea virginica]	NA	NA	NA	NA	21.6957	6.74992e-05	11.0383	23.2894	0.539319	0.000825321	NA	NA	NA	NA	23.4824	0.000790703	20.1844	21.602	3.58123	0.00351782
T4M4Br2_k25_Locus_24757_Transcript_1_1	NA	NA	NA	NA	NA	20.7917	0.000161032	18.4541	14.8278	4.49318	0.00128604	2.07	22.77	0.00109179	0.0256603	NA	NA	NA	NA	NA	NA
T6M6Br2_k61_Locus_13919_Transcript_1_1	NA	NA	NA	NA	NA	21.0105	0.000189172	18.1658	12.9314	4.45186	0.00141332	12.42	22.77	0.00258595	0.0417709	NA	NA	NA	NA	NA	NA
T1M4Br2_k65_Locus_10202_Transcript_5_1	uncharacterized protein LOC110460014 [Mizuhopecten yessoensis]<>uncharacterized protein LOC110460014 [Mizuhopecten yessoensis]<>uncharacterized protein LOC110460014 [Mizuhopecten yessoensis]<>uncharacterized protein LOC110460014 [Mizuhopecten yessoensis]	NA	NA	NA	NA	23.2093	0.000322897	27.6749	77.3694	3.6979	0.0018728	NA	NA	NA	NA	20.1616	0.0105324	13.7347	65.5735	3.64884	0.0165454
T4M4Br2_CL1Contig3733_1	PREDICTED: tumor susceptibility gene 101 protein [Crassostrea gigas]	NA	NA	NA	NA	20.3673	0.000377415	10.0779	69.6511	4.90992	0.00204189	NA	NA	NA	NA	20.3673	0.00155151	21.2288	98.875	4.73453	0.00506016
T12M2Br2_CL921Contig1_1	NA	NA	NA	NA	NA	20.7917	0.000623885	52.9844	102.434	2.16805	0.00266603	NA	NA	NA	NA	22.1778	0.0150124	13.2537	45.6024	0.707335	0.0211045
T1M4Br2_k31_Locus_36726_Transcript_1_1	NA	NA	NA	NA	NA	20.7917	0.00071437	14.0339	7.2773	1.70088	0.00287478	NA	NA	NA	NA	22.9425	0.0146937	17.4335	6.54701	0.665164	0.0207732
T1M4Br2_k65_Locus_30639_Transcript_1_1	NA	NA	NA	NA	NA	22.6818	0.000776687	11.7314	40.7737	1.05069	0.00301325	24.84	24.84	0.00260388	0.0418539	NA	NA	NA	NA	NA	NA
T12M2Br2_k69_Locus_7714_Transcript_4_1	PREDICTED: uncharacterized protein LOC105348759 [Crassostrea gigas]	NA	NA	NA	NA	21.234	0.000813295	10.8153	48.3853	4.44953	0.00309065	NA	NA	NA	NA	20.5773	0.00941263	13.9902	85.3275	0.451039	0.0153419
T4M4Br2_CL8503Contig1_1	NA	NA	NA	NA	NA	24.642	0.000848386	98.071	58.2791	0.476133	0.00317476	2.07	22.77	0.000508296	0.017239	NA	NA	NA	NA	NA	NA
T4M4Br2_k31_Locus_28850_Transcript_1_1	NA	NA	NA	NA	NA	21.234	0.000856685	20.8262	95.5381	1.50944	0.00319269	2.07	22.77	9.47418e-05	0.00745731	NA	NA	NA	NA	NA	NA
T4M4Br2_k25_Locus_5400_Transcript_11_1	putative leucine-rich repeat-containing protein DDB_G0290503 isoform X23 [Mizuhopecten yessoensis]	NA	NA	NA	NA	21.4624	0.00123494	8.01901	124.304	4.27643	0.00389226	10.35	24.84	0.00354516	0.0499563	NA	NA	NA	NA	NA	NA
T6M6Br2_CL1Contig1348_1	NA	NA	NA	NA	NA	20.7917	0.00147615	24.8749	288.291	1.44326	0.00428891	NA	NA	NA	NA	20.3673	3.2795e-07	191.259	156.749	0.789018	9.09912e-05
T6M6Br2_k31_Locus_15837_Transcript_3_1	serine/threonine-protein kinase greatwall-like isoform X2 [Crassostrea virginica]	NA	NA	NA	NA	20.5773	0.00274531	12.1327	59.7367	1.08549	0.00622293	2.07	24.84	6.29755e-06	0.00184222	22.6818	0.0102486	8.80481	177.675	1.07351	0.0162361
T12M2Br2_k69_Locus_3589_Transcript_1_1	NA	NA	NA	NA	NA	22.9425	0.0031255	10.1937	14.9674	0.952626	0.00676153	2.07	24.84	0.00018887	0.0104064	NA	NA	NA	NA	NA	NA
T1M4Br2_CL1Contig3670_1	LOW QUALITY PROTEIN: heat shock 70 kDa protein 12A-like [Crassostrea virginica]	NA	NA	NA	NA	20.1616	0.00313559	9.17917	261.964	0.76726	0.00677492	2.07	24.84	0.000230436	0.0115596	NA	NA	NA	NA	NA	NA
T6M6Br2_k37_Locus_15486_Transcript_2_1	NA	NA	NA	NA	NA	20.5773	0.00333521	15.1741	78.4101	4.01186	0.00704378	NA	NA	NA	NA	20.7917	0.0237173	8.23225	37.2819	3.54255	0.0297656
T1M4Br2_k65_Locus_29539_Transcript_1_1	NA	NA	NA	NA	NA	20.3673	0.00524154	14.026	20.5771	1.28145	0.00949219	NA	NA	NA	NA	20.5773	0.0324654	15.9902	17.8943	0.822871	0.0383528
T4M4Br2_k37_Locus_23044_Transcript_5_1	NA	NA	NA	NA	NA	21.0105	0.00532217	10.5575	33.9788	1.90648	0.00959468	2.07	24.84	0.000215343	0.0110732	NA	NA	NA	NA	NA	NA
T4M4Br2_CL4514Contig1_1	NA	NA	NA	NA	NA	21.234	0.00542918	14.6364	10.8598	4.41267	0.00971333	12.42	22.77	0.00038324	0.0149428	NA	NA	NA	NA	NA	NA
T12M2Br2_k43_Locus_12150_Transcript_1_1	NA	NA	NA	NA	NA	21.234	0.00551387	12.6662	8.71504	0.955587	0.00981151	2.07	22.77	1.74896e-05	0.00326442	NA	NA	NA	NA	NA	NA
T4M4Br2_CL1Contig656_1	NA	NA	NA	NA	NA	20.5773	0.006015	11.682	29.3557	1.95513	0.0104332	24.84	24.84	0.00347278	0.0493114	NA	NA	NA	NA	NA	NA
T12M2Br2_k69_Locus_860_Transcript_13_1	PREDICTED: uncharacterized protein LOC109478536 [Branchiostoma belcheri]	NA	NA	NA	NA	21.0105	0.00607552	11.7395	133.846	3.62772	0.0105105	NA	NA	NA	NA	24.0482	0.00655938	11.165	130.117	3.58918	0.012106
T12M2Br2_CL5795Contig1_1	lipopolysaccharide-induced tumor necrosis factor-alpha factor homolog isoform X1 [Crassostrea virginica]	NA	NA	NA	NA	21.6957	0.00608231	10.9705	37.9642	0.817807	0.0105178	NA	NA	NA	NA	21.0105	0.00920847	8.57254	24.4266	3.61321	0.0151145
T6M6Br2_k69_Locus_10659_Transcript_1_1	PREDICTED: tetraspanin-15 [Crassostrea gigas]	NA	NA	NA	NA	20.7917	0.00822796	14.3687	22.8609	4.28312	0.0129366	NA	NA	NA	NA	21.234	0.0272084	10.5093	35.5417	4.04939	0.033174
T6M6Br2_CL4088Contig1_1	PREDICTED: uncharacterized protein LOC105341802 [Crassostrea gigas]	NA	NA	NA	NA	20.5773	0.00910727	80.2924	122.638	5.86991	0.0138947	14.49	22.77	0.00107627	0.0255183	NA	NA	NA	NA	NA	NA
T12M2Br2_k43_Locus_26005_Transcript_1_1	NA	NA	NA	NA	NA	20.1616	0.00915828	17.5032	5.11663	4.51902	0.0139495	NA	NA	NA	NA	21.9341	0.00835374	11.3568	31.572	0.538638	0.0141809
T6M6Br2_CL1Contig3349_1	uncharacterized protein LOC110445120 [Mizuhopecten yessoensis]	NA	NA	NA	NA	21.6957	0.0107733	10.1043	378.897	3.95987	0.0156928	12.42	22.77	1.12496e-05	0.00254713	NA	NA	NA	NA	NA	NA
T4M4Br2_k69_Locus_24320_Transcript_1_1	NA	NA	NA	NA	NA	22.427	0.0108184	23.0397	22.5067	4.18953	0.0157392	NA	NA	NA	NA	22.1778	0.00969494	18.7323	12.4865	4.13463	0.0156555
T12M2Br2_CL8985Contig1_1	NA	NA	NA	NA	NA	21.6957	0.0113878	10.7696	4.6138	4.15157	0.0163683	NA	NA	NA	NA	21.9341	0.0136936	11.328	1.25663	3.69183	0.0197401
T12M2Br2_k69_Locus_2653_Transcript_4_1	NA	NA	NA	NA	NA	21.234	0.0132682	8.20578	78.6182	1.13408	0.0182888	2.07	22.77	0.00135203	0.0288886	NA	NA	NA	NA	NA	NA
T6M6Br2_k69_Locus_32870_Transcript_1_1	NA	NA	NA	NA	NA	20.1616	0.0135494	13.443	23.2522	2.00019	0.0185662	2.07	24.84	0.000203268	0.0107082	NA	NA	NA	NA	NA	NA
T12M2Br2_k31_Locus_18023_Transcript_1_1	NA	NA	NA	NA	NA	21.0105	0.0169576	16.9102	136.816	1.63246	0.0219548	24.84	24.84	0.00061521	0.0190223	NA	NA	NA	NA	NA	NA
T1M4Br2_CL1Contig4218_1	NA	NA	NA	NA	NA	21.4624	0.017095	17.2937	32.8284	0.94085	0.0220849	22.77	24.84	2.03757e-05	0.00344134	NA	NA	NA	NA	NA	NA
T6M6Br2_k37_Locus_15830_Transcript_1_1	NA	NA	NA	NA	NA	20.3673	0.0192223	11.2961	23.3731	2.01814	0.0242064	2.07	24.84	4.24148e-06	0.00164497	NA	NA	NA	NA	NA	NA
T1M4Br2_k61_Locus_3375_Transcript_1_1	NA	NA	NA	NA	NA	23.4824	0.0192843	9.6239	15.7459	4.14726	0.0242734	NA	NA	NA	NA	23.7619	0.00320964	17.9452	10.8966	4.13056	0.0077519
T1M4Br2_k25_Locus_599_Transcript_23_1	hemicentin-2-like, partial [Mizuhopecten yessoensis]	NA	NA	NA	NA	20.3673	0.0210863	8.68094	648.033	1.62853	0.0260492	NA	NA	NA	NA	21.4624	0.0259558	9.32672	432.145	3.76718	0.0319209
T12M2Br2_k25_Locus_28762_Transcript_4_1	NA	NA	NA	NA	NA	20.5773	0.0219643	8.30688	15.8844	3.84451	0.0269057	2.07	24.84	0.000610831	0.0189566	21.234	0.00378745	11.7144	10.0208	1.09628	0.00859352
T12M2Br2_k31_Locus_9340_Transcript_2_1	NA	NA	NA	NA	NA	21.9341	0.0239851	12.9953	10.8064	0.48365	0.0289289	2.07	24.84	0.00128893	0.0280032	23.7619	0.00805731	12.7918	14.2394	0.414409	0.0138436
T4M4Br2_k49_Locus_6517_Transcript_1_1	tyrosine-protein phosphatase non-receptor type 1-like [Mizuhopecten yessoensis]	NA	NA	NA	NA	20.3673	0.0247695	8.67706	25.7864	4.25416	0.0296913	14.49	22.77	0.00131099	0.0282996	21.234	6.06078e-05	248.95	25.4206	4.17665	0.00101728
T1M4Br2_k65_Locus_6968_Transcript_1_1	kelch domain-containing protein 2-like isoform X2 [Crassostrea virginica]	NA	NA	NA	NA	20.5773	0.027933	8.04683	28.9211	4.69654	0.0327462	12.42	22.77	0.00193709	0.0355695	NA	NA	NA	NA	NA	NA
T4M4Br2_k49_Locus_21061_Transcript_1_1	NA	NA	NA	NA	NA	20.7917	0.032579	8.89873	3.50091	4.56352	0.037325	2.07	24.84	2.50814e-05	0.00388693	NA	NA	NA	NA	NA	NA
T12M2Br2_CL1Contig3054_1	NA	NA	NA	NA	NA	23.2093	0.0330972	11.2198	12.8274	0.331648	0.0378256	12.42	22.77	0.00136601	0.0290212	NA	NA	NA	NA	NA	NA
T6M6Br2_k43_Locus_25933_Transcript_1_1	NA	NA	NA	NA	NA	20.5773	0.0354999	12.4305	0.6738	0.622529	0.0401681	NA	NA	NA	NA	22.6818	0.0198169	8.49737	1.47026	3.9286	0.0259676
T6M6Br2_k37_Locus_36090_Transcript_1_1	NA	NA	NA	NA	NA	20.5773	0.0380539	13.0178	20.5995	1.7136	0.0427065	2.07	22.77	4.36108e-05	0.00496867	NA	NA	NA	NA	NA	NA
T6M6Br2_k37_Locus_9633_Transcript_2_1	NA	NA	NA	NA	NA	20.1616	0.038059	11.3373	6.72646	3.91563	0.0427097	2.07	20.7	0.000314816	0.0134779	NA	NA	NA	NA	NA	NA
T4M4Br2_k43_Locus_27234_Transcript_2_1	galectin-8-like [Mizuhopecten yessoensis]<>galectin-8-like [Mizuhopecten yessoensis]	6.21	20.7	8.75049e-06	0.00392395	NA	NA	NA	NA	NA	NA	2.07	22.77	0.000780628	0.0215764	NA	NA	NA	NA	NA	NA
T1M4Br2_k49_Locus_11997_Transcript_3_1	NA	2.07	24.84	2.58543e-05	0.00695625	NA	NA	NA	NA	NA	NA	NA	NA	NA	NA	22.9425	0.000193625	56.8571	16.6521	0.484222	0.00175268
T12M2Br2_k25_Locus_12_Transcript_9669_11	general transcription factor IIH subunit 3-like isoform X1 [Mizuhopecten yessoensis]	6.21	20.7	6.96469e-05	0.0121998	NA	NA	NA	NA	NA	NA	2.07	24.84	0.0033375	0.0482706	NA	NA	NA	NA	NA	NA
T6M6Br2_k55_Locus_9329_Transcript_1_1	NA	6.21	20.7	7.92184e-05	0.0127925	NA	NA	NA	NA	NA	NA	NA	NA	NA	NA	20.7917	0.00581595	89.1846	16.3681	4.07102	0.0112344
T6M6Br2_CL116Contig1_1	NA	2.07	22.77	0.000134284	0.0166651	NA	NA	NA	NA	NA	NA	2.07	22.77	0.00040239	0.0152784	NA	NA	NA	NA	NA	NA
T1M4Br2_CL391Contig1_1	NA	4.14	24.84	0.000147616	0.017605	NA	NA	NA	NA	NA	NA	NA	NA	NA	NA	21.4624	0.0173592	12.3014	26.0979	0.231239	0.0234478
T12M2Br2_CL1Contig80_1	NA	6.21	20.7	0.000162694	0.0184233	NA	NA	NA	NA	NA	NA	2.07	22.77	0.000284824	0.0130155	NA	NA	NA	NA	NA	NA
T1M4Br2_CL2331Contig1_1	uncharacterized protein LOC110453777 isoform X1 [Mizuhopecten yessoensis]<>uncharacterized protein LOC110453777 isoform X1 [Mizuhopecten yessoensis]<>uncharacterized protein LOC110453777 isoform X1 [Mizuhopecten yessoensis]	22.77	22.77	0.00036466	0.0295524	NA	NA	NA	NA	NA	NA	12.42	24.84	0.000365058	0.0145893	NA	NA	NA	NA	NA	NA
T12M2Br2_k65_Locus_19990_Transcript_1_1	NA	2.07	22.77	0.000671826	0.0393382	NA	NA	NA	NA	NA	NA	NA	NA	NA	NA	22.427	0.023531	18.4139	4.10548	3.93687	0.0295927
T4M4Br2_CL1Contig2036_1	NA	2.07	22.77	0.000966656	0.0475962	NA	NA	NA	NA	NA	NA	14.49	22.77	0.000516079	0.0173976	NA	NA	NA	NA	NA	NA
T12M2Br2_k49_Locus_25282_Transcript_5_1	NA	6.21	20.7	0.00100439	0.0486039	NA	NA	NA	NA	NA	NA	2.07	20.7	0.00169762	0.0331727	21.9341	0.0236223	13.1726	197.978	0.346618	0.0296782
T6M6Br2_k37_Locus_570_Transcript_5_1	NA	16.56	20.7	0.00104369	0.0496978	NA	NA	NA	NA	NA	NA	NA	NA	NA	NA	22.9425	0.0197013	9.38506	35.7763	3.90106	0.0258425
