# Supplementary material for: Biological rhythms in the deep-sea hydrothermal mussel Bathymodiolus azoricus
Source: Nat Commun. 2020 Jul 10;11:3454. doi: 10.1038/s41467-020-17284-4 (PMC7351958; doi:10.1038/s41467-020-17284-4)
Supplement: Supplementary file 8 — Supplementary Data 4 [file 41467_2020_17284_MOESM8_ESM.xlsx]

## Sheet: Blast Reference sequences
Supplementary Data 4a. Reference sequences used to search for putative circadian genes in Bathymodiolus azoricus.
Gene	Organisme	Accession cDNA	Accession protein
period	Crassostrea gigas	KX371076	AQM57604.1
	Drosophila melanogaster	NM_080317.2	NP_525056.2
	Mus musculus (per 1)	NM_011065.4	NP_035195.2
	Mus musculus (per 2)	NM_011066	NP_035196.2
	Eurydice pulchra	KC885967	AGV28714.1
	Platynereis dumerilii	GU322431	AEJ87229.1
bmal1/cycle	Crassostrea gigas	KX371075	AQM57603.1
	Drosophila melanogaster	NM_079444.3	NP_524168.2
	Mus musculus	AB086232.1	BAD26600.1
	Eurydice pulchra	KC885968	AGV28715.1
	Platynereis dumerilii	KF316926	AGX93014.1
clock	Crassostrea gigas	KX371073	AQM57601.1
	Drosophila melanogaster	NM_001014576.2	NP_001014576.1
	Mus musculus	NM_007715.6	NP_031741.1
	Eurydice pulchra	KC885973	AGV28720.1
	Platynereis dumerilii	KF316925	AGX93013.1
timeless	Crassostrea gigas	KX371077	AQM57605.1
	Drosophila melanogaster	NP_001014463.2	P49021.3
	Mus musculus	NM_001136082.2	NP_001129554.1
	Eurydice pulchra	KC885969	AGV28716.1
	Platynereis dumerilii	KF316922	AGX93010.1
cryptochrome 1	Drosophila melanogaster	NM_169852.2	NP_732407.1
	Crassostrea gigas	KT991835	ANJ02841
	Platynereis dumerilii	GU322429	AEJ87227.1
cryptochrome 2	Mus musculus	NM_009963.4	NP_034093.1
	Eurydice pulchra	KC885970	AGV28717.1
	Crassostrea gigas	KX371074	AQM57602
	Platynereis dumerilii	KF316924	AGX93012.1
timeout	Drosophila melanogaster	NM_079617.3	NP_524341.3
	Platynereis dumerilii	KF316923	AGX93011.1
pdp1	Drosophila melanogaster	NM_080093	NP_524832.3
	Platynereis dumerilii	KF316930.1	AGX93016.1
vrille	Drosophila melanogaster	NM_001298695.1	NP_001285624
	Platynereis dumerilii	KF316921	AGX93009
6-4 photolyase	Eurydice pulchra	KC885971	AGV28718.1
	Crassostrea gigas	KX371078	AQM57606.1

## Sheet: Bathymodiolus azoricus
Supplementary Data 4b. Bathymodiolus azoricus circadian clock proteic sequences use for the phylogenies.
				Protein					Nucleotides
Sequence Name	Gene	Organism	Organism taxonomy (NCBI taxonomy)	Reference (Protein)	Sequence Length in tree (Protein)	Sequence in tree (Protein)	Raw Sequence Length (Protein)	Raw Sequence (Protein)	Reference (Nucleotides)	Sequence Length in tree (Nucleotides)	Sequence in tree (Nucleotides)	Raw Sequence Length (Nucleotides)	Raw Sequence (Nucleotides)
Baz_Bmal	Bmal	Bathymodiolus azoricus	Eukaryota; Opisthokonta; Metazoa; Eumetazoa; Bilateria; Protostomia; Lophotrochozoa; Mollusca; Bivalvia; Pteriomorphia; Mytiloida; Mytiloidea; Mytilidae; Bathymodiolinae; Bathymodiolus; azoricus	Baz_3696_Baz_160471 contig	627	YIYLMEDDFNLFDNNIVLPSPLTAELYPPDMEIVHTPSKKRKAEPSFNDFEEEDESLDSGDARFSRQNHSEIEKRRRDKMNAYITELSSLLPMCNAMNRKLDKLTVLRMAVQHLKSLRGATTTITEASQRPSFLSEDVLKNXXXXXXXXXXXXXXXXXXXXLYVSESVREFLHYSRNDLIGQSLFDYLHPRDMNKVKEQLSSSDMSPRERFIDSRTMMPVKTELLQRPTHLCSGARRSFFCRMKTGNKVDMCSQMKLEKDDSDIVTRKKKSVSDRKSFTVIHCTGYLKSWPTSKMDLNEQDETDDCNLSCLVAVGRVKTGSLQNIIKDYESIDIRPVKYLSRHSLDGKFTYIDQGATELIGYLPQELLGTSVYEYYHQDDMSDMAEIHRQVLKTKEKTT…	1349	QPREMDNTQENIIEEYEEGGAEGKFSKGEVLKAYVLLLADFQMNSTHTNHCIIKMLHRISVDLGYVGMVFQASLFRVFQKIILSPLAKAECYKEISKFAYFVIGKFVQCAENNKKIFMEMLFWKGGKDSVDCVEGYGSYESKARILWTEDQEMELRSLYEEYSQIEDNEKDIVECIMERMTHDSKTRGQVIRELKKQSLITSAKDLKRQKVSKHAGPWTEDQEEELKNLFIELRKCADPVANIISAMTVKRSKPKVIEKLLSLGLVNDRKELYKKRSKKSKGEDYESDPGDTYEEDGGFVVRSDNSDRSGSESEEEQEEDIESSDSDKENTKDDQPSEDITSVIKDLIQKGYKLQIQWIQRCLQRVFDSRXQHLIDGLTINDDGDLVNTHMIKVHQPKL…	Baz_3696_Baz_160471 contig	1881	TATATTTACCTGATGGAAGATGACTTCAATCTGTTTGATAATAACATTGTACTACCATCACCACTGACTGCAGAACTTTATCCTCCAGACATGGAAATAGTACATACACCAAGCAAGAAGCGGAAAGCTGAGCCATCTTTCAATGATTTTGAAGAGGAAGATGAATCACTTGACTCTGGAGATGCTCGGTTTTCACGGCAAAATCACAGTGAAATTGAGAAAAGACGGCGAGATAAAATGAATGCCTACATTACAGAGTTGTCTTCCTTGTTACCTATGTGTAATGCTATGAATCGTAAACTAGACAAACTAACTGTTCTCAGAATGGCAGTACAACATCTCAAGTCATTGAGAGGAGCAACAACAACTATTACTGAAGCTAGTCAGAGACCTTCATTC…	1881	TATATTTACCTGATGGAAGATGACTTCAATCTGTTTGATAATAACATTGTACTACCATCACCACTGACTGCAGAACTTTATCCTCCAGACATGGAAATAGTACATACACCAAGCAAGAAGCGGAAAGCTGAGCCATCTTTCAATGATTTTGAAGAGGAAGATGAATCACTTGACTCTGGAGATGCTCGGTTTTCACGGCAAAATCACAGTGAAATTGAGAAAAGACGGCGAGATAAAATGAATGCCTACATTACAGAGTTGTCTTCCTTGTTACCTATGTGTAATGCTATGAATCGTAAACTAGACAAACTAACTGTTCTCAGAATGGCAGTACAACATCTCAAGTCATTGAGAGGAGCAACAACAACTATTACTGAAGCTAGTCAGAGACCTTCATTC…
Baz_Clock	Clock	Bathymodiolus azoricus	Eukaryota; Opisthokonta; Metazoa; Eumetazoa; Bilateria; Protostomia; Lophotrochozoa; Mollusca; Bivalvia; Pteriomorphia; Mytiloida; Mytiloidea; Mytilidae; Bathymodiolinae; Bathymodiolus; azoricus	Baz_12316	646	FLKMSMSFGKRISASSRVSRIDSDTTSLDDCEDGKQNHKRVNRNLSEKKRRDQFNMLVHELCSMVSSSNSKMDKSTVLKSTISYLRNYQETAVQAKTHEIKENWKPSFLSNDEFMHLMLEALDSFLLVFNQQGNIVYTSESVTSLLGHLPTDLINQQVYDFIEDKERSQLYNLMCHVSLTPENLNDNQVVFSCHFKRGSLNQEKSPVYESVKFTGFKHWNNFNDNEDNWNYGMMSQVKDNTCFCCTIQLENAQFIREMSIVEESKSEFTSRHSLEWKFLYLDHRASPIIGYLPFEVLGTSGYDYYHPDDLECLSKCHEQLMQKGEETSTYYRFLTKGQQWIWLRTRYYITYHQWNSKPEFVVCTNVVVSYADVRDHIWKEMGYNTANGNIPSKRERSPS…	926	TKF**QIVIRSKRIYL*QGTCQYLRDERRTESKQLCINM*NIMSSKMFSETSHRNFVSR*FLKMSMSFGKRISASSRVSRIDSDTTSLDDCEDGKQNHKRVNRNLSEKKRRDQFNMLVHELCSMVSSSNSKMDKSTVLKSTISYLRNYQETAVQAKTHEIKENWKPSFLSNDEFMHLMLEALDSFLLVFNQQGNIVYTSESVTSLLGHLPTDLINQQVYDFIEDKERSQLYNLMCHVSLTPENLNDNQVVFSCHFKRGSLNQEKSPVYESVKFTGFKHWNNFNDNEDNWNYGMMSQVKDNTCFCCTIQLENAQFIREMSIVEESKSEFTSRHSLEWKFLYLDHRASPIIGYLPFEVLGTSGYDYYHPDDLECLSKCHEQLMQKGEETSTYYRFLTKGQQ…	Baz_12316	1938	TTTCTGAAAATGAGCATGAGCTTTGGGAAACGTATATCGGCGTCATCTCGAGTGTCTAGAATTGACAGTGATACAACATCACTAGATGACTGTGAAGATGGAAAACAGAATCATAAGAGAGTTAATCGCAACCTTAGCGAAAAGAAAAGACGAGATCAGTTTAATATGTTGGTGCATGAACTGTGTTCAATGGTATCATCGAGTAATTCTAAAATGGACAAATCTACTGTTCTTAAATCAACAATATCATATCTCAGGAACTATCAAGAAACAGCAGTTCAAGCCAAAACACACGAGATAAAAGAAAACTGGAAGCCTTCATTTTTATCAAACGATGAATTTATGCACTTAATGTTAGAGGCATTAGACAGTTTTCTACTAGTGTTTAATCAGCAAGGA…	2780	GTACGAAGTTCTGATAACAAATAGTTATTAGGAGTAAACGTATCTATTTATAGCAGGGAACCTGTCAATATTTAAGAGATGAAAGACGAACAGAATCGAAGCAGCTTTGCATTAATATGTAGAATATTATGTCATCTAAAATGTTCTCGGAAACAAGCCATCGTAATTTTGTGTCTCGCTGATTTCTGAAAATGAGCATGAGCTTTGGGAAACGTATATCGGCGTCATCTCGAGTGTCTAGAATTGACAGTGATACAACATCACTAGATGACTGTGAAGATGGAAAACAGAATCATAAGAGAGTTAATCGCAACCTTAGCGAAAAGAAAAGACGAGATCAGTTTAATATGTTGGTGCATGAACTGTGTTCAATGGTATCATCGAGTAATTCTAAAATGG…
Baz_Cry1a	Cry 1	Bathymodiolus azoricus	Eukaryota; Opisthokonta; Metazoa; Eumetazoa; Bilateria; Protostomia; Lophotrochozoa; Mollusca; Bivalvia; Pteriomorphia; Mytiloida; Mytiloidea; Mytilidae; Bathymodiolinae; Bathymodiolus; azoricus	Baz_1996.1	421	MPQNGIHHPGIAALADAIAENTQLKILDLNDNTFTKKGSQSIAKGQTGYPWIDAIMNQLRHEGWVHHVARHAVSCFLTRGDLWISWEDGLKVFLKYLLDADWSVCAGNWMWMSSSAFEKVLQCPKCFCPVGYGRRMDRTGEYVRRYLPVLKDMPLRYLFEPWKAPLPVQEKAKCIVGEDYPFPIVNHKEASNECAKRMKSVVDNFRGKGKMSYYNNVRGSFEILACRIRQDNNLKGIQIKLDGRTHSLKLSQLADDTTVFVQSKKEISIALNIIETFDSFSGLILNRNKTEGMWIGYLKYSKEKVENINWVTDYVKFLGIYFGHNKAECKKLNMEKQALKSEKIMNSWKKRNITIVGRIMLVKSLIIPNVTYVASATNIDKEYVSKFKTMIYKFIWNDN…	421	MPQNGIHHPGIAALADAIAENTQLKILDLNDNTFTKKGSQSIAKGQTGYPWIDAIMNQLRHEGWVHHVARHAVSCFLTRGDLWISWEDGLKVFLKYLLDADWSVCAGNWMWMSSSAFEKVLQCPKCFCPVGYGRRMDRTGEYVRRYLPVLKDMPLRYLFEPWKAPLPVQEKAKCIVGEDYPFPIVNHKEASNECAKRMKSVVDNFRGKGKMSYYNNVRGSFEILACRIRQDNNLKGIQIKLDGRTHSLKLSQLADDTTVFVQSKKEISIALNIIETFDSFSGLILNRNKTEGMWIGYLKYSKEKVENINWVTDYVKFLGIYFGHNKAECKKLNMEKQALKSEKIMNSWKKRNITIVGRIMLVKSLIIPNVTYVASATNIDKEYVSKFKTMIYKFIWNDN…	Baz_1996.1	1263	ATGCCACAGAATGGAATACATCATCCTGGTATTGCAGCACTAGCTGATGCTATAGCTGAAAATACACAGTTAAAAATACTGGATCTCAATGACAATACATTTACAAAGAAAGGCTCACAAAGTATCGCTAAGGGCCAAACAGGATATCCTTGGATTGATGCCATTATGAACCAATTACGACATGAAGGATGGGTTCATCATGTAGCTAGACATGCTGTGTCATGTTTTTTGACCCGAGGTGACCTTTGGATTAGTTGGGAAGATGGTCTAAAGGTCTTTTTGAAATATTTATTGGATGCTGATTGGTCAGTTTGTGCCGGAAATTGGATGTGGATGTCAAGCTCAGCATTTGAGAAAGTGTTGCAGTGTCCCAAGTGTTTCTGTCCTGTTGGCTATGGT…	1266	ATGCCACAGAATGGAATACATCATCCTGGTATTGCAGCACTAGCTGATGCTATAGCTGAAAATACACAGTTAAAAATACTGGATCTCAATGACAATACATTTACAAAGAAAGGCTCACAAAGTATCGCTAAGGGCCAAACAGGATATCCTTGGATTGATGCCATTATGAACCAATTACGACATGAAGGATGGGTTCATCATGTAGCTAGACATGCTGTGTCATGTTTTTTGACCCGAGGTGACCTTTGGATTAGTTGGGAAGATGGTCTAAAGGTCTTTTTGAAATATTTATTGGATGCTGATTGGTCAGTTTGTGCCGGAAATTGGATGTGGATGTCAAGCTCAGCATTTGAGAAAGTGTTGCAGTGTCCCAAGTGTTTCTGTCCTGTTGGCTATGGT…
Baz_Cry1b	Cry 1	Bathymodiolus azoricus	Eukaryota; Opisthokonta; Metazoa; Eumetazoa; Bilateria; Protostomia; Lophotrochozoa; Mollusca; Bivalvia; Pteriomorphia; Mytiloida; Mytiloidea; Mytilidae; Bathymodiolinae; Bathymodiolus; azoricus	Baz_55351	554	IFIMPQPDSNRRPNKVSIHWFRHGLRLHDNPALLEALKNCKEVYPVFIFDGEVAGTKFAGFNRMRFLIECLEDLDSNLRKFGGRLYVFHGKSADVLTSLFKEWGVTKLTFEQDPEAVWKGREDEIKAICKKKEIECVERVSHTLWEPKKILEENNGMPPLTYNIFTLVAATIGDPPRPVSFPEFNGVRLPVYPDHDRKFGIPTPQTLGIFPECEEQKERINEWIGGETKSLELLEKRMELEKKAYEEGYVLPNQYIPDLIGEPMSMSAHLRFGCVSVRRFYWLIHDLFKEVPTKPKDSKPEALTCQLIWREYFYVMSVNNIHYDKMESNPICLNIPWYKNDDFLKKWEMGQTGYPWIDAIMNQLRHEGWVHHVARHAVSCFLTRGDLWISWEDGLKVFL…	1086	*KTIT*HSNQTK*TFL*VYIPTYDLIC*YILKQMRTI**IFIMPQPDSNRRPNKVSIHWFRHGLRLHDNPALLEALKNCKEVYPVFIFDGEVAGTKFAGFNRMRFLIECLEDLDSNLRKFGGRLYVFHGKSADVLTSLFKEWGVTKLTFEQDPEAVWKGREDEIKAICKKKEIECVERVSHTLWEPKKILEENNGMPPLTYNIFTLVAATIGDPPRPVSFPEFNGVRLPVYPDHDRKFGIPTPQTLGIFPECEEQKERINEWIGGETKSLELLEKRMELEKKAYEEGYVLPNQYIPDLIGEPMSMSAHLRFGCVSVRRFYWLIHDLFKEVPTKPKDSKPEALTCQLIWREYFYVMSVNNIHYDKMESNPICLNIPWYKNDDFLKKWEMGQTGYPWIDAI…	Baz_55351	1662	TAAACTCTCTATTCCTGGACAGAGTTCATTGGCTGTACACTTGACTCCTGTTGAAACATAATCTGGTAAGCAGACGAACCTCCGAACTTCAAAGTCATCAGAAGGTGCACAATGTGGTATATCTTTGCCTCTGAAGTTATCCACTACTGATTTCATACGCTTGGCACATTCATTAGAAGCCTCTTTGTGATTTACAATAGGGAAAGGATAATCTTCTCCAACAATACACTTAGCCTTCTCTTGAACAGGTAAAGGAGCCTTCCATGGTTCAAACAAATATCTTAAAGGCATATCCTTTAACACAGGTAAGTATCGTCTTACATATTCTCCTGTTCTGTCCATTCTACGACCATAGCCAACAGGACAGAAACACTTGGGACACTGCAACACTTTCTCAAA…	3259	AAGAAGGCATTTGAACATTTTCCCATAGGGTTCAATGTTAATCTATGTCCTGCGGTGGTGGCCATCTTGGATTTCTGATCGGCATAAAAAACAAAAATTTTGTAAAGGACATTCCAATGATCATTCACTTACAGTTTGGGTTCAGTCAGTTCATTAGTTTCAGAGAAGAATATCTTTGAAATTTCAGCCAATCAGAGCATATTATTAGCCCTGGCAGCCATGTTGAATATCCAACTGGAACGAAAAACAGAACGTTTGTAGAGGACCATCCAAGGAACATTCCTGCTAAGTTTGGTTCCAATTGGCCCAGTAGTTTTGGATAAGAAGCTTGAAATGTGAAAAGCTTACAGACGACGGACGCCAAGTGATGGCAATAGTTCACCTGGACCGTTGGTCCAG…
Baz_Cry2	Cry 2	Bathymodiolus azoricus	Eukaryota; Opisthokonta; Metazoa; Eumetazoa; Bilateria; Protostomia; Lophotrochozoa; Mollusca; Bivalvia; Pteriomorphia; Mytiloida; Mytiloidea; Mytilidae; Bathymodiolinae; Bathymodiolus; azoricus	Baz_10889	561	LYDMPRSHKKHILHWFRKGLRLHDNPALKEALKGADTYRCVYILDPWFAGSTQVGIAKWRFLLQCLEDLDASLRKLNSRLFVIRGQPTDVFPRIFREWNITSLSFEEDPEPFGKERDAAIRHLAKEAGVEVIVKTSHTLYELQKIIGYNNGVPPLTYKRFQAILSKMDSPKQPEDTITSEDIGSTKTPISDEHDDKFGVPSLEELGFDTEGLGPTIFRGGETEALTRLERHLERKAWVASFEKPKMTTQSLFPSQTALSPYLRFGCLSSRTFYWKLRELFRKVKKRSDPPLSLHGQLLWREFFYTAATNNPNFDQMSDNPICVQVPWDKNPEALAKWAEGKTGFPWIDAIMTQLRQVGWIHHLARHSVACFLTRGDLWISWEEGMKVFEELLLDADWSV…	657	VKLR*LYDMPRSHKKHILHWFRKGLRLHDNPALKEALKGADTYRCVYILDPWFAGSTQVGIAKWRFLLQCLEDLDASLRKLNSRLFVIRGQPTDVFPRIFREWNITSLSFEEDPEPFGKERDAAIRHLAKEAGVEVIVKTSHTLYELQKIIGYNNGVPPLTYKRFQAILSKMDSPKQPEDTITSEDIGSTKTPISDEHDDKFGVPSLEELGFDTEGLGPTIFRGGETEALTRLERHLERKAWVASFEKPKMTTQSLFPSQTALSPYLRFGCLSSRTFYWKLRELFRKVKKRSDPPLSLHGQLLWREFFYTAATNNPNFDQMSDNPICVQVPWDKNPEALAKWAEGKTGFPWIDAIMTQLRQVGWIHHLARHSVACFLTRGDLWISWEEGMKVFEELLLD…	Baz_10889	1683	CTGTACGATATGCCGAGGAGTCACAAAAAACATATTTTACATTGGTTTAGGAAAGGTCTCCGTTTACACGACAATCCAGCTTTAAAGGAGGCATTGAAAGGAGCGGACACATATCGGTGTGTTTACATATTAGATCCGTGGTTCGCAGGGTCTACACAAGTTGGAATTGCAAAATGGAGGTTTCTACTACAGTGTTTAGAAGATTTGGATGCTTCATTAAGGAAACTAAACTCACGACTGTTTGTTATTCGAGGACAACCCACCGATGTTTTTCCTAGAATATTCAGGGAATGGAATATCACATCATTATCATTTGAAGAAGATCCTGAACCATTTGGTAAAGAGAGAGACGCGGCTATAAGACATTTAGCTAAAGAAGCTGGGGTGGAAGTTATTGTC…	1974	TGTCAAATTAAGATAACTGTACGATATGCCGAGGAGTCACAAAAAACATATTTTACATTGGTTTAGGAAAGGTCTCCGTTTACACGACAATCCAGCTTTAAAGGAGGCATTGAAAGGAGCGGACACATATCGGTGTGTTTACATATTAGATCCGTGGTTCGCAGGGTCTACACAAGTTGGAATTGCAAAATGGAGGTTTCTACTACAGTGTTTAGAAGATTTGGATGCTTCATTAAGGAAACTAAACTCACGACTGTTTGTTATTCGAGGACAACCCACCGATGTTTTTCCTAGAATATTCAGGGAATGGAATATCACATCATTATCATTTGAAGAAGATCCTGAACCATTTGGTAAAGAGAGAGACGCGGCTATAAGACATTTAGCTAAAGAAGCTGG…
Baz_Cry_DASH	Cry DASH	Bathymodiolus azoricus	Eukaryota; Opisthokonta; Metazoa; Eumetazoa; Bilateria; Protostomia; Lophotrochozoa; Mollusca; Bivalvia; Pteriomorphia; Mytiloida; Mytiloidea; Mytilidae; Bathymodiolinae; Bathymodiolus; azoricus	Baz_1051.1	480	MNDPSPSTGVGSSINNTVLHWAFKNGDFVVPLYCFDPRHFQGTYHFNFPKTGPHRLKFLIESVVDLRQTLKNKGSNLIVRIGKPEVIVPELIKSLSHVLNLVFHEEVTSEELDVEKGLKSCDVDVKTFWGHTLYHKSDLPYDVKNLPDVYTQFRKSVESNCSVRKILDIDVIKPVPDDIEEGKVPTIEDLGCKSIPVDPRSAIDFKGGESVAIDRLNHYLWQTDSVATYKETRNGMIGADYSTKFSSWLAHGCISPRKIFWEIKNYEKERVSNQSTYWVIFELLWRDYFRYVASKYGNKIFHSGEGKTGVPYVDANMREMSATGFMSNRGRQNVASFLTKDLKLDWRLGAEWFESQLIDHDVTSNYGNWLYSAGIGNDPREDRKFNMIKQGLDYDPNGE…	480	MNDPSPSTGVGSSINNTVLHWAFKNGDFVVPLYCFDPRHFQGTYHFNFPKTGPHRLKFLIESVVDLRQTLKNKGSNLIVRIGKPEVIVPELIKSLSHVLNLVFHEEVTSEELDVEKGLKSCDVDVKTFWGHTLYHKSDLPYDVKNLPDVYTQFRKSVESNCSVRKILDIDVIKPVPDDIEEGKVPTIEDLGCKSIPVDPRSAIDFKGGESVAIDRLNHYLWQTDSVATYKETRNGMIGADYSTKFSSWLAHGCISPRKIFWEIKNYEKERVSNQSTYWVIFELLWRDYFRYVASKYGNKIFHSGEGKTGVPYVDANMREMSATGFMSNRGRQNVASFLTKDLKLDWRLGAEWFESQLIDHDVTSNYGNWLYSAGIGNDPREDRKFNMIKQGLDYDPNGE…	Baz_1051.1	1440	ATGAATGATCCTAGTCCGAGCACAGGAGTCGGAAGTTCTATCAATAATACGGTTCTACACTGGGCCTTTAAGAATGGTGATTTTGTTGTACCTCTCTACTGTTTTGACCCTCGTCACTTTCAAGGAACTTATCATTTTAATTTTCCGAAAACAGGACCACATAGATTGAAGTTTCTCATTGAAAGTGTTGTTGATCTGAGGCAAACTTTGAAAAACAAGGGGAGCAATTTAATAGTAAGAATTGGAAAACCAGAAGTTATTGTCCCTGAACTGATTAAGTCTTTAAGTCATGTTCTGAATTTAGTATTTCATGAAGAGGTAACCAGTGAGGAATTAGATGTAGAAAAAGGATTAAAGAGTTGTGATGTTGATGTTAAAACCTTCTGGGGACATACTCTC…	1443	ATGAATGATCCTAGTCCGAGCACAGGAGTCGGAAGTTCTATCAATAATACGGTTCTACACTGGGCCTTTAAGAATGGTGATTTTGTTGTACCTCTCTACTGTTTTGACCCTCGTCACTTTCAAGGAACTTATCATTTTAATTTTCCGAAAACAGGACCACATAGATTGAAGTTTCTCATTGAAAGTGTTGTTGATCTGAGGCAAACTTTGAAAAACAAGGGGAGCAATTTAATAGTAAGAATTGGAAAACCAGAAGTTATTGTCCCTGAACTGATTAAGTCTTTAAGTCATGTTCTGAATTTAGTATTTCATGAAGAGGTAACCAGTGAGGAATTAGATGTAGAAAAAGGATTAAAGAGTTGTGATGTTGATGTTAAAACCTTCTGGGGACATACTCTC…
Baz_Period	Period	Bathymodiolus azoricus	Eukaryota; Opisthokonta; Metazoa; Eumetazoa; Bilateria; Protostomia; Lophotrochozoa; Mollusca; Bivalvia; Pteriomorphia; Mytiloida; Mytiloidea; Mytilidae; Bathymodiolinae; Bathymodiolus; azoricus	Baz_19905	1257	NHEMYNQNKFITDSTYGSLSGFLSSNSSYTMSLSDSEFPEEPPSTSGCSSDFANSTHQKEKKKERLKQYLKQLKQMVGPESNIGGQLSTIGALKHVLDSMQKNKDGSQTKDEEGESQKYNRVCTSISGTSESEDGMKVLSLKSQDDLQILVSTKGLKIVQISPNLKKILGYPMDSWTGRDLASFLHRKDVVTVNSSFTTDDHDRFDSHSLKYDEEGTCNSSSENPKKVIYCRLRHYKSLRKGFNIDKRDQYSSFQATVTLKTSPKVNKSESIIDRQKQYLLFECRPLTSAYKNWSDIPAEKKVFSTRHSLFCSYTYIHPNAIQLLGFLPQDMVGMSIFDFYHPEDFEQLYAIYKQVVNSKGSTISSPRNRLRTYNGDWIFVKTEWSRFINPWSKRLEFI…	1980	RININNSRC*KRFPRVLTVKAVCIHSSTIGLIVNVILIKL*IEILLVKNNIATIFSPVEYI*ENDIAFVLIQYMFCL*WIFRFAANDILNNSNNKMFSQSFDTGT*NHEMYNQNKFITDSTYGSLSGFLSSNSSYTMSLSDSEFPEEPPSTSGCSSDFANSTHQKEKKKERLKQYLKQLKQMVGPESNIGGQLSTIGALKHVLDSMQKNKDGSQTKDEEGESQKYNRVCTSISGTSESEDGMKVLSLKSQDDLQILVSTKGLKIVQISPNLKKILGYPMDSWTGRDLASFLHRKDVVTVNSSFTTDDHDRFDSHSLKYDEEGTCNSSSENPKKVIYCRLRHYKSLRKGFNIDKRDQYSSFQATVTLKTSPKVNKSESIIDRQKQYLLFECRPLTSAYKN…	Baz_19905	3771	AACCACGAAATGTACAACCAAAATAAATTTATTACAGATTCAACTTATGGGTCTTTAAGCGGATTTCTCAGCAGTAACAGTAGCTACACCATGTCTTTAAGTGATAGTGAATTTCCAGAGGAGCCACCCTCCACCAGTGGATGCAGTAGTGACTTTGCAAACAGTACTCACCAGAAAGAGAAGAAAAAAGAAAGATTGAAACAGTATTTGAAGCAGCTTAAGCAAATGGTTGGTCCTGAATCAAACATTGGTGGACAATTATCCACGATAGGGGCGTTAAAACATGTACTGGATAGCATGCAAAAGAATAAAGATGGGAGTCAGACAAAGGACGAGGAAGGTGAATCACAGAAATATAATCGTGTATGTACTTCTATAAGTGGTACCTCGGAGAGTGAA…	5943	CACGAATAAATATCAACAACTCACGTTGCTGAAAACGTTTTCCACGTGTTTTGACAGTTAAAGCCGTATGCATACATTCGTCAACGATTGGACTTATTGTTAACGTGATACTGATTAAACTTTGAATAGAAATTCTGTTAGTTAAAAACAACATTGCAACCATCTTCAGTCCTGTAGAATATATTTAGGAAAATGATATAGCGTTTGTGTTGATACAATATATGTTTTGTTTATGATGGATTTTTAGATTTGCTGCAAATGACATCCTTAATAACAGTAATAACAAAATGTTTTCACAATCATTTGACACAGGGACATAAAACCACGAAATGTACAACCAAAATAAATTTATTACAGATTCAACTTATGGGTCTTTAAGCGGATTTCTCAGCAGTAACA…
Baz_Photolyase	Photolyase	Bathymodiolus azoricus	Eukaryota; Opisthokonta; Metazoa; Eumetazoa; Bilateria; Protostomia; Lophotrochozoa; Mollusca; Bivalvia; Pteriomorphia; Mytiloida; Mytiloidea; Mytilidae; Bathymodiolinae; Bathymodiolus; azoricus	Baz_16798	531	RTMMTKRSIHWFRKGLRLHDNPALLAACENASDVKAIFILDPWFTTNAKVGVNRWRFLLQTLRNLDQNLQKYNSRLYIIRGNPVDVFPKLFKQWEITHLTFEVDIEPYAKERDAEIKSLAEKLGVEVITCVSHTLYNTAYVVDANGGSAPLTYERLRNVVNKFAGPPTPVDVPKEIKTATNDSHDQEYGIPSMSDLGHDEAECGPVLFPGGETEGLKRLESMLKKTNWVCKFEKPKTEPNTLSPSTTVLSPYLKFGCVSARTFYYKLQEIYKKNKTHTQPPVSLLGQLLWREFYYVVASATPNFDKMAGNKFCTKVDWDENREYLEAWKEGRTGYPFIDAIMIQLKNEGWIHHLARHAVACFLTRGDLFLHWEEGMKVFEEWLLDADWCLNAGNWMWLS…	581	GPAIFCYATPIRL*EH*RTMMTKRSIHWFRKGLRLHDNPALLAACENASDVKAIFILDPWFTTNAKVGVNRWRFLLQTLRNLDQNLQKYNSRLYIIRGNPVDVFPKLFKQWEITHLTFEVDIEPYAKERDAEIKSLAEKLGVEVITCVSHTLYNTAYVVDANGGSAPLTYERLRNVVNKFAGPPTPVDVPKEIKTATNDSHDQEYGIPSMSDLGHDEAECGPVLFPGGETEGLKRLESMLKKTNWVCKFEKPKTEPNTLSPSTTVLSPYLKFGCVSARTFYYKLQEIYKKNKTHTQPPVSLLGQLLWREFYYVVASATPNFDKMAGNKFCTKVDWDENREYLEAWKEGRTGYPFIDAIMIQLKNEGWIHHLARHAVACFLTRGDLFLHWEEGMKVFEEW…	Baz_16798	1593	CGTACAATGATGACTAAAAGATCTATTCACTGGTTCCGTAAAGGTTTACGTCTCCATGACAATCCGGCCTTGCTTGCTGCCTGTGAGAATGCTTCAGATGTAAAAGCTATTTTTATCCTTGATCCCTGGTTTACCACTAATGCCAAAGTGGGGGTCAATAGATGGAGGTTCCTTTTACAGACATTACGAAACTTGGATCAGAATCTTCAGAAATATAATTCAAGGCTATACATAATCAGGGGAAATCCAGTAGATGTTTTTCCAAAGCTGTTTAAACAATGGGAGATAACTCATTTGACTTTTGAAGTTGACATTGAGCCATATGCTAAAGAGAGAGATGCAGAAATTAAATCTTTGGCAGAAAAATTGGGTGTAGAAGTAATAACCTGTGTGTCACAT…	1746	GTGGTCCCGCCATATTTTGTTATGCAACTCCAATTCGTTTGTGAGAACATTAGCGTACAATGATGACTAAAAGATCTATTCACTGGTTCCGTAAAGGTTTACGTCTCCATGACAATCCGGCCTTGCTTGCTGCCTGTGAGAATGCTTCAGATGTAAAAGCTATTTTTATCCTTGATCCCTGGTTTACCACTAATGCCAAAGTGGGGGTCAATAGATGGAGGTTCCTTTTACAGACATTACGAAACTTGGATCAGAATCTTCAGAAATATAATTCAAGGCTATACATAATCAGGGGAAATCCAGTAGATGTTTTTCCAAAGCTGTTTAAACAATGGGAGATAACTCATTTGACTTTTGAAGTTGACATTGAGCCATATGCTAAAGAGAGAGATGCAGAAA…
Baz_Timeless	Timeless	Bathymodiolus azoricus	Eukaryota; Opisthokonta; Metazoa; Eumetazoa; Bilateria; Protostomia; Lophotrochozoa; Mollusca; Bivalvia; Pteriomorphia; Mytiloida; Mytiloidea; Mytilidae; Bathymodiolinae; Bathymodiolus; azoricus	Baz_171487	919	YIYKTMDWNRGPQCIMNVGVNSVCSNLGYVEDDIYITSDDCEDNLIELLKNLQEENSTQRTYRRQLCFSRVVELDIIPLIKYIKHQPEIFSAAVRFLATLIQPVECLTLGMQSDVTLPWIPDVKKMLLSTKKLCTDKDLISAIASEITIVIDDHDGQTMSEEDLDFINKCLLLFRNFLYIQDVESQVNQETIVLYLLECRIGEIINKLVAIPQREYWSASIVQLVSLMYTQHTLEILKPCLSQDDMSDNVSCCESNDRDCEFLRQNNFCHDSESHESSSASLTGLFGKTLHVEEALSVSEVDINQSNDIDKGQGIEEDMLVGDEQDNRRLETFRHLLLEFTHDFIDKGFGYLVHDLKNVLMSDNKDCLDDTYFLWAMAFFLKIARRENAPFRVIRLVLT…	1168	YQVMAAY*TSECCEAVDLIRSKIM*ILTNYNQKLNVKPAPV*LLL*LGESETIVIKS*YIYKTMDWNRGPQCIMNVGVNSVCSNLGYVEDDIYITSDDCEDNLIELLKNLQEENSTQRTYRRQLCFSRVVELDIIPLIKYIKHQPEIFSAAVRFLATLIQPVECLTLGMQSDVTLPWIPDVKKMLLSTKKLCTDKDLISAIASEITIVIDDHDGQTMSEEDLDFINKCLLLFRNFLYIQDVESQVNQETIVLYLLECRIGEIINKLVAIPQREYWSASIVQLVSLMYTQHTLEILKPCLSQDDMSDNVSCCESNDRDCEFLRQNNFCHDSESHESSSASLTGLFGKTLHVEEALSVSEVDINQSNDIDKGQGIEEDMLVGDEQDNRRLETFRHLLLEFT…	Baz_171487	2757	TACATCTATAAAACCATGGATTGGAATAGAGGACCTCAGTGCATCATGAATGTAGGTGTGAACAGTGTGTGCAGTAACCTTGGTTACGTAGAAGATGACATCTATATTACATCAGATGACTGTGAAGATAACCTTATAGAACTGCTGAAGAATCTACAAGAAGAAAATTCTACACAAAGAACATACAGAAGACAGTTATGTTTTTCAAGAGTTGTTGAATTGGATATTATTCCACTGATAAAATACATCAAACACCAGCCAGAAATCTTCAGTGCTGCAGTCAGATTTCTTGCAACACTGATCCAGCCTGTTGAATGTTTAACCTTGGGAATGCAGAGTGACGTTACATTGCCATGGATACCAGATGTCAAGAAGATGCTACTAAGTACAAAGAAATTA…	3506	TATCAGGTAATGGCAGCATATTGAACCAGTGAATGTTGCGAAGCTGTAGACCTAATTCGATCGAAGATTATGTAAATCTTGACCAACTACAACCAGAAACTGAACGTAAAACCTGCACCTGTTTAATTATTACTTTGATTAGGTGAATCAGAAACCATTGTTATAAAAAGTTAATACATCTATAAAACCATGGATTGGAATAGAGGACCTCAGTGCATCATGAATGTAGGTGTGAACAGTGTGTGCAGTAACCTTGGTTACGTAGAAGATGACATCTATATTACATCAGATGACTGTGAAGATAACCTTATAGAACTGCTGAAGAATCTACAAGAAGAAAATTCTACACAAAGAACATACAGAAGACAGTTATGTTTTTCAAGAGTTGTTGAATTGGAT…
Baz_Timeout1	Timeout	Bathymodiolus azoricus	Eukaryota; Opisthokonta; Metazoa; Eumetazoa; Bilateria; Protostomia; Lophotrochozoa; Mollusca; Bivalvia; Pteriomorphia; Mytiloida; Mytiloidea; Mytilidae; Bathymodiolinae; Bathymodiolus; azoricus	Baz_3340.1	1290	QPREMDNTQENIIEEYEEGGAEGKFSKGEVLKAYVLLLADFQMNSTHTNHCIIKMLHRISVDLGYVGMVFQASLFRVFQKIILSPLAKAECYKEISKFAYFVIGKFVQCAENNKKIFMEMLFWKGGKDSVDCVEGYGSYESKARILWTEDQEMELRSLYEEYSQIEDNEKDIVECIMERMTHDSKTRGQVIRELKKQSLITSAKDLKRQKVSKHAGPWTEDQEEELKNLFIELRKCADPVANIISAMTVKRSKPKVIEKLLSLGLVNDRKELYKKRSKKSKGEDYESDPGDTYEEDGGFVVRSDNSDRSGSESEEEQEEDIESSDSDKENTKDDQPSEDITSVIKDLIQKGYKLQIQWIQRCLQRVFDSRXQHLIDGLTINDDGDLVNTHMIKVHQPKL…	1290	QPREMDNTQENIIEEYEEGGAEGKFSKGEVLKAYVLLLADFQMNSTHTNHCIIKMLHRISVDLGYVGMVFQASLFRVFQKIILSPLAKAECYKEISKFAYFVIGKFVQCAENNKKIFMEMLFWKGGKDSVDCVEGYGSYESKARILWTEDQEMELRSLYEEYSQIEDNEKDIVECIMERMTHDSKTRGQVIRELKKQSLITSAKDLKRQKVSKHAGPWTEDQEEELKNLFIELRKCADPVANIISAMTVKRSKPKVIEKLLSLGLVNDRKELYKKRSKKSKGEDYESDPGDTYEEDGGFVVRSDNSDRSGSESEEEQEEDIESSDSDKENTKDDQPSEDITSVIKDLIQKGYKLQIQWIQRCLQRVFDSRXQHLIDGLTINDDGDLVNTHMIKVHQPKL…	Baz_3340.1	3870	CAACCAAGAGAAATGGATAACACACAAGAAAATATTATAGAAGAATATGAAGAGGGCGGAGCTGAAGGTAAGTTTAGTAAGGGTGAAGTTTTAAAAGCTTACGTTCTGTTACTGGCAGATTTCCAGATGAATTCTACACATACCAACCATTGTATTATTAAGATGCTTCATCGTATATCAGTAGACCTAGGTTACGTAGGAATGGTATTCCAGGCTTCCCTCTTTAGAGTCTTCCAAAAAATTATACTGTCACCGCTAGCTAAAGCAGAGTGTTACAAGGAGATATCAAAATTTGCATATTTTGTGATTGGAAAGTTTGTACAATGTGCAGAAAATAATAAGAAAATTTTTATGGAAATGTTGTTTTGGAAAGGCGGGAAAGATTCAGTAGATTGTGTG…	3875	GACAACCAAGAGAAATGGATAACACACAAGAAAATATTATAGAAGAATATGAAGAGGGCGGAGCTGAAGGTAAGTTTAGTAAGGGTGAAGTTTTAAAAGCTTACGTTCTGTTACTGGCAGATTTCCAGATGAATTCTACACATACCAACCATTGTATTATTAAGATGCTTCATCGTATATCAGTAGACCTAGGTTACGTAGGAATGGTATTCCAGGCTTCCCTCTTTAGAGTCTTCCAAAAAATTATACTGTCACCGCTAGCTAAAGCAGAGTGTTACAAGGAGATATCAAAATTTGCATATTTTGTGATTGGAAAGTTTGTACAATGTGCAGAAAATAATAAGAAAATTTTTATGGAAATGTTGTTTTGGAAAGGCGGGAAAGATTCAGTAGATTGTG…
Baz_Timeout2	Timeout	Bathymodiolus azoricus	Eukaryota; Opisthokonta; Metazoa; Eumetazoa; Bilateria; Protostomia; Lophotrochozoa; Mollusca; Bivalvia; Pteriomorphia; Mytiloida; Mytiloidea; Mytilidae; Bathymodiolinae; Bathymodiolus; azoricus	Baz_6737	1411	NENYQVMVMHVELQATCSSLGYIEGQKYIKEPDCLEAIKDLIRFLKREDDSLDIRRELGNAEILQNDLLHIIKWYPNDEKLFDVVIRLLVNLTQPAILCFNNTVPTEKSIRNYYIEIETILQSYKEAFVDEELFSVLTKKLGELLKLDWEHRQEEDRLLIERILILIRNVLHVPPSQDREQRTDDDATIHDQVIWTIHCTGLEDLILYIASSDEERQFAMHVLEIVSLMFREQNPETLASAGVQRSMTEKEKDERELEMVREQEKLQKLSNVKKFSTRHSRFGGTFVVHNMKSISDREVIYHKPLKDVNEMTFDITKKPKKKPKNRQPIKGQEVSRRSTLSIRLGLKEFCTQFLENCYNPLMYAVKDILAREKTQEHDETYYMWAMRFFMEFCRHHSKQ…	1810	*KVSHFALLLIPTIQNTHGCRIKIDSR*MQMATCACTFHVINYLDR*FIHGSYIITLGIKHGQNIKINSRKTGIITFHQ*NENYQVMVMHVELQATCSSLGYIEGQKYIKEPDCLEAIKDLIRFLKREDDSLDIRRELGNAEILQNDLLHIIKWYPNDEKLFDVVIRLLVNLTQPAILCFNNTVPTEKSIRNYYIEIETILQSYKEAFVDEELFSVLTKKLGELLKLDWEHRQEEDRLLIERILILIRNVLHVPPSQDREQRTDDDATIHDQVIWTIHCTGLEDLILYIASSDEERQFAMHVLEIVSLMFREQNPETLASAGVQRSMTEKEKDERELEMVREQEKLQKLSNVKKFSTRHSRFGGTFVVHNMKSISDREVIYHKPLKDVNEMTFDITKKP…	Baz_6737	4233	ATCTTCATCATCACTTTCTATCACATTTTTCTTGTGTAAAACTTTACGTAGCACTACATGATCGTCTTCTTCTGAATCGTCTGAATCTAACGCACCTTGACTGTATAATGTAGCAGGAAAACTTTCTGAATCCTTCTTCGTTACGGCAGATAATGGAACATCATCATCACTATCCTCACCATCATATAATTTCTGTTGCTTAGACGGCAGAGTTACGGCAGATAATGGAACATCACCATCACTATCCTCACCGTCAGATAATTTCTGTCGTTTAGATGGCAGAGTTACGGCAGATAACGGAACATCATCGTCGCTATCCTCACCTTCAGATAATTTCTGTCGTTTAGACGGCAGAGATTCATCATCACTACTATCCCCAAACACGAGGGGTCGTTTCTG…	5432	TGTATAAGCTATAACAATAAATATACAACTAATAATACTCAAAAAATAATATGCATGTACAATGAATAGTGCATATAATTTTAACCTGTATATAAAAGGCAACTGCTCATGCCGACCACATTGTCAAGTTCCCTTGAGTGGCCTTTATATACAGGTTTGTCTGTATACAATGTTTGAAGGTTAAATAGGAAGCATTGAATCATCTGTTTACATATAAAATATAGCACTCTGTAGTCATATAAATAATATATAGTAATTGGTTGTGTACATGTTTTGTTTGGATACAACAGTTCTCAGCTGGTTTGGTGAAACACTACCAGACATAACTTATGACAGCTACGTCATGTCATAAAGTCTGTCATTCAGAAGACAAAACTTGGGACTTGTCTTGGGACAATT…

## Sheet: B. azoricus nucleotides
Supplementary Data 4c. Characteristics of Bathymodiolus azoricus clock gene nucleotidic sequences.
Sequence Name	Name	Minimum	Maximum	Length	Direction
Baz_bmal	PAS domain (PAS_11)	1009	1335	327	forward
Baz_bmal	Pas fold (PAS)	478	732	255	forward
Baz_bmal	Helix-loop-helix DNA-binding domain (HLH)	193	354	162	forward
Baz_Clock	PAS 11	793	1116	324	forward
Baz_Clock	PAS	337	537	201	forward
Baz_Clock	HLH	115	267	153	forward
Baz_Cry1a	Reverse transcriptase	667	966	300	forward
Baz_Cry1a	FAD binding 7	19	600	582	forward
Baz_Cry1b	6-4 photolyase	1120	1614	495	reverse
Baz_Cry1b	FAD binding 7	148	756	609	reverse
Baz_Cry2	FAD binding 7	877	1479	603	forward
Baz_Cry2	6-4 photolyase	34	528	495	forward
Baz_Cry_DASH	FAD binding 7	895	1380	486	forward
Baz_Cry_DASH	6-4 photolyase	37	531	495	forward
Baz_Period	Period C	2383	2793	411	forward
Baz_Period	PAS 11	901	1227	327	forward
Baz_Photolyase	FAD binding 7	850	1452	603	forward
Baz_Photolyase	6-4 photolyase	22	522	501	forward
Baz_Timeless	TIMELESS	100	876	777	forward
Baz_Timeout1	Unknow DUF4555	1456	2088	633	forward
Baz_Timeout1	TIMELESS C	163	1122	960	forward
Baz_Timeout2	TIMELESS	3370	4155	786	reverse
Baz_Timeout2	TIMELESS C	238	2028	1791	reverse

## Sheet: B. azoricus proteins
Supplementary Data 4d. Characteristics of Bathymodiolus azoricus clock gene proteic sequences.
Sequence Name	Name	Minimum	Maximum	Length
Baz_Bmal	PAS 11	337	445	109
Baz_Bmal	PAS	160	244	85
Baz_Bmal	HLH	65	118	54
Baz_Clock	PAS 11	265	372	108
Baz_Clock	PAS	113	179	67
Baz_Clock	HLH	39	89	51
Baz_Cry1a	Reverse transcriptase	223	322	100
Baz_Cry1a	FAD binding 7	2	200	199
Baz_Cry1b	FAD binding 7	303	505	203
Baz_Cry1b	6-4 photolyase	17	181	165
Baz_Cry2	FAD binding 7	293	493	201
Baz_Cry2	6-4 photolyase	12	176	165
Baz_Cry_DASH	FAD binding 7	299	460	162
Baz_Cry_DASH	6-4 photolyase	13	177	165
Baz_Period	Period C	795	931	137
Baz_Period	PAS 11	301	409	109
Baz_Photolyase	FAD binding 7	284	484	201
Baz_Photolyase	6-4 photolyase	8	174	167
Baz_Timeless	TIMELESS	34	292	259
Baz_Timeout1	Unknown DUF4555	486	696	211
Baz_Timeout1	TIMELESS C	55	374	320
Baz_Timeout2	TIMELESS C	736	1332	597
Baz_Timeout2	TIMELESS	27	288	262

## Sheet: Clock-Bmal tree
Supplementary Data 4e. Sequences used to build the CLOCK/BMAL tree.
Sequence Name in Tree	Accession	Gene	Organism	Sequence Length	Sequence
Apis mellifera (XP_001121441) Bmal	XP_001121441	Bmal	Apis mellifera	925	MYALLEGGLLADTGGVMGDDVVVGDGARVSTTPPAPRQAQESQEDPRRRGYPPQPAEIERYREQREELEDLLCFQRGPEQEMVAQDMAQSYAHLLHQPPSREHQQEEFISLDELQSRIHQDNRGGGHQVSAILSAADPYQQQQQQGSYYSLSAVQESSCSTVYFGDIGTGSGVGEVTAASAGGGEGLSLTPTPATTSNTDDTTTTTAATPSTTTTTITIAATTTTAATTTATAANHTTPRIVTGAEPPQHMETPSTMVPDQAPAPGHHYHRGHNHHHHHHHHHHHHNHHHHHHQRSASTTPTHGPPNADTSDEFVAVSRKRKLSCHDGSDLLDDAGDDAKSVRTNDDSKKQNHSEIEKRRRDKMNTYITELSAMVPMCHAMSRKLDKLTVLRMAVQHLK…
Capitella teleta (ELT90146) Bmal	ELT90146	Bmal	Capitella teleta	187	RQNHSEIEKRRRDKMNTYITELSSLVPMCCAMNRKHDKLTVLRLAVQHMKTLKGAVDAHTEVSHKPSFLSDEELKHLILQSAGGFLFVVSCDRGRILYVSESVKSVLQFRQPELIGQSLFDFIHPKDVSKVKEQLLSSDMSPRERFIDAKSKFTRIHELKQPLFPCGRRVWSVLFLLLRTLIFSKGS
Crassostrea gigas (AQM57603) Bmal	AQM57603	Bmal	Crassostrea gigas	661	MEPSLPGLDKIPGGIGPYLNHHRKRGSVDWETTSPTMDTNEDDSFMDFDHRKYNSKAKNSMMDPQSGNDRQNHSEIEKRRRDKMNAYITELSSMLPVCNAMNRKLDKLTVLRMAVQHLKSLREGAAMSIPEARPSFLSDDDLKHLILEAAEGFLFVVSCDRARILYVSESVRNILNYTRLDLIGQSLLDYLHPHDINKVKEQLSASDVYPRERLIDARTMMPVKTEMIRRPTYLCSGARRSFFCRMKSGSSMSYLGLKSEKEMDLELCSRKKKSDRKSFTVIHCTGYLKSWPSSSLDMKEQDDSEDNCDLSCLVAVGQIKTSCDKKIIDRDSNINVRPIEYVSRMSIDGKFTFVDQGATILLGYLPQELLGTSVYEFYHQEDIASMSDIHRKVLKSKEK…
Danio rerio (AAF64395) Bmal	AAF64395	Bmal	Danio rerio	626	MADQRMDISSTMNEFMSQSSADLISSSIGTTGMDYNRKRKGSTTEYQIDGFSFDDSMDTDKDKTLGRDEQQGRIKNAREAHSQIEKRRRDKMNSFIDELASLVPTCNAMSRKLDKLTVLRMAVQHMKTLRGATNPYTEANYKPAFLSDDELKHLILRAADGFLFVVGCDRGKILFVSESVYKILNYTQNDLIGQSLFDYLHPKDIAKVKEQLSSSDTAPRERLIDAKTGLPVKTDITPGPSRLCSGARRSFFCRMKCNRPSVKMEDKDFPSTCSKKKADRKSFCTIHSTGYLKSWPPTKMGLDEDNEPDNEGCNLSCLVAIGRLHPHIVPQPMNGDIRVKPTEYVSRHAIDGKFVFVDQRATAILAYLPQELLGTSFYEYFHQDDIGHLAECHRQVLQM…
Eurydice pulchra (AGV28715) Bmal	AGV28715	Bmal	Eurydice pulchra	646	MFGVVGFDYPEYRSDSASGASYPSEGASKKRRGSTAESTEDDKDSSKMPRTSTDWNKRQNHSEIEKRRRDKMNTYIMELSSIIPVGTSRKLDKLTVLRMAVQHMKMLRGSLNSYTEGHYKPSFLSDDELKNLILQAADGFLFVVGCDRGRIIYVSESVSQTLQYTHSELLGTSWFDILHPKDLAKVKEQLSSADINRRDRLVDAKTLLPVKTDVPQGLSKLCPGFRRSFFCRMRCRSAHVIKEEADTTTGCHKKKNKPHCSDKKYSVIHFTGYLKSWAPTKEPVEEETEVDSDSCNLSCLVAVGRVHQPLLSSVPKDTTRLSRFLPTKPIEFISKHNSEGKFVFIDQKASLLLGWLPQELLGTSMYEYYHQDDIPILAEAHRLLLQANEPTQTQVYRFR…
Homo sapiens (AAL50340) Bmal	AAL50340	Bmal	Homo sapiens	622	MAAEEEAAAGGKVLREENQCIAPVVSSRVSPGTRPTAMGSFSSHMTEFPRKRKGSDSDPSQSGIMTEKVVEKLSQNPLTYLLSTRIEISASSGSREAHSQTEKRRRDKMNNLIEELSAMIPQCNPMARKLDKLTVLRMAVQHLRSLKGLTNSYVGSNYRPSFLQDNELRHLILKTAEGFLFVVGCERGKILFVSKSVSKILNYDQASLTGQSLFDFLHPKDVAKVKEQLSSFDISPREKLIDAKTGLQVHSNLHAGRTRVYSGSRRSFFCRIKSCKISVKEEHGCLPNSKKKEHRKFYTIHCTGYLRSWPPNIVGMEEERNSKKDNSNFTCLVAIGRLQPYIVPQNSGEINVKPTEFITRFAVNGKFVYVDQRATAILGYLPQELLGTSCYEYFHQDDH…
Homo sapiens (BAA19935) Bmal	BAA19935	Bmal	Homo sapiens	626	MADQRMDISSTISDFMSPGPTDLLSSSLGTSGVDCNRKRKGSSTDYQESMDTDKDDPHGRLEYTEHQGRIKNAREAHSQIEKRRRDKMNSFIDELASLVPTCNAMSRKLDKLTVLRMAVQHMRTLRGATNPYTEANYKPTFLSDDELKHLILRAADGFLFVVGCDRGKILFVSESVFKILNYSQNDLIGQSLFDYLHPKDIAKVKEQLSSSDTAPRERLIDAKTGLPVKTDITPGPSRLCSGARRSFFCRMKCNRPSVKVEDKDFPSTCSKKKADRKSFCTIHSTGYLKSWPPTKMGLDEDNEPDNEGCNLSCLVAIGRLHSHVVPQPVNGEIRVKSMEYVSRHAIDGKFVFVDQRATAILAYLPQELLGTSCYEYFHQDDIGHLAECHRQVLQTREKI…
Mesocricetus auratus (O88529) Bmal	O88529	Bmal	Mesocricetus auratus	626	MADQRMDISSTISDFMSPGPTDLLSSSLGTSGVDCNRKRKGSATDYQESMDTDKDDPHGRLEYAEHQGRIKNAREAHSQIEKRRRDKMNSFIDELASLVPTCNAMSRKLDKLTVLRMAVQHMKTLRGATNPYTEANYKPTFLSDDELKHLILRAADGFLFVVGCDRGKILFVSESVFKILNYSQNDLIGQSLFDYLHPKDIAKVKEQLSSSDTAPRERLIDAKTGLPVKTDITPGPSRLCSGARRSFFCRMKCNRPSVKVEDKDFASTCSKKKADRKSFCTIHSTGYLKSWPPTKMGLDEDNEPDNEGCNLSCLVAIGRLHSHVVPQPVNGEIRVKSMEYVSRHAIDGKFVFVDQRATAILAYLPQELLGTSCYEYFHQDDIGHLAECHRQVLQTREKI…
Mus musculus (ABC50103) Bmal	ABC50103	Bmal	Mus musculus	569	MEFPRKRRGRDSQPLQSEFMTDTTVESLPQNPFASLLSTRTGVSAPSGIREAHSQMEKRRRDKMNHLIQKLSSMIPPHIPTAHKLDKLSVLRRAVQYLRSLRGMTELYLGENSKPSFIQDKELSHLILKAAEGFLFVVGCERGRIFYVSKSVSKTLRYDQASLIGQNLFDFLHPRDVAKVKEQLSCDGSPREKPIDTKTSQVYSHPYTGRPRMHSGSRRSFFFRMKSCTVPVKEEQPCSSCSKKKDHRKFHTVHCTGYLRSWPLNVVGMEKESGGGKDSGPLTCLVAMGRLHPYIVPQKSGKINVRPAEFITRFAMNGKFVYADQRATAILGYLPQELLGTSCYEYFHQDDHSSLTDKHKADSYKFRVKDGAFVTLKSEWFSFTNPWTKELEYIVSVNT…
Mus musculus (BAD26600) Bmal	BAD26600	Bmal	Mus musculus	626	MADQRMDISSTISDFMSPGPTDLLSGSLGTSGVDCNRKRKGSATDYQESMDTDKDDPHGRLEYAEHQGRIKNAREAHSQIEKRRRDKMNSFIDELASLVPTCNAMSRKLDKLTVLRMAVQHMKTLRGATNPYTEANYKPTFLSDDELKHLILRAADGFLFVVGCDRGKILFVSESVFKILNYSQNDLIGQSLFDYLHPKDIAKVKEQLSSSDTAPRERLIDAKTGLPVKTDITPGPSRLCSGARRSFFCRMKCNRPSVKVEDKDFASTCSKKKADRKSFCTIHSTGYLKSWPPTKMGLDEDNEPDNEGCNLSCLVAIGRLHSHMVPQPANGEIRVKSMEYVSRHAIDGKFVFVDQRATAILAYLPQELLGTSCYEYFHQDDIGHLAECHRQVLQTREKI…
Nephrops norvegicus (ALC74278.1) Bmal	ALC74278.1	Bmal	Nephrops norvegicus	74	SFSSDGSKKRRGSFIDSNDDDGESIKIPRTAGDWNKRQNHSEIEKRRRDKMNTYIMELSSIIPVCTSRKLDKLT
Pacifastacus leniusculus (AFV39705) Bmal	AFV39705	Bmal	Pacifastacus leniusculus	664	MFGMSNFDYPKYRSECNSLASFSSDGGSKKRRGSFIDSNDDDADSIKIPRTAGDWNKRQNHSEIEKRRRDKMNTYIMELSSIIPVCTSRKLDKLTVLRMAVQHMKMLRGSLNSYTEGHYKPAFLSDDELKNLILQAADGFLFVVGCDRGRILYVSESVYQTLHYTQGELLGTSWFDILHPKDLTKVKEQLSCSDISRRERLVDAKTLLPVKTDVPQGLTKLCPGSRRAFFCRMRCKTSPVLKEEADSSTGCPRKKSKSQSSDKKYSVIHFTGYLKSWAPTKDPLEEDSGSDSDSCNLSCLVAVGRVHQPLLASSVLDTSRLGSAAPTQPIEFISKHTNDGKFVFIDQRASLLLGWLPQELLGSSMYEYFHQDDIAFLAETHKTTLQNSESCNTQVYRFR…
Platynereis dumerilii (AGX93014.1) Bmal	AGX93014.1	Bmal	Platynereis dumerilii	747	MGRTPIVSEENSVCLEEGVNMAQIIIDSLNLSPHSSEGTPRGPYLVAGSSSFSERWGVVSRSPPSHSQHDNPDACEYRFDNPFQSEIQPMTVDYGGGYYPLEAPIQATPVSSSAPGFPLDKTAAVATVTALGPPRKMEVEPRVKRKGSTIDLDSEPDDDDDRSSRLSDDNRSSVFTRVNHSEIEKRRRDKMNSYITELSTMVPMCNAMNRKLDKLTVLRMAVQHMKTLRGAGELHTEVSHKPAYLSDDELKHLILKAAEGFLFVVGCDRGKILYVSESVQNILHLSQAELIGQSWFDFLHPKDISKVKEQLLSSDLSPREKLIDAKTMLPVKTEMPQQQSRLCSGARRAFYCRMKTGCKAYGSSSGVKVEKDADMDSACHKKKRSDRKTFSVIHFAGYL…
Rattus norvegicus (AAK93959) Bmal	AAK93959	Bmal	Rattus norvegicus	565	RRSDSELLQSEFRTDAMVENLPRSPFTSVLSTRTGVAVPNGIREAHSQTEKRRRDKMNHLIWKLSSMIPPHIPTAHKLDKLSVLRRAVQYLRSQRGMTEFYLGENAKPSFIQDKELSHLILKAAEGFLLVVGCEGGRILFVSKSVSKTLHYDQASLMGQNLFDFLHPKDVAKVKEQLSCDVSLREKPIGTKTSPQVHSHSHIGRSRVHSGSRRSFFFRMKSSCTVPVKEEQRCSSCSKKKDQRKFHTIHCTGYLRSWPPNVVGTEKEMGSGKDSGPLTCLVAMGRLQPYTVPPKNGKINVRPAEFITRFAMNGKFVYVDQRATAILGYLPQELLGTSCYEYFHQDDHSNLSDKHKAVLQSKEKILTDSYKFRVKDGSFVTLKSKWFSFTNPWTKKLEYI…
Rattus norvegicus (BAA33450) Bmal	BAA33450	Bmal	Rattus norvegicus	626	MADQRMDISSTISDFMSPGPTDLLSGSLSTSGVDCNRKRKGSATDYQESMDTDKDDPHGRLEYAEHQGRIKNAREAHSQIEKRRRDKMNSFIDELASLVPTCNAMSRKLDKLTVLRMAVQHMKTLRGATNPYTEANYKPTSLSDDELKHLILRAADGFLFVVGCDRGKILFVSESVFKILNYSQNDLIGQSLFDYLHPKDIAKVKEQLSSSDTAPRERLIDAKTGLPVKTDITPGPSRLCSGARRSFFCRMKCNRPSVKVEDKDFASTCSKKKADRKSFCTIHSTGYLKSWPPTKMGLDEDSEPDNEGCNLSCLVAIGRLHSHMVPQPVNGEIRVKSMEYVSRHAIDGKFVFVDQRATAILAYLPQELLGTSCYEYFHQDDIGHLAECHRQVLQTREKI…
Xenopus laevis (AAW80970) Bmal	AAW80970	Bmal	Xenopus laevis	627	MADQRMDISSTMNDFMSPGSNDLICSSLGMGGIDCNRKRKGSLSDYQADGFPFDEGMDTDKDDPHGLLEFTEGRLRNAREAHSQIEKRRRDKMNSFIDELASLVPTCNAMSRKLDKLTVLRMARQHMKTLRGATNPYTEANYKPSFLSDDELKQLILRAADGFLFVVGCDRGKILFVSESVFKILNYSQNDLIGQSLFDYLHPKDIAKVKEQLSSSDTAPRERLIDAKTGLPVKTDITPGPSRLCSGARRSFFCRMKCNRPSVKVENKDFPSNCSKKKADRKSFCTIHSTGYLKSWPPTKMGLDEDNEPDNEGCNLSCLVAIGRLHPHIVPQPANGEIRVKSTEYVSRHAVDGKFVFVDQRATAILGYLPQELLGTSCYEYFHHDDIGHLAECHRQVLQ…
Aedes aegypti (XP_001662706) Clock	XP_001662706	Clock	Aedes aegypti	900	MEDDPDDKDDTKRFVVYDSKSRNLSEKKRRDQFNLLVNELSSMVSSNSRKMDKSTVLKSTIAFLKSHNEIAVRSRVHEIQTDWKPSFLSNEEFTHLILEALDGFIIVFSSTGRVFYASESITSLLGHLPSDLLNMTVYDMVYEDDQNDLYNILLNPAAVVDPLQTGISRENQVTFSCYIKRGTADYRTEVSYELVQFTGYFSEYDRWSSCGSDVDADSLMTTSRFSGYMTDADTRLIFVGTGRLQTPQLIREMSIVDSSKSEFTSRHSLEWKFLFLDHRAPPIIGYLPFEVLGTSGYDYYHFDDLEKVVSCHEALMQKGEGTSCFYRFLTKGQQWIWLQTRFYITYHQWNSKPEFVVCTHRVVSYADVMKQMRNQAGGEGKFSEDTDSVSIGVERKFQP…
Apis mellifera (XP_394233) Clock	XP_394233	Clock	Apis mellifera	724	MASYSRGRSSRQSDDTMDDDIDDKDDSKRKSRNLSEKKRRDQFNMLVNELGSMVSSNTRKMDKSTVLKSTILFLKNHNEIAVRSRVHEIQEDWKPSFLSNEEFTHLILEALDGFIMVFSSSGRIYYVSESVTSLLGYLPNELENTTVYDITYQEDQSPLYNVLLNPAITKDRRNIREEDKISFSCHIKRGGQNIEENPIYELVQFVGYFRSDVDTEVDNLLPNTKFGNTTGKDTKLVFVGTGRLQTPQLIRELSVLDNTKSEFTSRHSLEWKFLFLDHRAPPIIGYLPFEVLGTSGYDYYHVDDLDKVVTCHESLMQKGEGTSCYYRFLTKGQQWIWLQTRFYITYNQWNSKPEFIVCTHYVVSYIDVIKELRKESQSFNKEQTQDVIMSVKQEQVTTS…
Bombyx mori (BAB91178) Clock	BAB91178	Clock	Bombyx mori	700	MADFIDEASTSQRGHANPSAIQAYEMTPEGGVGLGGACADSAGALITPHPPLHHPVPQTSQQLHHDPRKTKPNHYVPENYEISACDSQRQSPHGHTPRTRTNSTRKRKPSSYGTGSAYDDDEEDSRSTTTTTTATTRGTPDKKQNHSEIEKRRRDKMNTFISELSAMIPMCGAMARKLDKLTVLRMAVQHLRTVRGALSACPLTARPCPTYLTERELNALILQAAHDCFLLVVGCDRGRLLYVSASVKNILHYDQSELLGQSLFDILHPKDVAKVKEQLSSSDLSPRERLIDAKTMLPLKADVVAGASRFGPGARRSFFCRIKCKLDTEEVETPPQPVKEEVEPVAKMRKKHSHEKKYCVVQCTGYLKSWAPTKMCDGASAEGGEESEACNMSCLVAVG…
Capitella teleta (ELU13627) Clock	ELU13627	Clock	Capitella teleta	374	MAQKPGRRRSKGQLRSKVFRYSFISFSFKSRKSRNLSEKKRRDQFNMLINELFSMVATSNRKMDKTTTLKTTIAFLRQHNEVTQQSHIHEVSEDWKPSFLSNDEFTQLMLESQESFVLVVSQDGTILYTSEGITSLLNQIPADIVSDSIYHHIHPDERLRVKGLLLGHNAALNSSPCDFNRSENQLSFTCHFKCGSLVPSEPPVYEMVECRGYFRKWNKAMLFMATDNDDDASLMTGGQSANQDELCYFCTVQLGSIQVIRELSHVEEGKREFTSRHSMEWKFLFLDHRGPPIIGYQPFEVLGTSGYDYYHPEDLEKVAECHEQLMQSGEGTSCFYRFLTKGQQWIWIQTHYYITYHQWSSKPEFIVCTNTVVK
Crassostrea gigas (AQM57601) Clock	AQM57601	Clock	Crassostrea gigas	676	MNYGKRIKLVLPSRSESEYSLGDEYDDDGKSSKSFFSDDSKGGSNKDVTDRVNRNLSEKKRRDQFNMLVNELCSMVSTSSKKMDKSTVLKSTIAYLKTYQETAVQAQAHEIKEDWKPSFLSNDEFMHLMLEALDSCLLVFTQQGNILYVSESITSLLGHLPADLTNQSVYNFMHENEKQNLYNILYHYSMLSPEDRAKEKDQLCCTCHFRRGAISPSSSPLFEVVSLSGFQHWSRDKLSSVEEESSQYSLSGPKEDTCFCCTVRLQNPQFIREMSMVDESKTEFTSRHSLEWKFLFLDHRASPIIGYLPFEVLGTSGYEYYHPDDLDQIAKSHEQLMQTGEGTSSYYRFLTKGQQWIWIKTRYYITYHQWNSKPEFIVCTNVVVSYADVREQVYKDLGI…
Danaus plexippus (AAR13011) Clock	AAR13011	Clock	Danaus plexippus	602	MDDDGDDKDDTKRRTRNLSEKKRRGQFNMLVNELGSMVSTNNRKMDKSTVLKSTISFLKNHNEITVRSRAHDVQEDWKPAFLSNEEFTYLVLEALEGFVMVFSASGCIYYVSESVTSLLGHTPGDIINKSIFDLAFVDDRPNLYNILQNGGTLDPTQVVMTDNPISFRCRLQRGTLDFRDEVTYELVQFDGHFRKNLESNENGHHSYQDEHESRLLFVCTGRLYMPQLVRDVSLVDTIRSEFTSRHSLEWKFLFLDHRAPPIIGYLPFEVLGTSGYDYYHFDDLEKVVSCHEALMQKGELTSCYYRFLTKGQQWIWLQTRFYITYHQWNSKPEFVVCTHRVVSYADIIKSTKQERTETEESVRDCDHNGSSLKDPSTEDAMVPVSPSYMSEASDAFATS…
Danio rerio (NP_571032) Clock	NP_571032	Clock	Danio rerio	893	MTSSIDRDDSSIFDGLMEEDEKDKAKRVSRNRSEKKRRDQFNVLIKELGTMLPGNTRKMDKSTILQKSIDFLRKHKEIAAQSESSEIRQDWKPPFLSNEEFTQLMLEALDGFFLAIMTDGNIIYVSESVTSLLEHLPSDLVDQNLLNFLPLGEHSEVYKALSTHMLEGETLTPDYLKTKNQLEFCCHMLRGTIDPKEPPVYEYVKFIGNFKSLNTVPNSTRNGFEGVIQRSLRHAFEDRVCFIATVRLAKPQFIKEMCTVEEPNEEFTSRHSLEWKFLFLDHRAPPIIGYLPFEVLGTSGYDYYHVDDLETLAKCHEHLMQYGKGKSCYYRFLTKGQQWIWLQTHYYITYHQWNSRPEFIVCTHTVVSYAEVRAEQRRELGIEESPPEISADKSQDSGS…
Drosophila melanogaster (AAC62234) Clock	AAC62234	Clock	Drosophila melanogaster	1027	MDDESDDKDDTKSFLCRKSRNLSEKKRRDQFNSLVDDLSALISTSSRKMDKSTVLKSTIAFLKNHNEATDRSKVFEIQQDWKPAFLSNDEYTHLMLESLDGFMMVFSSMGSIFYASESITSQLGYLPQDLYNMTIYDLAYEMDHEALLNIFMNPTPVIEPRQTDISSSNQITFYTHLRRGGMEKVDANAYELVKFVGYFRNDTNTSTGSSSEVSNGSNGQPAVLPRIFQQNPNAEVDKKLVFVGTGRVQNPQLIREMSIIDPTSNEFTSKHSMEWKFLFLDHRAPPIIGYMPFEVLGTSGYDYYHFDDLDSIVACHEELRQTGEGKSCYYRFLTKGQQWIWLQTDYYVSYHQFNSKPDYVVCTHKVVSYAEVLKDSRKEGQKSGNSNSITNNGSSKVIA…
Drosophila melanogaster (O61734) Clock	O61734	Clock	Drosophila melanogaster	413	MEVQEFCENMEEIEDENYDEEKSARTSDENRKQNHSEIEKRRRDKMNTYINELSSMIPMCFAMQRKLDKLTVLRMAVQHLRGIRGSGSLHPFNGSDYRPSFLSDQELKMIILQASEGFLFVVGCDRGRILYVSDSVSSVLNSTQADLLGQSWFDVLHPKDIGKVKEQLSSLEQCPRERLIDAKTMLPVKTDVPQSLCRLCPGARRSFFCRMKLRTASNNQIKEESDTSSSSRSSTKRKSRLSTGHKYRVIQCTGYLKSWTPIKDEDQDADSDEQTTNLSCLVAIGRIPPNVRNSTVPASLDNHPNIRHVLFISRHSGEGKFLFIDQRATLVIGFLPQEILGTSFYEYFHNEDIAALMESHKMVMQVPEKVTTQVYRFRCKDNSYIQLQSEWRAFKNPWT…
Eurydice pulchra (AGV28721) Clock	AGV28721	Clock	Eurydice pulchra	1045	MEDTEGDEKDDVKRKCRNLSEKKRRDQFNLLINELATMVSANNRKMDKSTVLKATIAFFKNQKETLKKCEGDEVREDWQPSFLSNEEFTHLMLEALDGFIMTLSRSGRILYTSESITPLLGHLPSEVTGSFLSDLMPAEEQNEVKRFLSNPALAPGMEACPEEYRERYTIAIHIQRGGMTPTAVPVYERIHLTWYFERYKCPSEDGVLDFSCSEAEDSSMSVGGTSRSSNPSPFTHSQHHSPEPTKIVFVAIARLEHPQLLRELIVLEPTKSEFTSRHSLEWKFLFLDHRAPTIIGYLPFEVLGTSGYDYYHVDDLEKVSECHEMLMKKGKGISCFYRFLTKGQQWIWLRSHYYITYHQWNSKPEFIVCTNTVVSYGNIKGNNQQNHSEREEKSDMEFE…
Homo sapiens (AAB83969) Clock	AAB83969	Clock	Homo sapiens	846	MLFTVSCSKMSSIVDRDDSSIFDGLVEEDDKDKAKRVSRNKSEKKRRDQFNVLIKELGSMLPGNARKMDKSTVLQKSIDFLRKHKEITAQSDASEIRQDWKPTFLSNEEFTQLMLEALDGFFLAIMTDGSIIYVSESVTSLLEHLPSDLVDQSIFNFIPEGEHSEVYKILSTHLLESDSLTPEYLKSKNQLEFCCHMLRGTIDPKEPSTYEYVKFIGNFKSLNSVSSSAHNGFEGTIQRTHRPSYEDRVCFVATVRLATPQFIKEMCTVEEPNEEFTSRHSLEWKFLFLDHRAPPIIGYLPFEVLGTSGYDYYHVDDLENLAKCHEHLMQYGKGKSCYYRFLTKGQQWIWLQTHYYITYHQWNSRPEFIVCTHTVVSYAEVRAERRRELGIEESLPETA…
Lingula anatina (XP_013385693) Clock	XP_013385693	Clock	Lingula anatina	906	MFGEEEDAKDNIKRKSRNLSEKKRRDQFNVLVSDLCNMVSKGNRRMDKSSVLKSTIAYLKTHNESITQSQQHEIHDDWKPHFLTNNEFTQLMLEATDGFLLVLTQAGNILYSSESVTSLLGHLPVDLVNRLVYDFILESERVDLHTLLSSHQLETYNSRTDLDADENQLSFSCHMRRGSTSPDSVPQYELVKVIGNFRKWSTSIVNIESEDGFQDNGDDLETVCFCCTVRLQHPLFYREMTYVNESKSEFTSRHSLEWKFLFLDHRGPPIIGYMPFEVLGTSGYDYFHPEDLQKIARSHEQLMKTGEGTSCYYRFLTKGQQWIWLQTKQYITYHQWNSKPEFVVCVNTVVSYKEVRASLKKAMGCPEDKVDSMDSSPVAGPFSDYEHTPSVSDMDETHS…
Macrobrachium rosenbergii (AAX44045) Clock	AAX44045	Clock	Macrobrachium rosenbergii	704	MDDDADEKDDVKRKSRNLSEKKRRDQFNLLINELSSMVASNNRKMDKSTVLKATIAFLKNQKEISVRTQSNEIREDWKPSFLSNEEFTHLMLEALDGFIMTVSCSGRVLYTSESITPLIGHLPSDLAGTPLYDLMLEEERGEMRRFLSNPALAPNPSTCFDNTKEKYTIAVHLRRGTINSSDATNYERVHLMGYFERYSGPSEDGVLDFSCSEAEDSVSVSSCSRSMFGGNAGGGVTGSSNAGSGLCQSSLVQTNPSQEPTKLVFVAIGRLERPQLVREMMIIEPSKTEFTSRHSLEWKFLFLDHRAPTIIGYLPFEVLGTSGYDYYHVEDLDKVASCHEQLMKTGKGTSCYYRFLTKGQQWIWLQTQYYITYHQWNSKPEFIVCTNTVVSYSDVKAEL…
Mizuhopecten yessoensis (XP_021367049.1) Clock	XP_021367049.1	Clock	Mizuhopecten yessoensis	638	MNFGKMNKLSRPSSRMTTVSQNSFERVNRNMSEKKRRDQFNVLVNELCSMVSTTNKKMDKSTVLKSTIAYLKNYQETEEQAQANEIKEDWKPSFLSNNEFTHLMLEALDSCLLVFTQQGSILYVSESITSLLGHLPNDLVNKYVYSYIHENEKQNLYNKLFHFSMLSPEEMENEKNQLNFSCHFQRGSLTAKETDVYESVTFTGFQHWNVVTDDDDDSQSRAPTPTNCFCCTVRLKSSQFIREMAVIDESQSEFTSRHSLEWKFLFLDHRASPIIGYLPFEVLGTSGFDYYHPDDLEPLVKCHEQLMQIGKGMSCFYRFLTKGQQWIWLKSRYYITYHQWNSKPEFIVCTNTVVSYADVRAHVRKENGEEGQNAPENRKRTQSPSMSSVTSVLSSHSGK…
Mus musculus (AAC53200) Clock	AAC53200	Clock	Mus musculus	855	MVFTVSCSKMSSIVDRDDSSIFDGLVEEDDKDKAKRVSRNKSEKKRRDQFNVLIKELGSMLPGNARKMDKSTVLQKSIDFLRKHKETTAQSDASEIRQDWKPTFLSNEEFTQLMLEALDGFFLAIMTDGSIIYVSESVTSLLEHLPSDLVDQSIFNFIPEGEHSEVYKILSTHLLESDSLTPEYLKSKNQLEFCCHMLRGTIDPKEPSTYEYVRFIGNFKSLTSVSTSTHNGFEGTIQRTHRPSYEDRVCFVATVRLATPQFIKEMCTVEEPNEEFTSRHSLEWKFLFLDHRAPPIIGYLPFEVLGTSGYDYYHVDDLENLAKCHEHLMQYGKGKSCYYRFLTKGQQWIWLQTHYYITYHQWNSRPEFIVCTHTVVSYAEVRAERRRELGIEESLPETA…
Nephrops norvegicus (ALC74276.1) Clock	ALC74276.1	Clock	Nephrops norvegicus	35	MDDDGDEKDDVKRKSRNLSEKKRRDQFNLLINELS
Pacifastacus leniusculus (AFV39704) Clock	AFV39704	Clock	Pacifastacus leniusculus	378	MTMSHDVIEASPDKKSRNLSEKKRRDQFNLLINELSGMVASNTRKMDKSTVLKATIAFLRNQKEISVRCESQEVREDWKPAFLSNQEFTHLMLEALDGFIMTVSCSGRVLYTSESITPLLGHLPSNLCGLPMYDLLLEEEIGDMKRFLSNPALAPNPAIWFQDTKEKYTVAIHLKRGTVHTSESSHYERVHLTGFFERYNCPSEDGVLDFSCSEAEDSLSLSSCSRSGGGGLFQNSLVHPQMTQETTKLVFVAIARLERPQLVREMMIIEPAKTEFTSRHSLEWKFLFLDHRAPTIIGYMPFEVLGTSGYDYYHVDDLEKIAACHEQLMKTGKGTSCYYRFLTKGQQWIWLQTQYYITYHQWNSKPEFIVCTNTVVRL
Platynereis dumerilii (AGX93013.1) Clock	AGX93013.1	Clock	Platynereis dumerilii	664	MNYGKRKALSMHSGRSSPRTIIGDFDEYEGDGGNNKRKTRNLSEKRRRDQFNMLINELFSMVSTSNRKMDKTTVLKATISFLRSQNDVIKQCQAHEIKENWKPSFLSNDEFAQLMLEALDGYLLVITQSGTILYASESVTSLLNHLPSDLVNRSVYDFIHIDERMKVYNVLSSHKVVGGTGDIADYEKDENQLMFTCHWRCGTVCLTESPVYELVEIQGTFRKLDTDGCILMSKDDNLQSDAGSSAPEVCFCCTVRLKCSQVIRELSFVDDSKKEFTSRHSMEWKFLFLDHRGPTIVGYLPFEVLGTSGYDYYHPNDLHKVAKGHEQLMQTGKGTSCYYRFLTKGQQWIWLQTTYYITYHQWNSKPEFIVCTNTVVNYAEVRADMRGQPGLLTDMESKQ…
Rattus norvegicus (NP_068628) Clock	NP_068628	Clock	Rattus norvegicus	862	MLFTVSCSKMSSIVDRDDSSIFDGLVEEDDKDKAKRVSRNKSEKKRRDQFNVLIKELGSMLPGNARKMDKSTVLQKSIDFLRKHKEITAQSDASEIRQDWKPTFLSNEEFTQLMLEALDGFFLAIMTDGSIIYVSETVTSLLEHLPSDLVDQSIFNFIPEGEHSEVYKILSTHLLESDSLTPEDLKSKNQLEFCCHMLRGTIDPKEPSTYEYVRFIGNFKSLNSVSTSTHNGFEGTIQRTHRPSYEDRVCFVATVRLATPQFIKEMCTVEEPNEEFTSRHSLEWKFLFLDHRAPPIIGYLPFEVLGTSGYDYYHVDDLESLAKCHEHLMQYGKGKSCYYRFLTKGQQWIWLQTHYYITYHQWNSRPEFIVCTHTVVSYAEVRAERRRELGVEESLPETA…
Spalax carmeli (CAC85404) Clock	CAC85404	Clock	Spalax carmeli	865	MVFTVSCSKMSSIVDRDDSSIFDGLVEEDDKDKAKRVSRNKSEKKRRDQFNVLIKELGSMLPGNARKMDKSTVLQKSIDFLRKHKEITAQSDASEIRQDWKPTFLSNEEFTQLMLEALDGFFLAIMTDGSIIYVSESVTSLLEHLPSDLVDQSVFNFIPEGEHSEVYKILSTHLLESDSLTPEYLKSKNQLEFCCHMLRGTIDPKEPSTYEYVRFIGNFKSLNSVPTSAHNGFEGTIQRTHRPSYEDRVCFVATVRLATPQFIKEMCTVEEPNEEFTSRHSLEWKFLFLDHRAPPIIGYLPFEVLGTSGYDYYHVDDLENLAKCHEHLMQYGKGKSCYYRFLTKGQQWIWLQTHYYITYHQWNSRPEFIVCTHTVVSYAEVRAERRRELGIEESLPDAA…
Xenopus laevis (AAF34772) Clock	AAF34772	Clock	Xenopus laevis	825	MSSTADRDDGSIFDGLVEEDDKDKAKRVSRNKSEKRRRDQFNILIKELGSMLPGNARRIDKSTVLQKSIDFLQKHKEISAQSDASEIRQDWKPTFLSNEEFTQLMLEALDGFFLAVMTDGNIIYVSESVTSLLEHLPSDLVDQSIFNFVPEGEHSEVYKILSTRMLESGSLSSEYLKTKNELEFCCHMLRGTADPKEPSTYEFVKFIGNFKSLNNVPNSTHNGFDGALQRSLRPPYEERVCFVATVRLATPQFIKEMCTVEESNEEFTSRHSLEWKFLFLDHRAPPIIGYLPFEVLGTSGYDYYHVDDLENLAKCHEHLMQYGKGKSCYYRFLTKGQQWIWLQTRYYITYHQWNSRPEFIVCTHTVVSYAEVGAERRRERGNEDSPPAITAEKNQDSVS…
Aedes aegypti (AEX32872) Cycle	AEX32872	Cycle	Aedes aegypti	744	MIYSKSANTAGNDHLTANTVSTVTVSNAALLDSMQASMAAVSNLNSHQQSLPLGGAETLHMGVDHHGGHHHHDDDGDGMGNGAADRRKRKFSYNDNSDIEDDTGDDAKSVRTTDENKKQNHSEIEKRRRDKMNTYITELSAMIPMCHAMSRKLDKLTVLRMAVQHLKTIRGAVHSYTEGHYKPAFLSDQELKMLILQAAEGFLFVVGCDRGRILYVSESVSQILNYSQGDLLGQSWFDILHPKDVAKVKEQLSSSDLSPRERLIDAKTMLPVKTDVPQGVTRLCPGARRSFFCRMKCKTNIQVKEEAESNGSTSSCHRRKNKVNSDKKYSVIQCTGYLKSWAPAKIGLEEHETDGEGESCNLSCLVAVGRNQISGNGNLTNRRVTGFNRNNIPNLRNVQ…
Danaus plexippus (EHJ64590) Cycle	EHJ64590	Cycle	Danaus plexippus	768	MLCDLSELLCLQVKKPGAEAAALRHDALRTWQFGGLKPERFRPLAAFLYPSVKACGRADSVAMAREYTRLHDFYLQMHDLQPPAPHYYSYDFNGSNASSTSYELTVGAGAGAGPGACDDMAGAGAVLSLQPHAPHNPPPDPRKRKNQQYCSSDGYGLVCEVPMSGHAAVVPQIATTNRKRKPSSYGTASAYDDDGSEDTRSRSTVPDKRQNHSEIEKRRRDKMNTYISELSSMVPMCGAMARKLDKLTVLRMAVQHLRSVRGALSAGPLTVRPRPAFLSETELNALVLQAARDCFLMVVGCDRGRLLYVSASVSRMLNYDQSELIGQSLFDMLHPKDVGKVKEQLSSSDLSPRERLIDAKTMLPLKPDVVADASRLCPGARRSFFCRIKCRTEPSQASQ…
Drosophila melanogaster (AAF49107) Cycle	AAF49107	Cycle	Drosophila melanogaster	413	MEVQEFCENMEEIEDENYDEEKSARTSDENRKQNHSEIEKRRRDKMNTYINELSSMIPMCFAMQRKLDKLTVLRMAVQHLRGIRGSGSLHPFNGSDYRPSFLSDQELKMIILQASEGFLFVVGCDRGRILYVSDSVSSVLNSTQADLLGQSWFDVLHPKDIGKVKEQLSSLEQCPRERLIDAKTMLPVKTDVPQSLCRLCPGARRSFFCRMKLRTASNNQIKEESDTSSSSRSSTKRKSRLTTGHKYRVIQCTGYLKSWTPIKDEDQDADSDEQTTNLSCLVAIGRIPPNVRNSTVPASLDNHPNIRHVLFISRHSGEGKFLFIDQRATLVIGFLPQEILGTSFYEYFHNEDIAALMESHKMVMQVPEKVTTQVYRFRCKDNSYIQLQSEWRAFKNPWT…
Homarus americanus (AWC08576) Cycle	AWC08576	Cycle	Homarus americanus	662	MFGMGNFDFPKYRSECNSVASFSSDGSKKRRGSFIDSNDDDGESIKIPRTAGDWNKRQNHSEIEKRRRDKMNTYIMELSSIIPVCTSRKLDKLTVLRMAVQHMKMLRGSLNSYTEGHYKPAFLSDDELKNLILQAADGFLFVVGCDRGRILYVSESVYQTLHYTQGELLGTSWFDILHPKDLTKVKEQLSCSDISRRERLVDAKTLLPVKTDVPQGLTKLCPGSRRAFFCRMRCKSVPVLKEEADSSTGCQKKKSKSQSSDKKYSVIHFTGYLKSWAPTKDPLEEDSGSDSDSCNLSCLVAVGRVHQPLLASSVRETSRLGRAAPTQPIEFISKHTNDGKFVFIDQRASLLLGWLPQELLGSSMYEYFHQDDIPFLAETHRATLQNSESCNTQVYRFRT…
Lingula anatina (XP_013380048) Cycle	XP_013380048	Cycle	Lingula anatina	680	MERKDSPGETFSGKRKVSSVISYDSDLEDDGKYARTDGNGDRKRFSRSSSITSQGTSVQTQQNHSEIEKRRRDKMNAYIWELSSMIPMCSAMNRKLDKLTVLRMAVQHIKSLKGADTSQCETSQRPAFLSDEELKHLILKSAGGFLFVVACDRGKLLYVSESVKDYLNFTRSELTNQSLFDILHPKDITKVKEQLTSSDLTPRERLIDAKTMMPVKTEMPQIQSQFSSGARRCFFCRMKCGVRNSGDGNASLLIKEEKEQDIETVLRRKKSDRCYALIHCTGYLKSWPPAKLGLEEDTDSDSDGGNTTCLVAVGKVQPVLDLSDLGPTQTHPTEFVSRHAIDGKFTYVDQRATAVLGYLPQELLGTSVYEYYHQDDLAHMAEIHKKVLAKKEKVESGIY…
Mizuhopecten yessoensis (XP_021377316.1) Cycle	XP_021377316.1	Cycle	Mizuhopecten yessoensis	663	MCDAMMEFTGLLPRQGSSEKSRKRIISNFDVLEDFDDDDSLLEAGSMKMSKMSFDSVSNSGDRQNHSEIEKRRRDKMNTYIIELSSLLPMCSSMSRKLDKLTVLRMAVQHLKSLRGSASVCSEKTSRPSFLSEDEMKHLILKAAEGFLLVVSCDRARILYVSESVKNVLCYSRNDLIGQSLFDYLHPRDISKVKEQLSSSDGSPRERLIDARTMLPVKTEFTHRPTPTHLCSGARRAFFCQMKCGNRDMTSIKSEKDDIDFCHRRKKSDRKSYILIHCAGYLKSWSTSKVDIGETDEADDNCNLSCLVAVCQVKSSLDQLQISTNDKINVRPIEYISKHSIDGKFSYIDQGATILLGYLPQELLGTSVYEYYHQDDVMEMAETHRKVLKSKEKVETCVY…
Outgroup Crassostrea virginica neuronal PAS domain-containing protein (XP_022332011.1)	XP_022332011.1	neuronal PAS domain-containing protein	Crassostrea virginica	815	MAPSPVEELALLDLERSNKGASKQRRDQINNEIGTLRDLLPLPESSRQRLSQLQIMSLSCVFIRKCNILQKLFSATPANGSSESPCDFSQSLTGFLLVTTRDGKLVYISENVTEYLGHSMVDMKTQGDSLFDIVDKRDHGTVRAQLLHGAGEVDPDKEVAFFCRMNMSRTLKRQAGFGDVKVMHVKGHFATVAGQEPGTEQQVFMALCSPLITPDIKESLIQNNTMVFKSVHQLDMNFIELTENGEYHLGVKNEDICNKSWYSYLHPEDIYEAREKHVQLIKSRHEMGCMMTVRMITSSNDIIWVNIVMHVRQALLSNSDDPVILCINQVISEKEAYQFKVQGQLFALYAARSPDFFFGTAFCAPIAQAMESAMSPSSGILPPPFFSRQQPFDNALTAQ…
Outgroup Lingula anatina neuronal PAS domain-containing protein (XP_013382208.1)	XP_013382208.1	neuronal PAS domain-containing protein	Lingula anatina	932	MMFRSTKGASKVRRDQINNEILVVRDLLPLPESARQRLSQLQIMSLACIFIRKSNYFARLFGNPGYSVEGPFEFAQTLPGFLLVATRDGKMLYLSENVTEYLGHSMVDMMTQGDSIYDIIDKRDHTTVQSQLLQTSFGESQNQNVRSFFCRMNIARTLRRQSSIGDQKIMHVHGQFIQPMIRDHYGNQPVFLALCSPLITPETKETALQNNTMVFKSIHSLDMKYMEISQRGEHHLGVTTEDVTGRSWYSLLHPEDAQEARDKHVQLIHSSHEMGCMLTVRLIRNDNTCIWVNTVMHIRQPYISDNGEAAIMCINQVISENEAPYFKMQSQIYTAQMARNSEFMYSQPTSYSPQRCLSQSIPPEGVPYALTTTPVATMDPYSSGFSTSPNQTNYGGQFS…
Outgroup Mizuhopecten yessoensis neuronal PAS domain-containing protein (XP_021363298.1)	XP_021363298.1	neuronal PAS domain-containing protein	Mizuhopecten yessoensis	826	MAPSPVDELALLDLERSNKGASKQRRDQINSEIGVMRDLLPLPESSRQRLSQLQVMSLSCVFIRKCNILQKMIQPQSCPNDAPCEFSQSLTGFLLVTTRDGKLVYISENVTEYLGHSMVDMKTQGDSLFDIVDKRDHGTVQAQLMHGGGDIDKKQPISFFCRMNMSRTLKRQAGFGDVKVMHVRGHFVSVPGQDSGNEQQVFISVCSPLITPDVKETLIQNNTMVFKSIHHLDMNFLEISQNGEYHLGIESDQVKGKSWYSCLHPEDIHEAREKHIQLVKSRHEMGSMMTVRMITGNNDVIWVNIVMHVRQALLSNSDEPVIFCINQVISEQEAYQFKIQGQLFALYATRASDFFFGSTFCAPVSQALETGMISQQQQGSPNFAQSSFFAGQTIFDAST…
Outgroup Octopus bimaculoides neuronal PAS domain-containing protein (XP_014767531.1)	XP_014767531.1	neuronal PAS domain-containing protein	Octopus bimaculoides	406	MMRDLLPLAETARQRLSQLQIMSLSCVYIRKCNIMSRWFGTSSTASETPFDFFQALAGFLLITTRDGKLVYISENVTEYLGHSMVDMKTQGDSLFDIIDKRDHITVQAQLLRGGTDVIPGQPLAFFCRMNMSRSVKRQSGFGDVKTMHVRGHFVAVPDPERGGEQLVFASFCYPLITIDSKDTLLLSDTMIFKSAHRLDMTYLEISHSGEFHLGFSSEEIISKSWYSFLHPEDIWEGQTKHIQLIKSRHEMGCMLTVRMLMANGQHIWVNMVMHVRQALANSDDPVVVCVNQVINEDEACQLRGPAYAYSTACATQVPAIDMLPPGAAYYPMAASIQPEDLLTPHMQQIVYDDPMAHAYTTFSLDRHHHHHHHHLHPSHAHHQQQQQQQPTATASVSLR…

## Sheet: Period tree
Supplementary Data 4f. Sequences used to build the PERIOD tree.
Sequence Name in Tree	Accession	Gene	Organism	Sequence Length	Sequence
Crassostrea gigas (EKC18855.1) Neuronal PAS domain-containing protein	EKC18855.1	Neuronal PAS domain-containing protein	Crassostrea gigas	814	MAPSPVEELALLDLERSNKGASKQRRDQINNEIGTLRDLLPLPESARQRLSQLQIMSLSCVFIRKCNILQKLFNATPGTSSDSPCDFSQSLTGFLLVTTREGKLVYISENVTEYLGHSMVDMKTQGDSLFDIVDKRDHGTVRAQLLHGAGEVDPDKEVAFFCRMNMSRTLKRQAGFGDVKVMHVKGHFATVPGQEPGTEQQVFMALCSPLITPDIKESLIQNNTMVFKSVHQLDMNFIELTENGEYHLGVKNEDICSKSWYSYLHPEDIYEAREKHVQLIKSRHEMGCMMTVRMITASGEIIWVNIVMHVRQALLSNSDDPVILCINQVISEKEAYQFKVQGQLFALYAARSPDFFFGTAFCAPITPAMENVMSPSSGILPPPFFSRQQPFDNALTAQT…
Crassostrea virginica (XP_022332011.1) Neuronal PAS domain-containing protein	XP_022332011.1	Neuronal PAS domain-containing protein	Crassostrea virginica	815	MAPSPVEELALLDLERSNKGASKQRRDQINNEIGTLRDLLPLPESSRQRLSQLQIMSLSCVFIRKCNILQKLFSATPANGSSESPCDFSQSLTGFLLVTTRDGKLVYISENVTEYLGHSMVDMKTQGDSLFDIVDKRDHGTVRAQLLHGAGEVDPDKEVAFFCRMNMSRTLKRQAGFGDVKVMHVKGHFATVAGQEPGTEQQVFMALCSPLITPDIKESLIQNNTMVFKSVHQLDMNFIELTENGEYHLGVKNEDICNKSWYSYLHPEDIYEAREKHVQLIKSRHEMGCMMTVRMITSSNDIIWVNIVMHVRQALLSNSDDPVILCINQVISEKEAYQFKVQGQLFALYAARSPDFFFGTAFCAPIAQAMESAMSPSSGILPPPFFSRQQPFDNALTAQ…
Lingula anatina (XP_013382208.1) Neuronal PAS domain-containing protein	XP_013382208.1	Neuronal PAS domain-containing protein	Lingula anatina	932	MMFRSTKGASKVRRDQINNEILVVRDLLPLPESARQRLSQLQIMSLACIFIRKSNYFARLFGNPGYSVEGPFEFAQTLPGFLLVATRDGKMLYLSENVTEYLGHSMVDMMTQGDSIYDIIDKRDHTTVQSQLLQTSFGESQNQNVRSFFCRMNIARTLRRQSSIGDQKIMHVHGQFIQPMIRDHYGNQPVFLALCSPLITPETKETALQNNTMVFKSIHSLDMKYMEISQRGEHHLGVTTEDVTGRSWYSLLHPEDAQEARDKHVQLIHSSHEMGCMLTVRLIRNDNTCIWVNTVMHIRQPYISDNGEAAIMCINQVISENEAPYFKMQSQIYTAQMARNSEFMYSQPTSYSPQRCLSQSIPPEGVPYALTTTPVATMDPYSSGFSTSPNQTNYGGQFS…
Mizuhopecten yessoensis (XP_021363298.1) Neuronal PAS domain-containing protein	XP_021363298.1	Neuronal PAS domain-containing protein	Mizuhopecten yessoensis	826	MAPSPVDELALLDLERSNKGASKQRRDQINSEIGVMRDLLPLPESSRQRLSQLQVMSLSCVFIRKCNILQKMIQPQSCPNDAPCEFSQSLTGFLLVTTRDGKLVYISENVTEYLGHSMVDMKTQGDSLFDIVDKRDHGTVQAQLMHGGGDIDKKQPISFFCRMNMSRTLKRQAGFGDVKVMHVRGHFVSVPGQDSGNEQQVFISVCSPLITPDVKETLIQNNTMVFKSIHHLDMNFLEISQNGEYHLGIESDQVKGKSWYSCLHPEDIHEAREKHIQLVKSRHEMGSMMTVRMITGNNDVIWVNIVMHVRQALLSNSDEPVIFCINQVISEQEAYQFKIQGQLFALYATRASDFFFGSTFCAPVSQALETGMISQQQQGSPNFAQSSFFAGQTIFDAST…
Octopus bimaculoides (XP_014767531.1) Neuronal PAS domain-containing protein	XP_014767531.1	Neuronal PAS domain-containing protein	Octopus bimaculoides	406	MMRDLLPLAETARQRLSQLQIMSLSCVYIRKCNIMSRWFGTSSTASETPFDFFQALAGFLLITTRDGKLVYISENVTEYLGHSMVDMKTQGDSLFDIIDKRDHITVQAQLLRGGTDVIPGQPLAFFCRMNMSRSVKRQSGFGDVKTMHVRGHFVAVPDPERGGEQLVFASFCYPLITIDSKDTLLLSDTMIFKSAHRLDMTYLEISHSGEFHLGFSSEEIISKSWYSFLHPEDIWEGQTKHIQLIKSRHEMGCMLTVRMLMANGQHIWVNMVMHVRQALANSDDPVVVCVNQVINEDEACQLRGPAYAYSTACATQVPAIDMLPPGAAYYPMAASIQPEDLLTPHMQQIVYDDPMAHAYTTFSLDRHHHHHHHHLHPSHAHHQQQQQQQPTATASVSLR…
Anopheles gambiae str. PEST (XP_321212) Period	XP_321212	Period	Anopheles gambiae str. PEST	1754	MSTTGMENLEGADSTHNTKVSDSAYSNSCSNSQSQRSGSSKSRHSGSNSSGSSGYGGKASTQASSIAPLPQAAAKRTKDKERKKKKLKTSTDSGTVPAPNGSAGPGGVTAGTAPNAAGTVANANAVSDVEQQTLAAGGCGEPEPMETTTGNSSVASVSGELGAVGAGAGGMQSASHGGESNEHHELGPITGGNGTAELVSVEVAAAAAVAQIINEENTKDDRKHLSQEQLHRAGGGGTHDGRQKSLVAQSILPGPAPLPAGVASIVNSIATGAGLRTGTVSSSGTLLGVVQQQQQQQQHQQQQQQQHHGGLNQCQQKQTQHHHHHHGAHQHPKQQHSSMQDPSLANQKHVPQQHSAQQPHHQQQQPLDKQHLQPQQQPQQQQQQQQQQQQQAQPQSNTP…
Antheraea pernyi (Q17062) Period	Q17062	Period	Antheraea pernyi	849	MNNMDGSENNAKVSDSAYSNSCSNSQSRRSHSSKSTHSGSNSSGSSGYGGQPSTSSSSNDLSDQKKEKELKKKKQVETLMPDTQIEVECRPEEDVINIPSEEGGAADDVLVPSPKQTLQTDNDIADIEVAIPDTNNDKEEAIVYNTSLINPGTACPFGRPALSNCNGFSCVISMHDGVVLYATASLTSTLGFPKDMWVGRSFIDFVHPRDRNTFASQITNELAIPKIVSLTEETDQTMENPGSTMVCRIRRYRGLSCGFSVKNTTTAYLPFLLKFKFKNVNEDKGNVIYLVIQAVPFFSAFKTSNEVLAKTVSFVIRHSADGNLEYIDAESVPYLGYLPQDITNRDALLLYHPGDLGYLQEIYGSLVKEGNVTRSKTYRMMTQNGHYMKVETEWSAFIN…
Apis mellifera (NP_001011596) Period	NP_001011596	Period	Apis mellifera	1124	MMEEISTENAKVSDSGYSNTCSNSQSQRSSGSSISRNSNRSESSGYCGRRPSTFGSSNEALPQPISKRKDKEHKKKKSKTILAVNAEADITLKNAGTPPEAVSYNVAVPTKSILEKKPDVTTVELVDATDPGEHNGDTVTDVEAGLASRTNPLDDSISQANEGFCAVISMHDGLVLYTTPSICTALGYLKDAWIGRSFIDYVHPKDKATLADQIKNGIVSPQEERPKGINGRRASLFCGLQKYTRSFAHQSINKEARSNLYLPFHLTLSFRDFRDRTTEQQHKAMFLVVTAQPVHSAYKAPEETIISSVFTTRHNATCYLSHVDPDVVQYFGYLPQDMVGRSLFDFYHPEDLPFIKDIYETVIKLEGASFRSKPYRFGIQNGDYVVLETEWSSFINPWT…
Aplysia californica (XP_005111020) Period	XP_005111020	Period	Aplysia californica	1467	MNETISLENCCITLIRKLYFVVVCPQDWWRGRLLRDFIHKRDINTVNGCIAMYSMDEPTDTSDTVTSSHSANPKESSKYFYARIRRFRKLGAGFNIQNVVSFCPFMMMITYKEMQESEEEAGVPKKGMMLYCHPLVSAYEVGKPLPDQRTFSLRHSLHCNYTYVHPNAVRLLGFLPQDFNGMSIFDLYHPDDYQQLLDIHKKILLSMGQPFKSGGMRLKTRNGCYVEVETEWSSFINPWSMRLEFIIGQHKVITGPSRPDLFEDLQNKQEKFELSPDLKKVQEKILEVLKKPIQGVFTEPAPVAAKIVKDQSAPGPMVAPAQTQASRETEAGGAKGTAEKSKGNETAVAESKSTVIDDKGISSIYNQLNYSHNIKRFLMSHPKSFSNLSDEDSVMTRDD…
Bactrocera tryoni (AAL91939) Period	AAL91939	Period	Bactrocera tryoni	1035	MEGESTESTHNTKVSDSAYSNSCSNSQSQRSGSSKSRLSGSHSSGSSGYGGKPSTQASSSDMHIKRVKDKTRKKKKLKCSAQTNILENQDDVPNTSEPQNEEQIALGCDKAIAQCSRQKENKETSLLLEKETTEQTKSEISLQFPTPSPLSTTTQQGGKSERTCESAPGKLESSGKAEKLKEESFCCVISMHDGIVLFTTPSITDVLGFPRDMWLGRSFIDFVHPKDRATFASQITTGIPIAESRNSAPKDARSTFCVMLRRYRGLKSGGYGVIGRPVSYEPFRLGLTFREAPEEARPDNNLVSNGTNMLLVICATPIKSSYIVPDEILSHKSPKFSIRHTATGLISHVDSAAVSTLGYLPQDLIGRSIFDFYHPEDLMVLKEIYETVMKKGQTAGASF…
Blattella germanica (AAN02439) Period	AAN02439	Period	Blattella germanica	1214	MEETATHNTKISDSAYSNSSNSQSQRSSGSSKSRHSNSSGSSGYCGHAPSMQGSGNDPVPQPPSTKRNKDKDHKKKKLKALSTITATTSATECESATIGAIAEETEIAEIVNDGGNVGAANIGPAAGSGPESEAMQLASLTRTLTAMKKMKKSKDPLPDVAEKPEGLVSTLPEKLEEKEDNAMKGVVEEQPCPANEGEFCIVVSMQDGVVVFTTPNITDIIGFPKDMWLGRSFIDFVHPKDRAAFTSHITSGVITPLTQTQSKGGTFPGKNSFYCCLRRYRGLKSCGFGVTEKEVSYLPFQLNMMFRELASHALSEEEKEEDKRRAACNSIFLVITAKLVTSAYKNEGENCMSPKFMTRHSASCKLSHVDADAMPYLGYLPHDMVGNSILDYYHPEDLP…
Bulla gouldiana (AAK97374) Period	AAK97374	Period	Bulla gouldiana	903	MEQPTIEKRKKSKPSTKSSTINNDSSYGSMITGNSSSSSLSVSLFSESDLAEAPSTSGCSSEMASAMQSKEKKKERAKEFMKKLKSVLPMKERTGKMDTLSTLEQLVNSMKQLNEEKKVEHEFKTPPPHSGSFHSSDGEKLSQSEMYITMTLKNHVVQTASPPLMEHLGYPVDWWRGRLLKDFINKKDMNTLNSCIAHYSTDEAADNFESSNGTRVTKEGSKYFYARIRRFRKLGSGFSLQNVVSFCPFMMMISSKTVELSESEEDSGRVRRSLVLYCKPLNSAYGNGGILPDKRNFSLRHSLFCNYTYAHPNAVRLLGFLPQDFSGMSIFDLYHPDDFQQLLDIHIRIMLSMGQPFKSGSIRLKTRNGCYVEVETEWSSFMNPWSMRLEFIIGQHTVI…
Crassostrea gigas (AQM57604) Period	AQM57604	Period	Crassostrea gigas	1314	MEECFVSDSTYGSLRSGMQDSSSSFSMSLSGSDTFEDQPSTSGCSSDMTHKEKRKARVKQYLRQLKAMVPPSSRKKGKMGTLSALQHVIGSLQKIQEEKDKSQLASGDALVEELDNSLFDKEYQLDSQVLKTEETVHVVLTMNEFAVLKVSENVTQILGYPTDSWINRSLSHFVHKKDIVTIHNSLNVEELVQVTDYDDSPVESKPEVKKVSRQIRKKFFFRIRNYKGLQHSGFSLIKPDRFTTVQATMSIGYYPERNKADSPSSFSSSEDCVQKGRKCIFLDCTPLRPLYNVENVQLDKQTFHMRHTIYCSYSYMHPNAIPLLGYLPQDLNGMSIFDFYHKDDLETLCNIYKRIVVSKGTTFKSKPIRLRTRNGDWLTVETEWSSFANPWSHRLEFII…
Crassostrea virginica (XP_022345656) Period	XP_022345656	Period	Crassostrea virginica	1302	MEECFVSDSTYGSLKSGMQDSSSSFSMSLSGSDTFEDQPSTSGCSSDMTHKEKRKSRVKQYLRQLKAMVPPSSGKKGKMGTLSALQHVIGSLQKIQEEKDKSQLASCDALTEELDNSLFDKENQLNAQVLKLEETVHMVLTVNELSVLKVSENITSVLGYPVDSWVNRSIGHFVHKKDIVTINTSLNIDAEEPVQLTDYDDSSMESKNTEGGKASHIRKKFFFRIRNYKGLQQSGFSLMKPDRFTTVQASMVVGYYNERKQGDSPNSSSSSSGESTHRRRKCIFLDCVPLRSLYNIENVQLDNQTFYMRHTIYCSYSYMHPNAIPLLGYLPQDMNGMSIFDFYHRDDTETLYNIYKRIIASKGTTFRSKPIRLRTRNGDWLTVETEWSSFANPWSHRLE…
Danaus plexippus (AAO48719) Period	AAO48719	Period	Danaus plexippus	1056	MDNLDDSENNAKISDSAYSNSCSNSQSRRSHSSKSTHSGSNSSGSSGYGGKPSTSGYSNNLSQPPEKWIKEKESKKKKPVQVELKPSEEKIEECPQELAPVCEAPKEETKDVNRTPTPSLVQTEKGPENMEITTLKRNDVKDESVSSNAPMVTSLNLVTGRSNSPSCPESFSCVISMQDGVVMFTTSSIVTALGFPKDMWIGRSFIDFVHPRDRNTFASQITSGLAVPKNVNGTQEKAPVPGNHVSTMVCRIRRYRGLNLGFGIKEKTVSFMPFLLKFFFKNINDEDGQVIYLVIQATPFFSAFKTSAEIIHNAIPFVIRHSATGSLEYIDHESVPYLGYLPQDIVEKDALQLYHPGDLGYLRQIYETIVKEGGVQRSKPYRMMAQNGDYLKLETEWSS…
Drosophila melanogaster (AAF45804) Period	AAF45804	Period	Drosophila melanogaster	1218	MEGGESTESTHNTKVSDSAYSNSCSNSQSQRSGSSKSRLSGSHSSGSSGYGGKPSTQASSSDMIIKRNKDKSRKKKKNKGAGQGAGQAQTLISASTSLEGRDEEKPRPSGTGCVEQQICRELQDQQHGEDHSEPQAIEQLQQEEEEDQSGSESEADRVEGVAKSEAAQSFPIPSPLSVTIVPPSMGGCGGVGHAAGLDSGLAKFDKTWEAGPGKLESMTGVGAAAAGTGQRGERVKEDSFCCVISMHDGIVLYTTPSITDVLGYPRDMWLGRSFIDFVHLKDRATFASQITTGIPIAESRGSVPKDAKSTFCVMLRRYRGLKSGGFGVIGRPVSYEPFRLGLTFREAPEEARPDNYMVSNGTNMLLVICATPIKSSYKVPDEILSQKSPKFAIRHTATG…
Euphausia superba (AUI80368) Period	AUI80368	Period	Euphausia superba	1261	MTENERSTLVPTISVEESEQVPVEGHNVKSSRNPEPAPSQMDSAYGSLGSSSLSRSRGESCSGSKSRHSGSSQSSILGDHHAEFRGHAQIIKIKELKKPPVEKKITICEVKEEVKEKIIVEEPVFNVEFAPPKEKIEPEVNRTVITKPEENPNSNSQSQDVYQGISDQPTLVYTQALNYIRKIKERSAEQGLPFASPNLIQLPRDKQHGATLFKSLKSVRGFTVAISIQDGTALQVSPSITDVLGFPKDMMLGQSFIDFVYPKDSINFSSKIIHGLNMPFINESIKDSFGTSLFCRMRMYHSLRNSGFGVRNKRTMYKPCKMILKFHDVSNIETDNPNYGQNSSMILAEVIPIDSVYKYPGEVPAMGCFSIRHSASCNFSDYDTEAIPYLGHLPQDLTG…
Eurydice pulchra (AGV28714) Period	AGV28714	Period	Eurydice pulchra	1230	MDTGTPHEDVPSEDHTLEEGDSKNPSCQQESAYGSLESSSNGQSQKSFGGSGSKSLNSGSSHSSGFGDQNDFKGIHLHEAKHIALKKKKTGKGGEKVAEIPFQTASEAELSSKGNETEKEKETSLEESPAAKEEAIIEKESRYIHPRNSFFEERHGSQTSLVYTQALNYIRKIKERSAEQGVPFASPYLDQLSSNQEDITEFFKSFISSRGFTVAISIQDGSVLQVSPTITDILGFPKDMLLGQSFIDFVYPKDSINFSSKIINGLNIPFRNSAIKDTHGTTFFCRLRMYHGLKNTGYGIRNKKTLYKPCKIIFKSQDAARFTDSKSVAHSSLIIAEIIPIESAYKETDEATAMGSFSIRHSASCNFSEYDPEAIPYLGHLPQDLTGNSIFDCYHPEDM…
Homarus americanus (AWC08578) Period	AWC08578	Period	Homarus americanus	1286	MAETDNQGVTMEEQSIDDAKNPGQQESAYGSLESSSQGPSQKSYSGSKSLNSGSSHSSGFGDNADFSENRLKEVKHKDHKRKKLKEKTDKLLLKEKAEKFIKEEKKEKERTGEHDPRLTSETASSIATGVEESASTFNGDDRNDQPTLVYTQALNYIRKIKERSAEQGVPFASRELIQLPRDTHDAAAFLKSFKSARGFTVAISVQDGTVLQVSPAITDVLGFPKDMLIGQSFIDFVYPKDSINLSSKIIHGLNMPFRTESLNDNYGTSFFCRMRVYHGLNTSGFGVRNKRTHYKPCKMVLKFHDASCSDETASTYGPNSSLLLAEVIPIESIYAVPEETPAMGSFSIRHSASCNFSEYDPEAIPYLGHLPQDLTGNSVFDCYHPEDLPLLKAVYEGMV…
Hyalella azteca (XP_018012603) Period	XP_018012603	Period	Hyalella azteca	1382	MEMLPAPKLDKSANQSSSDGDEPTNQDGSQSPPTSQEDGATNGTIKRDPQKPENGLDPTNPNSRADQGYGSTESSFNGQSHKSGGGSLTKSRNSGSSQSSGFGDQHKKATHTTSLTSSDQENNARTLQIETQHSSDGKTQELNADLAAISCRSSSVGADKLQEGQHYSSSIPREKRTKEQKQRDFKRKKVEDSNHYQPYDGHPRPPETYSFASAATRPTEHPDKHVNDLASPPLSIQSQKDEFRDPTRSSSGPNCPKNDHGVTSKMLCLQSSNLPPSGIAKRPLESSAGTAGQQSFFSHCPASTSYTISTSCRVKNEVCDQPTAIYTHALNYIRRIKERFSSTGPVFQNPEWDHLSSNHSETIADFIKNFGSNQRGFTMVLSIRDGTVVRVSTNILDIL…
Lucilia cuprina (CAB45872) Period	CAB45872	Period	Lucilia cuprina	1037	MEGESTESTHNTKVSDSAYSNSCSNSQSQRSGSSKSRLSGSHSSGSSGYGGKPSTQTSSEIHLNKRVKDKSRKKKKLKCSTSTATNVLENQEDVAKTNEVQDEEKVDINDITMTQTNRQKDNKENLEKESSEPKSEKSLLQFPTPSPLSATTQQGVKSEKTCESAPGKLESSGKTDKFKEDSFCCVISMHDGIVLYTTPSITDVLGFPRDMWLGRSFIDFVHTKDRATFASQITTGIPIAESRSSMPKDARSTFCVMLRRYRGLKSGGYGVIGRSVNYEPFRLGLTFREAPEEARSDNYLPSGTNMLLVICATPIKSAYKVSDELLSHKSAKFTIRHTATGIISHVDSAAVSALGYLPQDLIGRSILDFYHHEDLIVLKEIYETVMKKGQTAGASFCSK…
Macrobrachium nipponense (ANN13870) Period	ANN13870	Period	Macrobrachium nipponense	1292	MNMEGNDGHASAPPVHPDEDDGNVGYHHQQSIPDIAPSHALSDVGTMEEQAMDDAKNPGQQESAYGSLESSSQGQSQKSSYSGSKSLNSGSSHSSGFGDHADYSENRIPNTEIKHKDHKKRKTKEKIEKPLPKEKTEKAKEEEKTEKDVPVVEEKGPRLMPEPPPNVIREAEEAPPEFPCHNNETEEPIFEQPTLVYTQALHYIRKIKERSVEQGIPLTSPELRKLPKDSSEFAAFLKSIKTTVGFTAAISIQDGTVLHVSPSITEVLGFPKDMLIGQSFIDFVYPRDSINLSSKIIHGMNPTFGAETIKDSSGTSFFCRMRMYHGLKSTGFGVRNKHTSYKPCKMTLKLHDPSDGEGSSSGNRNILIASVVPIESAYKVPEEIPALSSFSTRHTGSCN…
Mizuhopecten yessoensis (XP_021375509) Period	XP_021375509	Period	Mizuhopecten yessoensis	1265	MACEPDSNYGSYCLSTVQSSSSSISMSLNESDLVEDQPSTSGCSSEQPYTKKLALRKSRKEQVKRYLKELKGLVVQPSGNLGTLSALQQVVDTFKQIKEEKELSSKLAKQENEFNLPFDEQNDLNSVCLNHEEALFFTLRYPDLNIGAVSKNITDVLGYPEPDYLVGRDICNFVHKKDIVTMNSSMSVHQEMRDEDGLSSSDNNEGEGRFQIQKKLFYFRLRKYKVLTGGFSLSSKETEFQTFQATVAQQPNVSDPTHKKKNKLSVVLKCVPMRSAYESEKLQNMTFSTRHSLFCSYSHIDSKAIPLLGFLPQDIVGMSIFDFYHPDDIELLYGIYQQVVNTETVPFESPPFRFRVRNGAWVYVKTEWSRFVNPWSHRLEFVIGQHTVIKGPTRKNIFG…
Musca domestica (AAD39163) Period	AAD39163	Period	Musca domestica	1048	MEGESTESTHNTKVSDSAYSNSCSNSQSQRSGSSKSRLSGSHSSGSSGYGGKPSTQTSSEIHITKRGKDKGRKKKKQKCSSTVTNALDSQEDVAKTNETKADEEIGLNDITMTQGNRQKENKENLEKENNEPKIEKSLQSPIPSPLSATTNQGVKSEKTCESAPGKLESSGKTEKLKEDSFCCVISMHDGIVLYTTPSITDVLGFPRDMWLGRSFIDFVHPKDRATFASQITTGIPIAESRSSIPKDARSSCCVMLRRYRGLKSGGYGVIGRSVNYEPFRLGLTFREAPEEARSDNSLPSGTNMLLVICATPIKSAYKVCDELLSRKTPKFAIRHTKTGIISTVDSGAVSALGYLPQDLIGRSILDFYHHEDLTVLKEIYETVMKKGQTAGASFCSKPY…
Nephrops norvegicus (ALC74274.1) Period	ALC74274.1	Period	Nephrops norvegicus	1267	MKSDTEKGVTMEEQSIDDAKNPGQQESAYGSMESSSQGPSQKSYSGSKSLNSGSSHSSGFGDNADFSENRLKEIKHKDHKWKKLKEKTDKLLFKEKAEKFIKEEKKEKEREKTRTGEHDPRLTSETASSIATGLEESASTFNGDDRTDQPTLVYTQALNYIRKIKERSAEQGVPFASRDLIQLPRDTHDAAAFLKSFKSTRGFTVAISVQDGTVLQVSPAITDVLGFPKDMLIGQSFIDFVYPKDSINLSSKIIHGLNMPFRTESLNDNYGTSFFCRMRVYHGLNTSGFGVRNRRTHYKPCKMVLKFHDPSCSDETASTYGPNSSLLLAEVLPIESIYTVPEETPAMGSFSIRHSASCNFSEYDPEAIPYLGHLPQDLTGNSVFDCYHXEDLPLLKAVY…
Periplaneta americana (AAA64677) Period	AAA64677	Period	Periplaneta americana	893	MEETATHNTKISDSAYSNSSNSQSQRSSGSSKSRHSNSSGSSGYCGHGSSIQGSSNEPFPQPSVTKRNKDKEHKKKKLKSSVTTAATATVTSVVTTVSEYTEHENGTSHMSLGVSGTVVPLSGTVAEETEITEAGSEGSVISSHAGVALGAAGVVPATTPGPENEAHQMASLTQTLNSIKKMKKMKDLSTDIPEETEGHSFSLPMVAEEKEEHIRNSFDAEPPAHNEGEFCVVVSMQDGVVVFTTPSITDVVGFPKDMWLGRSFIDFVHPRDRTAFANHITSGVITPLSNSNPKGGSHPGKNSFYCCLRRYRGLKSTGYGVTEKEVSYLPFQLNMTFRELLPHSNPLEVEGNTSPESVPGGCNSMFLVITAKLICSAYKHAGETCASPKFVTRHLATCK…
Platynereis dumerilii (AEJ87229) Period	AEJ87229	Period	Platynereis dumerilii	317	SALLLGDLGSYYACLRQTFRSPPYIMKANNGDYFTLEPECSSFGNPCPKRFDFIMVPHGVPGGPMNPDVFMDTFLSRKRPDVNYELRRINSKILGLFLRNVVPAYALSLSGLDPAPGRRIQHLPSMSTAVYRADIISSELMLSEKSSKRKPEEAVAIYYSSLEEYYLASATQSVGTNSSLLTLSEENEALIYERLNYAQNILRFLNSCQGERLEEVGRKQATPYAKATEGSESSDREGLTVEVDIPKPPSCASSTKALVSDQEAREEVMPPSPAQEEVPEYSNQQQQQRETTADDVYEPISLTEDVLKMHNLLQEQY
Pomacea canaliculata (XP_025083583) Period	XP_025083583	Period	Pomacea canaliculata	1487	MDKKPPAQTGDNITKVSDSNYGSLIAESSSSCLSLLSESDLMDEPSTSGCSSEMASMAQSREKKRQKVKEFLKELKSMVPQTQGTKLGTLSTLDYVVSSMRKITEEQKQEKAHVFQPPSSLPTLQPSDSVDFRNVNDGIILNTKSELTVAVSLKNHVVLHTSAALMDLLGYPHVWWKGRLLKDFLHKKDAMTVSSYINSEFSDTESTADSSSPAKGPAKRKNEGQKQFFYTRLRRFRSLSSGFSIQNAASYTFFKVMVTSKPPDNALETSSDEKTNKRCMVLYFAPMTSPYKVYGLSKWQLPADPEQRTFSLRHSLFCTYTHTHANTVALLGFLPQDIVGSSIFDYYHSEDLPQLLEIYKKVMQCMGQRFKSGPLRLRTRNGTYVKVITEWSSFTNPWD…
Tribolium castaneum (NP_001106933) Period	NP_001106933	Period	Tribolium castaneum	1115	MESESGTTNTKISDSGYSNSCSNSNSQRSASSKSRHSGSNSSRSSGYCGTTNPDESGEIGFQPPKRNKEHKKKKLKSANSTNGGNVSSVAATAPSDNRNICVILKEDSAEATMGVEVLPVPVVETAVPSTDLVETNEPDPISPSVPVTAETPPPDKEMSWTDQQSQHTEKETLNAASVPMETSVEKTKVTEDGFCCVISMYDGVVLYTTPSLTAVLGFPKDMWLGRSFIDFVHPKDRETFSSQVTTGIALPLVDSQGKFKDIKNSLYVCLRKYRGLKSSGFGVVEKAVSYQAFQLTVTFRHLNDTPDSKKLLDTNGGMFLVVVANPVYSSYKVPEERVKFAKFGMRHTAACTFSHVDPDVVTNFGFLPQDMLGKSIFDFYHPEDMSFLKEVYESVMTMC…
Danio rerio (NP_997604) Period 1	NP_997604	Period 1	Danio rerio	1398	MSDDNSDSAPSNDADSGAGGIEKKAGRSCGMSESSPSSNPESSGSGGLSGPKGSAGGNRGVNSDDTDGLSSGNDSGERESEGGMQRGSGSRGRQSNRSYQSSSSQNGKDSAMGMETTESNKSSNSHSPSPPSSSLAYSLLSASSEQDPPSTSGCSSDQSARVQTQKELMRALNELKIRLPPERKMKGRSSTLNALKYALSCVRQVRANQEYYHQWNVEECHGCSLDLSTFTVEELDNITSEYTLKNTDTFTMAVSFLSGKVVYISPQGSSLLRSKPERLHGVLFSELLAPQDVSTFYSNTAPCKLPAWASCIGSVSPPMECTQEKSMFCRISGDVSSSSDVRYYPFRLTPYLLTLRDSDMAFPQPCCLLIAERVHSGYEAPRIPLDKRIFTTSHTPSCV…
Homo sapiens (O15534) Period 1	O15534	Period 1	Homo sapiens	1290	MSGPLEGADGGGDPRPGESFCPGGVPSPGPPQHRPCPGPSLADDTDANSNGSSGNESNGHESRGASQRSSHSSSSGNGKDSALLETTESSKSTNSQSPSPPSSSIAYSLLSASSEQDNPSTSGCSSEQSARARTQKELMTALRELKLRLPPERRGKGRSGTLATLQYALACVKQVQANQEYYQQWSLEEGEPCSMDMSTYTLEELEHITSEYTLQNQDTFSVAVSFLTGRIVYISEQAAVLLRCKRDVFRGTRFSELLAPQDVGVFYGSTAPSRLPTWGTGASAGSGLRDFTQEKSVFCRIRGGPDRDPGPRYQPFRLTPYVTKIRVSDGAPAQPCCLLIAERIHSGYEAPRIPPDKRIFTTRHTPSCLFQDVDERAAPLLGYLPQDLLGAPVLLFLHP…
Mesocricetus auratus (AAN38069) Period 1	AAN38069	Period 1	Mesocricetus auratus	827	MSGPLEGAEGGGDPRPGEPFCPGGVPSPGAPQHRPCPGPSLADDTDANSNGSSGNESNGHESRGASQRSSHSSSSGNGKDSALLETTESSKSTNSQSPSPPSSSIAYSLLSASSEQDNPSTSGCSSEQSARARTQKELMTALRELKLRLPPERRGKGRSGTLATLQYALACVRQVQANQEYYQQWSLEEGEPCAMDMSTYTLEELEHITSEYTLRNQDTFSVAVSFLTGRIVYISEQAGVLLRCKRDVFRGARFSELLAPQDVGVFYGSTTPSRLPTWGTGTSAGSGLKDFTQEKSVFCRIRGCPDRDPGPRYHPFRLTPYVTKIRVSDGAPAQPCCLLIAERIHSGYEAPRIPPDKRIFTTRHTPSCLFQDVDERAAPLLGYLPQDLLGAPVLLFLHP…
Mus musculus (NP_035195) Period 1	NP_035195	Period 1	Mus musculus	1291	MSGPLEGADGGGDPRPGEPFCPGGVPSPGAPQHRPCPGPSLADDTDANSNGSSGNESNGPESRGASQRSSHSSSSGNGKDSALLETTESSKSTNSQSPSPPSSSIAYSLLSASSEQDNPSTSGCSSEQSARARTQKELMTALRELKLRLPPERRGKGRSGTLATLQYALACVKQVQANQEYYQQWSLEEGEPCAMDMSTYTLEELEHITSEYTLRNQDTFSVAVSFLTGRIVYISEQAGVLLRCKRDVFRGARFSELLAPQDVGVFYGSTTPSRLPTWGTGTSAGSGLKDFTQEKSVFCRIRGGPDRDPGPRYQPFRLTPYVTKIRVSDGAPAQPCCLLIAERIHSGYEAPRIPPDKRIFTTRHTPSCLFQDVDERAAPLLGYLPQDLLGAPVLLFLHP…
Nannospalax judaei (CAC95146) Period 1	CAC95146	Period 1	Nannospalax judaei	1285	MSGPLEGADGGGDPRPGESFCSGGVPSPGAPQHRSCPGPSLADDTDANSNGSSGNESNGHESRGASQRSSHSSSSGNGKDSALLETTESSKSTNSQSPSPPSSSIAYSLLSASSEQDNPSTSGCSSEQSARARTQKELMTALRELKLRLPPGHRGKGRSGTLATLQYALACVKQVQANQEYYQQWSLEEGEPCAMDMSTYTLEELEHITSEYTLRNQDTFSVAVSFLTGRIVYISEQAGVLLRCKRDVFRGARFSELLAPQDVGVFYGSTAPFRLPTWGTGTSAGSGLKDFTQEKSVFCRIRGGPDRDPGPRYHPFRLTPYVTKIRVSDGAPAQPCCLLIAERIHSGYEAPRIPPDKRIFTTRHTPSCLFQDVDERAAPLLGYLPQDLLGAPVLLFLHP…
Rattus norvegicus (Q8CHI5) Period 1	Q8CHI5	Period 1	Rattus norvegicus	1293	MSGPLEGADGGGDPRPGEPFCPGGVPSPGAPQHRPCPGPSLADDTDANSNGSSGNESNGHESRGASQRSSHSSSSGNGKDSALLETTESSKSTNSQSPSPPSSSIAYSLLSASSEQDNPSTSGCSSEQSARARTQKELMTALRELKLRLPPERRGKGRSGTLATLQYALACVKQVQANQEYYQQWSLEEGEPCAMDMSTYTLEELEHITSEYTLRNQDTFSVAVSFLTGRIVYISEQAGVLLRCKRDVFRGARFSELLAPQDVGVFYGSTTPSRLPTWGTGTSAGSGLKDFTQEKSVFCRIRGGPDRDPGPRYQPFRLTPYVTKIRVSDGAPAQPCCLLIAERIHSGYEAPRIPPDKRIFTTRHTPSCLFQDVDERAAPLLGYLPQDLLGAPVLLFLHP…
Xenopus laevis (NP_001079172) Period 1	NP_001079172	Period 1	Xenopus laevis	1234	MNGGCEPPPPLGERARRTRAPREMEGTQQDETDTNSHGSSGNESNGNESRQSRSSHSSTSGNGKDSAMLEATESSKSTNSHSPSPPSSSIAYSLLSGSSEQDNPSTSGCSSEQSAREKNQKELMKALKELKIRLPSEKRLKGKSGTLASLQYALSCVKQVRANQEYYQQWPIDDSQPCCPDMSSYTIAEVESVTSEYTLKNPDTFSVAVSFISGRIVYISDQASLILHCKKEVFKGATFAEFLAPQDVSVFYGSTAPYHLPSWSNCTSGDPALMDYTQEKSVFCRISGGRERDMNIRYHPFRLTPYLMKVRDSDTAEGQPCCLLIAEKIHSGYEAPRIPPDKRTFTTRHTPSCMFQEVDERAVPLLGYLPQDLIGMPVLLFIHPEDRPLMLAIHKKVLQ…
Danio rerio (NP_878277) Period 2	NP_878277	Period 2	Danio rerio	1404	MSEDLDSKPYLFSSLEGQDGAIGCSSMATLHRMASFAEGTELGLASEGSDSSQDRPTSGHNTRKMSHSLHEDVEMKSSSGSSGSGTESHGNESHGNESHGNESHGNESSGSSNSRSKDSALLVSSGSNKSSNSHSPSPPSSTNAFSLLSASSEQDNPSTSGCSSEESAKAKTQKELIKTLKELKLHLPAEKRNKGSKSTTLNTLKYALRCVRQVEANEEYYQLLMINDSQPSGLDVSSYTIEEIDSITSEYTLKNTDIFAVAVSLITGKIVYISDQAASILNCKRDVFKNAKFVEFLTPQDVSVFYSFTTPYRLPSWSMCTGADSSPSDCMQEKSFFCRISGGKECEADLQYYPFRMTSYLDEGSGCGAFRRISSAAFCCPLLAERVHSGYEAPRIPTD…
Homo sapiens (O15055) Period 2	O15055	Period 2	Homo sapiens	1255	MNGYAEFPPSPSNPTKEPVEPQPSQVPLQEDVDMSSGSSGHETNENCSTGRDSQGSDCDDSGKELGMLVEPPDARQSPDTFSLMMAKSEHNPSTSGCSSDQSSKVDTHKELIKTLKELKVHLPADKKAKGKASTLATLKYALRSVKQVKANEEYYQLLMSSEGHPCGADVPSYTVEEMESVTSEHIVKNADMFAVAVSLVSGKILYISDQVASIFHCKRDAFSDAKFVEFLAPHDVGVFHSFTSPYKLPLWSMCSGADSFTQECMEEKSFFCRVSVRKSHENEIRYHPFRMTPYLVKVRDQQGAESQLCCLLLAERVHSGYEAPRIPPEKRIFTTTHTPNCLFQDVDERAVPLLGYLPQDLIETPVLVQLHPSDRPLMLAIHKKILQSGGQPFDYSPIR…
Mus musculus (NP_035196) Period 2	NP_035196	Period 2	Mus musculus	1257	MNGYVDFSPSPTSPTKEPGAPQPTQAVLQEDVDMSSGSSGNENCSTGRDSQGSDCDDNGKELRMLVESSNTHPSPDDAFRLMMTEAEHNPSTSGCSSEQSAKADAHKELIRTLKELKVHLPADKKAKGKASTLATLKYALRSVKQVKANEEYYQLLMSSESQPCSVDVPSYSMEQVEGITSEYIVKNADMFAVAVSLVSGKILYISNQVASIFHCKKDAFSDAKFVEFLAPHDVSVFHSYTTPYKLPPWSVCSGLDSFTQECMEEKSFFCRVSVGKHHENEIRYQPFRMTPYLVKVQEQQGAESQLCCLLLAERVHSGYEAPRIPPEKRIFTTTHTPNCLFQAVDERAVPLLGYLPQDLIETPVLVQLHPSDRPLMLAIHKKILQAGGQPFDYSPIRFR…
Nannospalax judaei (CAC95107) Period 2	CAC95107	Period 2	Nannospalax judaei	1248	MNGYVEFSPSPTKESVEPQPSQAVLQEDVDMSSGSSGHENCSMGRDSQGSDCDDNGKELRMLVEPSDTHSSPDAFRLMMTEPQHNPSTSGCSSEQSAKANAHKELIRTLRELKVHLPADKKAKGKASTLAILKYALRSVKQVKANEEYYQLLMSSESQPCSMDVPSYTVEQVEGITSEYIVKNADMFAVAVSLVSGKILYISNQVASIFHCKKDAFSDAKFVEFLAPHDVSVFHSYTTPYKLPPWSMCCGVDSFTQECMEEKSFFCRVSVGKHHESEIRYQPFRMTPYLVKVQEQQGAESQLCCLLLAERIHSGYEAPRIPPEKRIFTTTHIPNCLFQDVDERAVPLLGYLPQDLIETPVLVQLHPSDRPLMLAIHKKILQAGGQPFDYSPIRFRARNG…
Rattus norvegicus (Q9Z301) Period 2	Q9Z301	Period 2	Rattus norvegicus	1257	MNGYVDFSPSPTSPTQEPGEPQPTQAVLQEDVDMSSGSSGNENCSTGRDSQGSDCDDSGKELRMLVESSNTHPSPDDTFRLMMTEAEHNPSTSGCSSEQSAKADAHKELIRTLRELKVHLPADKKAKGKASTLATLKYALRSVKQVKANEEYYQLLMSSESQPCSVDVPSYTMEQVEGITSEYIVKNSDMFAVAVSLVSGKILYISNQVAPIFHCKKDAFSDAKFVEFLAPHDVSVFHSYTTPYKLPPWSVSSGLDSFTQECMEEKSFFCRVSVGKHHENEIRYQPFRMTPYLVKVQEQKGAASQLCCLLLAERVHSGYEAPRIPPEKRIFTTTHTPNCLFQDVDERAVPLLGYLPQDLIETPVLVQLHPSDRPLMLAIHKKILQASGQPFDYSPIRFR…
Xenopus laevis (NP_001081098) Period 2	NP_001081098	Period 2	Xenopus laevis	1427	MPTQCMELQTDCFSLQGHSSSTLPSSQHGHCGDSTLLSESPLLNKSCLEMTSLHEQGEAARHKAIFGIPSIDMDLSVLFGPEDVSSKGNRENQGTDPGSVQSVGSLPKMHSASIRPFASDHIPEPIQVEKPEELGDQGITLQEDVEMSNDSMSNEVTESEENGKELSEKSCSDVRSPQCSSNAFSLMMADTEHNPSTSGYSSEQPDKEKTQKDLLKTLKELRSHLPHDKRIRGKSSTAAALKYALHCIQQVQANEEYSQMLMVNGELPCRLEVSCYSVQEIENITSEYTRNNTDMFAVAVSLVTGRIIYISEQASVVLRCGPDMFSQIRFVELIAPQDVNVFYSSTSPYKLPSWNICCGADSSYVDCMEEKSFYCRIRCGRVSRKEILYHPFRMTPYLI…
Danio rerio (NP_571659) Period 3	NP_571659	Period 3	Danio rerio	1281	MPGGDGFPDGEQENSSPGPDIHTGQTDQTSSGQDPGTSGNISASGEEEEAEERIGRRSSGCEESGGEQTHEDVDMNSTHTSSSGNDSIHHRHHHHHRHHHHHHHHSSSNCSPGSTTGSGSTKSSKSATGSSSSSFHSTHHTECGEQTETGREHTHREMMHTVQEMKKRLPSEKRSRSKASTVEALHYALNCVKQVQANSEYYNLLMSSGLDERRDATVCTLEELEGFTSEHTLKNTDSFVVVFSLASGKVVYASEQASSVLHCKRKFLESAKFVEMLYHQDVNVFYSHTAQPRLPSWNLGTDSAAVLFECAQVKSFFCRIRGGKDRDGDMRYSPFRITPYLLKVQGSSGEEEPCCLALAERIISGYEAPRIPMDKRIFSTTHSPGCVFLEVDDRAVPLL…
Homo sapiens (P56645) Period 3	P56645	Period 3	Homo sapiens	1201	MPRGEAPGPGRRGAKDEALGEESGERWSPEFHLQRKLADSSHSEQQDRNRVSEELIMVVQEMKKYFPSERRNKPSTLDALNYALRCVHSVQANSEFFQILSQNGAPQADVSMYSLEELATIASEHTSKNTDTFVAVFSFLSGRLVHISEQAALILNRKKDVLASSHFVDLLAPQDMRVFYAHTARAQLPFWNNWTQRAARYECAPVKPFFCRIRGGEDRKQEKCHSPFRIIPYLIHVHHPAQPELESEPCCLTVVEKIHSGYEAPRIPVNKRIFTTTHTPGCVFLEVDEKAVPLLGYLPQDLIGTSILSYLHPEDRSLMVAIHQKVLKYAGHPPFEHSPIRFCTQNGDYIILDSSWSSFVNPWSRKISFIIGRHKVRTSPLNEDVFATKIKKMNDNDKD…
Mus musculus (NP_035197) Period 3	NP_035197	Period 3	Mus musculus	1113	MDPCGDPAVPGGDCPQTRGPGLQGASGQEGPLQGTCVDSSHSEHEDRNRMSEELIMVVQEMKKYFPAERHTKPSTLDALNYALRCVHSVQANSDFFQSLGPRGAHQADVTVYSLEDLTALASEHTSKNTDTFAAVFSFLSGRLVHISEQAALILNSKRGFLKSVHFVDLLAPQDVRAFYAHTAPTQLPFWNNWTQRASQYECAPAKPFFCRICGGGDREKRHYSPFRILPYLVHVHSSAQPEPEPCCLTLVEKIHSGYEAPRIPVDKRIFTTTHTPGCVFLEVDERAVPLLGYLPQDLIGTSILTYLHPEDRPLMVAIHQKVLKYAGHPPFEHSPVRFCTQNGEYVILDSSWSSFVNPWSRKVSFIIGRHKVRTSPLNEDVFATRIKKAASNDKDIAEL…
Rattus norvegicus (Q8CJE2) Period 3	Q8CJE2	Period 3	Rattus norvegicus	1119	MDPCGNPAVPGGDCPQTRGPGLQGSSGQEGPLQGICVDSSHSEHEDRNRMSEELIMVVQEMKKYFPAERHTKPSTLDALNYALRCVHSVQANSEFFQSLSPRGARQAEATVYNLEELTSLASEHTSKNTDTFVAVFSFLSGRLVHISEQAAWILNSKKGFLKSLHFVDLLAPRDVRVFYAHTAPTQLPFWNTWTQRASQYECAPVKPFFCRICGGGDREQKRHYSPFRILPYLVHVHSPAQPEPEPCCLTLVEKIHSGYEAPRIPVDKRVFTTTHTPGCVFLEVDERAVPLLGFLPQDLIGTSILTYLHPEDRPLMVAVHQKVLKYVGHPPFEHSPIRFCTQNGDYVILDSSWSSFVNPWSRKVSFIIGRHKVRTSPLNEDVFATRIKKATSHDEDITE…

## Sheet: Timeless tree
Supplementary Data 4g. Sequences used to build the TIMELESS/TIMEOUT tree.
Sequence Name in Tree	Accession	Gene	Organism	Sequence Length	Sequence
Schizosaccharomyces cryophilus OY26 (XP_013021895.1) replication fork protection complex subunit Swi1	XP_013021895.1	replication fork protection complex subunit Swi1	Schizosaccharomyces cryophilus OY26	980	MELDVTLQGIVSAIGGFDYSKPDAPYVVGDDALACLKDLKRYLQIFDEKYKVWQVRFLLSKLRVVVNDLCPILAFWDRNIEDHKHWRIALAALELLVPLTWPLETEQETYRENVDVLRNLQHSQNEYKSCILNYMDGTVLKSILAVLLKPLSLAKESRSVRDNGIIRITLLLLRNITQINEDQTKNETIVALEKSHILDLIVTLTSNLSEFGHLDVYILEIIYYIIRGIGPSRLFKTTDENPTKTNQHELNELLQKESNQSRYLKRNANTRHNRFGTMISIQADDRRFTIASQKVKTGGLDELDNLKKHRKRSTRRKHFDDINKSVVLNSNASEKIKSFLKEFLEAGFNVLVQNIVRALEREDSKVFPYHKTQFMFVQAFFLESFKYITKSIQNEDIYS…
Schizosaccharomyces japonicus yFS275 (XP_002173920.1) replication fork protection complex subunit Swi1	XP_002173920.1	replication fork protection complex subunit Swi1	Schizosaccharomyces japonicus yFS275	995	MDLFTTVQGTVAAIGSIDYSQKDEPYVLSEDALTCLKDIKRWLRLIDEKYDTFEVRYVLAKLCLVKKDLFSILSSWDGNFRNPKSWRIALGCLEILVPLTWPLETDENTSRENWEMLPNLKQAQEDYKTLIIDHPKNRVIKSILAVLLRPLSTSYEKRTDRDNGIIRIITYLFRNLSRIDEIKSRSETLLSFSSSHILDFIVTACSSIAEFQELDVVFLEIIYYLIRGIAPKVIFTSEESAKNQLNKLLQDELRSKRINSKNSTTRHTRFGTMTSIVSSDNRRYTVTGQNMQGTGLEKLDSTKKYRRAKRKKNNVDDIDKSVQISADAKTVLRGFVTTFMDSSFNPLFESLLRAMEREEPRFLEIHRLYYFYVQSFFLECLILKDPVKSGVYSNDYAYG…
Schizosaccharomyces pombe (NP_595358.1) replication fork protection complex subunit Swi1	NP_595358.1	replication fork protection complex subunit Swi1	Schizosaccharomyces pombe	971	MELDEVIQGIVSAIGGFDYSDDEKVYVLGDEALACLKDLKRYLQVVDEKYKVWQIRSLLSSLQLVTNDICPILSDWDKDITNYRNWRIALACVELLVPLTWPLETEHETFRENVDVLYNLRQAQSNYKNSILSYKKGSVLSAILAVLLKPLSTPAESRTLRDKGIIRIVLLLFRNILQIDELKTKNETIISFAKAHILDLIVTLVSNLDEFEHFDVYILEIVYNLIRGCKPSALFSDASLTNSQTELNSLLLKESTQNRYLKRNAHTRHNRFGTMLSVQTEDRRFTIASQNIKTDGLDELDSHKRFRKRGTRRKHFDDINKSFFINTEAGTALRNFAVEFLEAGFNPLFQSLLKDLEREDPRVLPIHKMQLLYVQSFFLEFMRFSSKPKKTEEIYSNDY…
Aedes aegypti (AAY40757) Timeless	AAY40757	Timeless	Aedes aegypti	1300	MEWLLANPQINSTFGSLGSFVDDIYLVNDDALRTLEEIICKLALEDTSLRTFRRAIGFGQNVKNDILPLLVNTKDAEIIDTTIRLLVNLTVPIECLLPVELFSKSEIGCHTIFELNKLLVTSKEAFIEWKTTKAVVDHMKTILEKDSKLSIDNCDSINNCLLLLRNILHIPEGNATSGPGPHHQNSNHNTSFQNQIIWNLFTQSVDKLLIHLMSCPQRAYWAVTMAQLIALMYKDQHISTLQKLLNLWFESTLSESSEDNESNTSPPQQCSGDSSPMLTSDPTSDSSDNGNYTANIILFGVIDRDFSTGSGKMPSSISKATDEVDQASRKTAEYPSQIIMARVIKSHQMYHQSIKVIEGVSCFVKHPSCIKPVTQSEPSSTKQVIDSKQVKPLSVSPDL…
Anopheles gambiae str. PEST (XP_001689006) Timeless	XP_001689006	Timeless	Anopheles gambiae str. PEST	1263	MEWLLANPQINSTFGSLGTFEDDAYHLSEDCLVTLEEIICKLAVEDATLRTFRRAIGFGQNVKNDIVPLLVNAKDVKIIDTTIRLLVNLTVPVECLLPVDLVSKSEIGRHTIFELNKLLITSKEAFVDWKTTKAVIDHMKGILERDTKLSIQQCDSVNNCLLLLRNILHVPEMGTGAGGHGGSCYPTAGHNTSFQNQIIWNLFTQSIDKLLIYLMSCPQRAYWGVTMAQLVALMYKDQHISTLQKLLNLWFESTLSESSEDNESNTSPPKQCSGDSSPMLTSDPTSDSSDNGECLRRAGTGLMSAICILGSGKMPSSMSKECASEAPQVTRMVADFPTQIILSRAIKSHQMYHQTLKANAASSDGCVLGAGRPAAVRVRVKATELQEVSRNFVCSCALC…
Antheraea pernyi (AAF66996) Timeless	AAF66996	Timeless	Antheraea pernyi	1233	MEWVLRSPQIHSTFSNLGFIHADGYHVNENCNSALETILHNILTEDKYLRTFRRNISFGQNIKKDFIPLLIHAKEDKTIELLIKILVNLTIPIECLLCVEVISKNDFGRHTIFEINNLLSTTKAAFTDHRATKVVIDFLKKNGNCEQKSELSAEQCTNISNSLLLLRNILHIPEDHQNSNYNGSPHVVQNQILWNIFSQSIDKILIKLMTIPDATKWAVTMVQLIALLYKDQHVVTLHKLLNIWLEGSLSESSEDNESNTSPPDRGSDDSSPILTSDPTSDSSDNGGSGKSNDEPNSVNNGWDSSSMNNASENGNQVFHTANEKGVHSVKKNLLKVGTTEESMKIDEEKVDSCREVTNSESTSHDHSHGYTSTKKPNITENSDCGYGTQIENQESISTS…
Aplysia californica (XP_005099695) Timeless	XP_005099695	Timeless	Aplysia californica	685	MDVELQATCSALGYLEGNQYVKEPDCLETVKDLIRFLRRDTDICDIRRQLGHAQIVQNDLIPLVKSYHADKVLFETNIKLLVNLTQPVITCFNNQIPDEKTLRNYCLEVESHLQDAKEAFADEELFGVLTEKVKDILKQDWTDRREEDRLQLERLFVLIRNVLMIPPDPAREQRTDDDATIHDQILWALHTSGMEDLILYIASSDRERTMLCMHIMEIISLMFREQSPETLASAGVQRSTTEKQRDQKQLEQAREKERAQKKANILKFSARHSRFGGTYVIQDMKSISDSNVIYHKPLCEVKSFSYDDGKSRKKISKNRAPIRTDNPTRRSTLSMRLSLKEFCVQFLVNAYNPLMRAVKDGLTRKTTQDNDETYYLWAMRFFMEFCRLCCKRVDLVSET…
Biomphalaria glabrata (XP_013061257) Timeless	XP_013061257	Timeless	Biomphalaria glabrata	1012	MEWNMMEPTGVTYILGDLVEDVYIPSDECEEVLEEMIDALLNEDKTTLEVRRRMSIEQVVEKDLLPLMKVCNDDEIFGKIVRLMANLTLPLDMCIYTPYMNDTYANEVNNLISTTKNQCTDLDFLKALSANMKDILKKETLEPADCQCLNHCLLLLRNLVHIKPGASNTHQASLVHQCLISSFFINELDKVIYTMLNHKHKEVWTIAMAQLISFIFKEYSTSLLEPDIDDNSSAGSSEENQDLLELVCPSSTSGRTSDKNLSTNFKSKLQIQSSASENSSQASDDDDFMLEFKSTPDGKLEIKLTSCSQKPSEAQAMQNEAEALQRESQVTQSDEMDVGDGTLKNSPDSSSKIFSKNFKGSNSSINSDVGYHEGESNTKNMYSNTREENEAMSLINPSS…
Bombyx mori (NP_001037622) Timeless	NP_001037622	Timeless	Bombyx mori	997	MIQFIALLYKNQHAVTLHKLLNLWLESSLSESSEDNESNTSPPDRGSDDSSPILTSDPTSDSSDTGGSGKSNDEPNSVNNGWDASSVNNTSENGSQTSQTHNDSESPRKNAENIAEGSMKDENVNEAKSVTFSESNTEATKDVPAGEDKMKAVISENSDCGYGTQIENQESVSTSSNDDELPSEKPVHQKPHNPKQRVNTKSRSGVTVQERKRKKIVKRGKSNIINVQGLSHKTPTDDDISNILKEFTVDFLLKGYNVLVQTLHSQILTNLQLEIETSHFFWLVTYFLKFATQIELDLEHLCSVLSFDIVSYLTAEGVNLCEQFELAVKLDGNGLKPCMRGLHLVVTAIRELVQAIEVYKKISFIRKDDREALIKLQIKMCETDELRSLMVLLLRTYNP…
Capitella teleta (ELU00014) Timeless	ELU00014	Timeless	Capitella teleta	1313	MENVELQATCASLGYTEGDKYLKEPDCLETVKDLIRFLKREDDSCDIRRDLGESQIVQNDLIPLVKHYADERILLETVIRLMVNLTQPAKLCFQNQIPDDKTQRNHFLQIEAHLQGYKQAFTDEALFAILTKKLGDLLSLDYENREEEDRLLIERILILIRNILHVPPNTQKEQRTDDDASTHDQVLWALHMSGMEDLLLFLATSDDENQFTLHVLEIISLMFREQTPEQIASSGAARSLTEREKDERELTIAREKEKVRKKTQVLKYNSRHSRFGGTFTVANMKSITDRDLIFHRPVSKANEISFDHNKTRKKAPKNRQPITAEEVTRRSTLSIRMFLKEFCLQFLQNCFNPLMRAVKDALNRSKAQENDETYYLWAVRFFMEVNRRHSFRIDLVSET…
Crassostrea gigas (AQM57605) Timeless	AQM57605	Timeless	Crassostrea gigas	933	MEWHIMNVGGVSSLGSNLGCLEESQYIPSDECKDVLLEIMQQLKDEDPRLRNVRRQIFYNHLVEKDLCVMIKFLRDDPEIFGLVVRILANLTLPVESLIESTGYSMAEASQTGMSWQQGVESSLHHYRTVFTDKSVLLSLLEEIHTLVEESEGYPLPEESCDVINQILLLLRNLLHFPSSSEDNSSREHEMFLRILFECDFTGRFIKLLQLIQREYWTVTAVQLVTLIFKGHTGEMFLQNVTDIESVTFIMEQSEDSDRECLMCGYQHSDKDFQCINYLEESISKNLRLRHGSSQDSRSSSPNGSSLEVSSQEQEKLHKYLEVFAVQFLTKAFCNTVHVLRNILTSQYKAMIDEVYILWLLAFFLKYARHQRVEFHYIRGIFSTDMFAFLVYKTVVNSE…
Crassostrea virginica (XP_022287880.1) Timeless	XP_022287880.1	Timeless	Crassostrea virginica	920	MRQLKEEDPQLRIFRRQIYYSHLVEKDLCVMLKYLRDDPEIFSWVVRILANLTLPVESLIHSNGGYTMAEATQTGLSWQQGVESSLHHYRKLFTDKLVISSLLEEVHTLVVESEGYPLSEESCDVINQVLLLLRNLLHLPSNAEDNSCKEHEVFLRILFECDFTERLIKLLQLIQREYWTVTAVQLITLIFKGHTGEMFLQNVTDIESVTFIIEQSEDSQECLMCGYQHSDKDFQCINYLEEGISKNLRLRQGSSENSSPNSSSTDLTNQEQEKLHKYLEVFAVQFLTKAFCNMVHDLRHILTSPYKTMIDDVYILWLLAFFLKYARHQRVEFNYVRGVFSTDLFGFLVYEAVVNSEELVITQKNKQDTTKHLRRIHLTVGAMRELLQGLKLYSEDSNL…
Danaus plexippus (EHJ67997) Timeless	EHJ67997	Timeless	Danaus plexippus	1210	MEWVHRSPQIHSTFSNLGFTNGDGYHINENYNAVLESILQNILTEDKQLRSYRRSINFGQNIKKDLIPLLINTKDDKTIVLVIKILVNLTIPVECLLSLDSVGRTDVGRHTIFEINNLLTSTKAAITDHRVTKVVIDFLKKNAEIDQSSKLSSDECTNISNGLLLLRNILHIPEEINNPSYNPRTVQNQILWNLFSQSIDKVLIKLMNITDAINWGVTMVQIIALLYKDQHVTTLQKLLNLWLEASLSESSEDNESNTSPPNRGSDDSSPMLTSDPTSDSSDAGASGKSNGEQNSVNNSWDSSSRNNSDNGKPSFDSQKENELANDSSESNENNMYIGNSKDNLEESSSNDNNHISNDHSNSHNMKNNEKKTIISEPSDCGYGTQIENRESISTSSNED…
Danio rerio (NP_001265529) Timeless	NP_001265529	Timeless	Danio rerio	1278	MDLYMMNCELLATCSALGYLEGDVYHKEPDCLESVKDLIRYLRHEDDARDIRQQLGAGQILQNDLLPIITQHTQDKPLFDACIRLMVNLTQPALLCFGKIPDDPAFRHHFLQVTSYLQAYKEAFADEKVFTVLSETLYNLLQLDWEQRDEEDNLLIERILLLVRNVLHVPADPYEEKNVDDDASVHDKLLWAIHISGLDDLLKFLACAQSEQQWSFHILEIISLMFRDQTAELLVSAGQMRSAQEKQKDMQELELLRQKETAEKRSRTLMRGTRHSRFRGSYVIEGLKSIGENDVVYHQGLHNFKSYSHDLGKAVRRVPKRKQMAKDSDSHRRSALNVRLFLREFCIDFLENCYNRLMYLVKEGLIRERAQQHDETYYMWALTFFMAFNRLQNFKPDVV…
Daphnia pulex (EFX80642) Timeless	EFX80642	Timeless	Daphnia pulex	1197	MDWLTLSGGVPSLSLIPLGILHNNKYYISDDCLFHLEEIVVKLNCEDQTTRPLRCALGFMDILNKDLIPILINSKDQPSVFCSTIKLLVGLTVPVECLVCVDTSNQSPTSQHIVHELTQLLYNAKEAFLDPRATRAVIDHLHRLLEKQPLSSDDSESVNHSLLLIRNILHAPERPPNMTEVGDNEAATASAQPGSNNSQTPYLGPHSHSHGFTADCSQQNRLLWNLFSQGLDRLLINLLASSQKNEWVVTIVQLIALFYKDQHVENMQKLLGTWINPTTSESSEDDDESNTSPPIGPCNSPQILTSSSDPTSDSSDSAQRKASALAPQDENSEANPNESQTETMTTIEKKAVVTNAASTTSPGATTQVATGKSSRSKGHKFSTVSGAPGGDTASTSSTA…
Drosophila melanogaster (P49021) Timeless	P49021	Timeless	Drosophila melanogaster	1421	MSRVRQLHNHIWNNQNFDKVKSVMDWLLATPQLYSAFSSLGCLEGDTYVVNPNALAILEEINYKLTYEDQTLRTFRRAIGFGQNVRSDLIPLLENAKDDAVLESVIRILVNLTVPVECLFSVDVMYRTDVGRHTIFELNKLLYTSKEAFTEARSTKSVVEYMKHILESDPKLSPHKCDQINNCLLLLRNILHIPETHAHCVMPMMQSMPHGISMQNTILWNLFIQSIDKLLLYLMTCPQRAFWGVTMVQLIALIYKDQHVSTLQKLLSLWFEASLSESSEDNESNTSPPKQGSGDSSPMLTSDPTSDSSDNGSNGRGMGGGMREGTAATLQEVSRKGQEYQNAMARVPADKPDGSEEASDMTGNDSEQPGSPEQSQPAGESMDDGDYEDQRHRQLNEHG…
Eurydice pulchra (AGV28716) Timeless	AGV28716	Timeless	Eurydice pulchra	1351	MNKIISQNLLPNLMYGKEDQRLVGTTIKVLQELMTPVECLMPVQTMSQSGEGQRIVLELEKAISSAKALFLDTRVTKALVDYIDSILQQPKTMGMHDCEMINHCLILIRNLFHVQPVSSSLGEEKTASEDSFLKQESSSASLHAQSSTTSETSPNPPSVQNSFTAQPTTPKVLTEDQIMWNLFAQRFDSILIKLLTCQQQHLWNITMVQLVSLMYREQQQGTIRKLINEWLELSLCESSTDDENNTLSSSSYDAVPTSDPVSDSSERLSPVEGGRCPKTKPSIDTNSASDKNSSLSLRCPNTSSSRDSGLGRSSTNNEGETSVDESMQDWLMTQTEKTIKKEMWKQEDDEEEEGYGSSQQKKTEEKSNKKSSTVVTSPRIEKRKVELPDDMMGTPLKDS…
Helobdella robusta (XP_009029737) Timeless	XP_009029737	Timeless	Helobdella robusta	579	MSAELQATCASLGYSDEDGHYQREPDCLESIKDLIRFLKRDDETCSIRRQLGSAAILQNDLIPILKLIGSNLVFLETVLRLLVNLTQPACLCFREQIPDDKLARQNLLEVESYLLDYKESFVDEVLFSILSTELGNLLQKEWSDREEEDRMLIERIVLLVRNVLLIPTDLEKEQRTDDDASIHDQILWSLHSGGFIDLLLYIASSDDERALALHVLEITSLIFMEQTPDQLASCGTSRPADDKAKDTKELELMLDKERHSRRASILKCGSRHSRFGGTFQMKDFKSISDRDFIFEGVFKMNLSKGKVGRRKAKNRRPIAEAEVVRRSTFVVRSMLKEFCVQFLENCYNPLMRVVKDALIRSKAQENDESYYFKVMTFIMHFNRKFEFKSALVGETLSIT…
Homo sapiens (Q9UNS1) Timeless	Q9UNS1	Timeless	Homo sapiens	1208	MDLHMMNCELLATCSALGYLEGDTYHKEPDCLESVKDLIRYLRHEDETRDVRQQLGAAQILQSDLLPILTQHHQDKPLFDAVIRLMVNLTQPALLCFGNLPKEPSFRHHFLQVLTYLQAYKEAFASEKAFGVLSETLYELLQLGWEERQEEDNLLIERILLLVRNILHVPADLDQEKKIDDDASAHDQLLWAIHLSGLDDLLLFLASSSAEEQWSLHVLEIVSLMFRDQNPEQLAGVGQGRLAQERSADFAELEVLRQREMAEKKTRALQRGNRHSRFGGSYIVQGLKSIGERDLIFHKGLHNLRNYSSDLGKQPKKVPKRRQAARELSIQRRSALNVRLFLRDFCSEFLENCYNRLMGSVKDHLLREKAQQHDETYYMWALAFFMAFNRAASFRPGLV…
Lottia gigantea (XP_009046361) Timeless	XP_009046361	Timeless	Lottia gigantea	804	MIIDFSVEEEEMECTERAEQSFDFKNYLNTYAKGSIMKSYGLLLAEYQTNTTHTNHCIIKMFYRVAIELGYIGMLFQASIFRTFQLLMYGPYIKLPRYKEMVKFGTYLISHFVKAAEGNPKIFMEILFWKSSPEAMDIIHGYGYTANNKSKSSWTEEQEQEVLRLFEESSQVTDPEKDVADRIMERLTDPTKTRNQLIRQLKRQGLIDSAADLKTKKRYDTTQWREEEELVLRTLYDRYKDSDDPIGNILNSDDINRSKSHVISKLIELDIIYDKSQVDKKHKASRKKASVQWEEEDEIKLRALFEEHRHAEEPLRDILLSLIGKSKNQVIDKLIDLELICHRAEIDKKYKNKKKKAQKDVWGNYDGEENLPDFSSSDEETRQRRLDCTSNLLERAQNS…
Mizuhopecten yessoensis (OWF48109.1) Timeless	OWF48109.1	Timeless	Mizuhopecten yessoensis	1423	MMHVELQATCSALGYLEGNRYVKEPECLETVKDLIRFLKREDETCDIRRQLGHAQIVQNDLLPLVKQHHNERQLFETLIRVLVNLTQPAIICFKNAIPVDKTMYNYYLEVEAELQGYKEVFVDEDFFSTLTERLGELLKLDWEHRQEEDRLLIERILILIRNILHVPPNQDQEQRTDDDATIHDQVIWAIHCSGLEDLLLYIASSEEERQFSMHVLEIVSLMFREQTPEVLACAGVQRSQSQKEKDERELEMMRQQEKVQKISDHRKFSTRHSRFGGTYVVKNMKSISEKDVIFHKAQHDVNKLTFDVNKKPKKIAKNRQPIKDKDLVRRSTLSIRLGLKEFCVQFLENCYNPLMYAVKDILNHERTQEHDETYYLWAMRFFMELCRHHSKRVELVSET…
Nephrops norvegicus (ALC74275.1) Timeless	ALC74275.1	Timeless	Nephrops norvegicus	697	HHQKPHKMLSKPRPAKMLQKALQERNTKRTKLIKRKESNGIKAKALLHHHPTADDISNLLKEFTVDFMLNGYSNLLQGLRLQVMLPYQIDLDKSHVLWLITYFLRFAVELDLELSQICPVLSVDVVSYLVYEGVVMQEELERAVRGGEENLLPHVRRLHLVVTALREFFVAFDVCMKKDQSLFDARHLMRIKDDLGQLVEVRQLFVLLIRLYRPGVLNLNYLQDLITTNHRFLTTQEASSPTLPSDQAFDIVNHIKQFATMDIMRQYGRLLENFNINDETVNDCIFTMMHHIAGDLRNVNVLLQPVILRVFLRIWKEGFELCVDWADLIEYVLRKCTRVRMEHPNKKENKDSQKPAPEHAGIELTNEDLDQLYTLYSTSTSEQDLMDKIKEICCDDSIE…
Platynereis dumerilii (AGX93010) Timeless	AGX93010	Timeless	Platynereis dumerilii	276	RFIRILVNLTVPVECLFSVDVMYRTDVGRHTIFELNKLLYTSKEAFTEARSTKSVVEYMKHILESDPKLSPHKCDQINNCLLLLRNILHIPETHAHCVMPMMQSMPHGISMQNTILWNLFIQSIDKLLLYLMTCPQRAFWGVTMVQLIALIYKDQHVSTLQKLLSLWFEASLSESSEDNESNTSPPKQGSGDSSPMLTSDPTSDSSDNGSNGRGMGGGMREGTAATLQEVSRKGQEYQNAMARVPADKPDGSEEASDMTGNDSEQPGSPEQSQPAG
Rattus norvegicus (Q9Z2Y1) Timeless	Q9Z2Y1	Timeless	Rattus norvegicus	1205	MDLYMMNCELLATCSALGYLEGGTYHKEPDCLESVKDLIRYLRHEDETRDVRQQLGAAQILQSDLLPILTQHRQDKPLFDAVIRLMVNLTQPALLCFGSVPKDPTVRHHFLQVLTYLQAYKEAFASEKAFGVLSETLYELLQLGWEDRQEEDNLLIERILLLVRNILHVPANLEQEKRIDDDASIHDRLLWAIHLSGMDDLLLFLSSSSAEQQWSLHVLEIISLMFRDQKPEQLAGVGQGRLAQERSTDLAELEVLRQREVAEKRARALQRGNRHSRFGGSYVVQGLKSIGERDVVFHKGLHNLQNYSSDLGKQPRRVPKRRQAAQELSVHRRSVLNVRLFLRDFCSEFLENCYNPLMGAVKDHLLREKAQQHDETYYMWAMAFFMAFNRAAAFRPGFV…
Thermobia domestica (BAL27710) Timeless	BAL27710	Timeless	Thermobia domestica	1209	MEWMEVNPEIRNTFASLGVYIGDSYHTNEDCLVSLGEILSKLSVETGPPNFRRSLGFSQVIEKELLPLLIHVKDDPKIINAAVRLLVNLTIPVECLLPIEAMSRTEAGRNTIFELSKLLICAKEAFTDPRSTRAILDHMKGILDKENLSVEDCETINNCLLLLRNILHIPEYRTGGSPGASGSYCSKQNQILWDLFTQNVDKLLIHLMSCPHKSNWGVTMVQLIALAYKDQHVGTLHKLLNLWLESSLSESSEDNESNTSPPDQGSGDSSPMLTSDPTSDSSDTGGSRNGNGNGGNTFAHKVDSENKLQNGENSGKQNNWTSSHGDYNKNIPKGDLEVSKKSQNKSPKPVKNCSKKDRQSDADSGVSSMASLSLQSSSESRMNHFQHTSNWHCENSSGQ…
Tribolium castaneum (EFA04644) Timeless	EFA04644	Timeless	Tribolium castaneum	1101	MFASICVRNGDTLIINDDCYEILQEILRELLTEDSTLRTYRRAIGFGQNIKKDLIPLLTYLKDDAKESTRIIDTIIKILVNLTIPIEYLLPLEAMSQTDVGRHTIFELTKLLTSSKEAFTDSRSTKLIMDHVKFIVESDLEMNLEYCDSINNCLLLLRNILHVPEVKSVQNNALTHSSMQNQIIWNLFTQSIDKVIIYLISCPQKMYWGVTMVQLIALLYKDQHVGTLQKLLNLWLEASLSESSEDNESNTSPPEQGSDDSSPIITSDPTSDSSDGGGGKRNKTLNSTNLERNKKTLMMRGKSTETETSTSSGVSTAHTSIDSADSPKNDKAPLKNKRECPSSQSEDFGYVTQVENQESISTSSNEEDQPQLKPVHQKPHTFQKSRYNTGKSRAATALD…
Tribolium castaneum (XP_015840765) Timeless	XP_015840765	Timeless	Tribolium castaneum	1129	MSSLLSAELAATCSALGYYDATSNKYYADSNTLETVKDLIRYLRRDDESHDIRRQLGEIKVLQNDLVPLLKSYWEETDLFDVLLRLLVNLTTPALMLWNEELPTDKITRNHYLQIEDHLKSYKQTFADETFWAVLSTRLSKILETSYAERGDENSLIIERILILIRNILYVPPDPNTEKRPDNDASIHDQVLWALHQSGMLDIILFITSSTNEKAYYMHTLEILSFMLREQKAAELARAALQRSETEKMRDEAELLAIRHRETNQKQQKIKLYNGASETMAVQTFRYVQQLTEKYFDMIQSDKKNAVLWSRRLHLALLAYRELFLTLCAMDKSPDETVRDSARVIKSNIFYIVEYREFVITLLMTYDELKMSNAYLKDLMETQHVFIKLLESFCGSNGS…
Aedes aegypti (XP_001660177) Timeout	XP_001660177	Timeout	Aedes aegypti	813	MSILLADIDATCSALGWDDGCKYHMEPDAIMGLKHLIWILKRDSDDHEYRRYIGQKKVMQTDLIPMLMSNFDNPDVADVLLRLIVNLTYPTLLLYQGTQPKDAVGRRNYLHLVEILQGYKEAFAVQQAWAALGDRLQKVLQVDWAERIEEQELIIERILTLTRNVLNVPSNMDMEKRFDNDASLHDQVLWALHEAGVLDLILYILGSEHEHQYHLHALEITCLAYREQSATSLADASYQRSATEKHRDELELLAARKREKAKQLSRIPAARHSRFGGTYVIQNMKSISDNDLICHQSLQKALQMEFDTDKKRVKKSFRNVRETGTIERKSAFSVRLFLREYCIEVLRSSYNNLVRQVRKILERNAHGQEASGGHDDSYLLWAIRFFMEFNRASGFKVEL…
Anopheles gambiae str. PEST (XP_001689129) Timeout	XP_001689129	Timeout	Anopheles gambiae str. PEST	1154	MSAYFADIDAVCSSLGWMDGEVYKMDPEAVQGLKHLIWILKQDRPAHECRRYIGGKRIVQTDLIPMVISNFDKPDVVDVLLRLLVNLSFPTLLLYNGNYPKDAAEQRKFIRLMEICEEYKEAFSLKSVWSVLGDRLEKILHTDWALRSEADGLIIERILVLIRNVLQVPANVEREKRFDNDASQHDCLLWALHQAGILDIILYILGSPHENRFLIHTLEILSLAYREQSAVHLADATLQRTNTEKKTDELLLIKARQPTAAAAAATTPAALGKPPAGRHSRFRGTYTFNNVKSISDSDAVCHQSLGKIMRMDFSSEKHRQKVSFRNAKETETFERKSIFSVRLFLREYCMEILRVYNNMVRQARRYLNQHGTSVSEFHDDSYLLWAIRFFLEFNRHSGF…
Apis mellifera (XP_003250653) Timeout	XP_003250653	Timeout	Apis mellifera	1322	MSDYLSTELAATCAALGYYDGSKYHLDKHCLDVIKDLIKYLRRDDESHVVRQFLGQTKLLQTDLIKIFVDHSDKLQLWDVLLRQVITLLLIYNEQIPTDKMQRTIYQKLISYTQEYKIALTDDRIWAVLSNRLSEILKLDNIDRGEEKEMIIERILIFIRNVLQIPPDENEKRVDNDATIHDEVLFALNASGVVDLLLFIASNRSEQQYHLQVLEIISLMLRDQNANQLAKSGLQRSTAEKEKDEATLLAARLKEKEKKLERVRKYASARHSHFGGTYVVQNMKAIGENQLICHKPYQKIEALNFAQDKKKMSKPKNKRPMMDPRGERTSTLSVRLFLKEFCVEFLNAAYNPVMKYARSCIIGATSTEQTETICYLWTLRFFMEFNRHYKFEVKYVSET…
Danaus plexippus (EHJ76705) Timeout	EHJ76705	Timeout	Danaus plexippus	1254	MSSLLSAELSATCNALGTFNKKTGKYMIDDFTLNTVKDLIRYLRRDGEDHEIRRHFGQTKVLQTDLLPMLIDHWENEELFDVTLRLIVNLTNPALLLYREEVPVERNDRHNYLQILSHLQSYKEDAFTKVENWQVFAKKLGKVLEIDWSERDEDTGLVIERILILIRNVLHVPADLDKERRPENDASVHDQVLWALNQAGILDIILYMSSENEKQYFMHIIEIISHLLREQNPSSLADAALQRSVDEKVRDDQELLMIRMTENKDRMNKIRHYSSTRHSRFGGTYVVQNMKSISDNELICLKPLNKISNLDFNGSKKQKLVKPKNRRPTESGTMERRSAFAIRLFLKEFCIEFLNSSYNVLMHYVKDVLVRAKAQQNDESYYLWAVKFFMEFNRAHDFQ…
Danio rerio (XP_003199460) Timeout	XP_003199460	Timeout	Danio rerio	1278	MDLYMMNCELLATCSALGYLEGDVYHKEPDCLESVKDLIRYLRHEDDARDIRQQLGAGQILQNDLLPIITQHTQDKPLFDACIRLMVNLTQPALLCFGKIPDDPAFRHHFLQVTSYLQAYKEAFADEKVFTVLSETLYNLLQLDWEQRDEEDNLLIERILLLVRNVLHVPADPYEEKNVDDDASVHDKLLWAIHISGLDDLLKFLACAQSEQQWSFHILEIISLMFRDQTAELLVSAGQMRSAQEKQKDMQELELLRQKETAEKRSRTLMRGTRHSRFRGSYVIEGLKSIGENDVVYHQGLHNFKSYSHDLGKAVRRVPKRKQMAKDSDSHRRSALNVRLFLREFCIDFLENCYNRLMYLVKEGLIRERAQQHDETYYMWALTFFMAFNRLQNFKPDVV…
Daphnia pulex (EFX80319) Timeout	EFX80319	Timeout	Daphnia pulex	1097	FMKAELTAAVTSLGYTEGNKYFKDQYCLEALKDLIRYLRRDDDTIGIRRELGQMKLVQTNLIPILCEYHSDEALFDVALRLLVNLTNPTLLLFNEEMPTDKVERNYYLQHVGHLQSYKPVLASDKFWVVLTDKLKLLLVKEPEDRMEDDKLLTERILILIRNILDIPITPEDEKRTDDDASVHDQVLWSMHLSGMEDVIIYLASNENERHFCMHVMEIISLMLREQNPASLAQTAAQRSVAEKQKDTEELVAMVQKESSEREARYKKMTASRSSIFRGTFCVKDVKSITDKDLIVHRTLTDGKPIDFHQNKTGKRKAKNRMPLPSCNVTRKSTLSIRLMLKEFCLQMLNGAYNSLMHIVKDCLVRLKTQDHDETYYLWAVKFFMEFNRNCGKFRVELVS…
Drosophila melanogaster (AAF54908) Timeout	AAF54908	Timeout	Drosophila melanogaster	1384	MSILLADIDATCAALGYSDGQKYQAEPDAAEGLKHLIWILRRDLDNHEYRRHLGRSKVLQTDLVYMLPDYVHHEELSDLLIRLLVILTNPTLLLYREGAPKDNHGRKVFMELIDILQGYKAAFAKDKVWSALFEKLKQALEIAFAIRSEEQNLLIERILVLVRNVLQVPANPEAECRADNDASLHDQVIWALHQTGMLDLVLFVISSPDEEQFHLHGLEIVCLLFREQSAESLADASLQRSLSEKQRDQQELLAARRRERARRQARPPPGRHSRFGGTYVIRNMKSVSDRDVICHQALERVSSIDFDREKQQQKRSHRHIQEEAQVTRRSAFTVRLCLREYCIEVLRSAYNTLVRQVRRVLERNAGSSSHDDSYLLWAIRFFMEFNRLSGLQLQLVSES…
Homo sapiens (BAA36499) Timeout	BAA36499	Timeout	Homo sapiens	1208	MDLHMMNCELLATCSALGYLEGDTYHKEPDCLESVKDLIRYLRHEDETRDVRQQLGAAQILQSDLLPILTQHHQDKPLFDAVIRLMVNLTQPALLCFGNLPKEPSFRHHFLQVLTYLQAYKEAFASEKAFGVLSETLYELLQLGWEERQEEDNLLIERILLLVRNILHVPADLDQEKKIDDDASAHDQLLWAIHLSGLDDLLLFLASSSAEEQWSLHVLEIVSLMFRDQNPEQLAGVGQGRLAQERSADFAELEVLRQREMAEKKTRALQRGNRHSRFGGSYIVQGLKSIGERDLIFHKGLHNLRNYSSDLGKQPKKVPKRRQAARELSIQRRSALNVRLFLRDFCSEFLENCYNRLMGSVKDHLLREKAQQHDETYYMWALAFFMAFNRAASFRPGLV…
Mus musculus (BAA76390) Timeout	BAA76390	Timeout	Mus musculus	1197	MDLYMMNCELLATCSALGYLEGGTYHKEPDCLESVKDLIRYLRHEDETRDVRQQLGAAQILQSDLLPILTQHRQDKPLFDAVIRLMVNLTQPALLCFGSVPKDSSVRHHFLQVLTYLQAYKEAFASEKAFGVLSETLYELLQLGWEDRQEEDNLLIERILLLVRNILHVPANLEQEKSIDDDASIHDRLLWAIHLSGMDDLLLFLSSSSAEQQWSLHVLEIISLMFRDQTPEQLAGVGQGRLAQERSTDVAELEVLRQREMAEKRARALQRGNRHSRFGGSYIVQGLKSIGEKDVVFHKGLHNLQNYSSDLGKQPRRVPKRRQAAQELSVHRRSVLNVRLFLRDFCSEFLENCYNPLMGAVKDHLLRERAQQHDETYYMWAMAFFMAFNRAATFRPGLV…
Tribolium castaneum (EEZ99220) Timeout	EEZ99220	Timeout	Tribolium castaneum	1255	MSSLLSAELAATCSALGYYDATSNKYYADSNTLETVKDLIRYLRRDDESHDIRRQLGEIKVLQNDLVPLLKSYWEETDLFDVLLRLLVNLTTPALMLWNEELPTDKITRNHYLQIEDHLKSYKQTFADETFWAVLSTRLSKILETSYAERGDENSLIIERILILIRNILYVPPDPNTEKRPDNDASIHDQVLWALHQSGMLDIILFITSSTNEKAYYMHTLEILSFMLREQKAAELARAALQRSETEKMRDEAELLAIRHRETNQKQQKIKLYNGARHSRFGGTYVLKSMKSISDNELIYHKPLNKLEALNFDADKRKPKTPKNRMPVQSSTFERRSAFSIRLFLKEFCVEFLNGAYNTLMYHVKDNLVRARAQAHDESYYLWALRFFMEFNRCYKFEV…
Xenopus laevis (BAE45344) Timeout	BAE45344	Timeout	Xenopus laevis	1286	MDLYMMNCELLATCSALGFLEGDTYHKEPDCLESIKDLIRYLRHEDDTRDIRQQLGAAQILQNDLVPLVIQHHNDKQLFDAVIRLMVNLTQPALLCFGKVPQDPTFRHHFLQIVSYLQAYKEAFADERLFGVLSEKLYDLLQMEWEQREEEHNLLIERILLLVRNILHVPPDPEEEKSVDDDASIHDRVLWAIHMSGMDDLIKFLASSETEQQWSMHVLETVSLMFRDQIAEHLAATGQARSTAERDTDIKNLEILRQREMAEKKNRALQRGNRHSRFGGSYIVQGLKSIGDKDVIYHKGLQNFKNYTHDLGKEMRRVPKRKQQAKDTEARRRSALNVRLFLKEFCIDFLENCYNRLMYIVKDNLIREKAQQHDETYYLWSMAFFMGFNRLFHFKPELV…

## Sheet: Cry-Photolyase tree
Supplementary Data 4h. Sequences used to build the CRY/PHOTOLYASES tree.
Sequence Name in Tree	Accession	Gene	Organism	Sequence Length	Sequence
Amphimedon queenslandica CPD type I (XP_003388746.2)	XP_003388746.2	CPD type I	Amphimedon queenslandica	502	MAAGSQAAGAARGAALQESLLIAGSSFNMKRCRLITKPTAGKSSIVKGPVLYWMSRDQRVQDNWGLVYSQELANKHGVPLLVAFTLVPKFLDATWRQYSFMMSGLQEVEKELLKLKIPFHLLLGKAQSCLPSFIAKESVSVVVCDFSPLRVPLGWVKETGAELDKIKVPLVQVDAHNIVPVWLASDKQEYAARTIRNKIHKFLPEFLTEFPPVTVHTHNSKLTMKSTNWIKARESLEVDMTVSEVSWATPGTNAGLKVLDDFCTKRLKFFAAQRNDPNKDSLSNLSPWYHFGQVGVQRAILKVKSYSSKHSESVSAYIEEAVVRRELADNFCYYNPHYDSISGAAQWAQDTLKAHKKDKREYIYTQEQFESSSTHDPLWNAAQLQMVQEGKMHGFLRMY…
Amphimedon queenslandica CPD type II (XP_003390874.1)	XP_003390874.1	CPD type II	Amphimedon queenslandica	462	MAAGSQAAGAARGAALQESLLIAGSSFNMKRCRLITKPTAGKSSIVKGPVLYWMSRDQRVQDNWGLVYSQELANKHGVPLLVAFTLVPKFLDATWRQYSFMMSGLQEVEKELLKLKIPFHLLLGKAQSCLPPFIAKESVSVVVCDFSPLRVSLGWVKETGAELDKIKVPLVQVDAHNIVPVWLASDKQEYAARTLRNKIHKFLPEFLTEFPLVTLHTHNSKLTMKSTNWIKAKESLEVDMTVSEVSWATPGTNAGLKVLDDFCTKRLKFFAAQRNDPNKDSLSNLSPWFHFGQVGVQRAILKVKSYSSKHSESVSAYIEEAVVRRELADNFCYYNPHYDSISGAAQWAQDTLKAHKKDKREYIYTQEQFESSSTHDPLWNAAQLQMVQEGKMHGFLRMY…
Drosophila melanogaster CPD type II (BAA05042.1)	BAA05042.1	CPD type II	Drosophila melanogaster	640	MHEDDLKSQLTIARNEINNLRQQVRNLQHVQRKDIETITRLLQDFRCEGCANNNKSAKDKVAGEKQEHQHQQQTQLIESPYRYTVMFTLASYWRESFKIVLPLQAMKRTKAQKAGPSKKAAKNEKASSEPKSDQESSDEEASTSKALLVSKPDYQNFEQFLTHLEHQRVCTAANIQEFSFRKKRVRVLSKTEDVKESSLGGVVYWMSRDGRVQDNWALLFAQRLALKLELPLTVVFCLVPKFLNATIRHYKFMMGGLQEVEQQCRALDIPFHLLMGSAVEKLPQFVKSKDIGAVVCDFAPLRLPRQWVEDVGKALPKSVPLVQVDAHNVVPLWVASDKQEYAARTIRNKINSKLGEYLSEFPPVVRHPHGTGCKNVNTVDWSAAYASLQCDMEVDEVQW…
Ectocarpus siliculosus CPD type II (CBN78764.1)	CBN78764.1	CPD type II	Ectocarpus siliculosus	506	MALLETPDWFKAERVRCLTDASVPRDQGNCVVYWMSRDQRAEDNWAMLYAKNLAQEGGVPLVVAFVLGAWQVTEPKTTLRYAGFMLKGLEETEGDLRKKKIPFHLLQAAEPRDVVPAFAKELGALAIVTDMCPLRDPTRRAREVAEELNKSGDGTPLFQVDAHNVVPVWATSDKQETMARTIRPKIHARPDFLGAIPELSPNPQGTKLPAATDWKAAQTSLDLDRSVPEISWLKPGAKGASDNLQSFIETRMKGFADLSNNPNEDVCSHMSPYFNLGQMSAQAAVMRVKASRRHPDGVKAFVEQGVVRRELSDNFCFYNDNYDNLSGAAGWARESLEAHANDQREWTYSVQELEEAKTHEDLWNAAQLQLVRDGKMHNFLRMYWAKKILEWSPSPHDAL…
Micromonas pusilla CPD type II (XP_003057379.1)	XP_003057379.1	CPD type II	Micromonas pusilla CCMP1545	431	GTHVLLWVQSAQRASHNEALELACARANVHGVPVVAVFGGTAGFPGGGSGARHLRFMYEGLCELEDALARTRGVRLLGFAGEVPDVVIAASRRAVEVVTDAGYTRTLRRWREKVAGGVQCATTEVECDVVAPLYAPGGGAGRGEPAAATLRPKIWPRLEALASREATTTTLALAASGAEEALELVGGAAAMAAFPRLPVPPCPGYHAGGEAEAHRKLEVFLSRRLDDYASKRNDPGLGLQSHLSPHIHYGQISVVYVTRRALEVKRRDPRHARSVDVFLDELVIRRELAINFVLNNPKYDSYDGLPRWARITLADHAGDARRWSYTREEFERGLTHDALWNAAQRELLTSGKQHNYVRMYWAKKILEWSEDPAEAWRVAIELNNKYSLDGRDPSSYTGV…
Danaus plexippus (AAX58599) Cry	AAX58599	Cry	Danaus plexippus	534	MLGGNVIWFRHGLRLHDNPSLHSALEDASSPFFPIFIFDGETAGTKMVGYNRMRYLLEALNDLDQQFRKYGGKLLMIKGRPDLIFRRLWEEFGIRTLCFEQDCEPIWRPRDASVRALCRDIGVSCREHVAHTLWNPDTVIKANGGIPPLTYQMFLHTVEIIGNPPRPVDDVDLNGVNFGSLPESFYREFVVFDKAPKPEDLGVFLENEDIRMIRWVGGETAALKQMQERLAVEYETFCRGSYLPTHGNPDLLGPPISLSPALRFGCLSVRRFYWSLQDLFQQVHQGRLASTQFITGQLIWREYFYTMSVNNPNYAQMSGNPICLDIPWKEPENDELQRWKEGRTGFPFVDAAMRQLRTEGWLHHVVRNTVASFLTRGTLWLSWEHGLQHFLKYLLDADW…
Danio rerio (BAA96850) Cry	BAA96850	Cry	Danio rerio	598	MVVNSVHWFRKGLRLHDNPALQEALNGADTVRCVYILDPWFAGSANVGVNRWRFLLESLEDLDTSLRKLNSRLSVVRGQPTDVFPRLFKEWNVTRLTFEYDSEPYGKERDAAIIKMAQEYGVETVVRNSHTLYNPDRIIEMNNHSPPLTFKRFQAIVNRLELPRKPLPTITQEQMARCRTQISDNHDEHYGVPSLEELGFRTQGDSLHVWKGGETEALERLNKHLDRKAWVANFERPRISGQSLFPSPTGLSPYLRFGCLSCRVFYYNLRDLFMKLRRRSSPPLSLFGQLLWREFFYTAGTNNPNFDHMEGNPICVQIPWDHNPEALAKWAEGRTGFPWIDAIMTQLRQEGWIHHLARHAVACFLTRGDLWISWESGMKVFEELLLDADWSVNAGSWMW…
Drosophila melanogaster (AAC83828) Cry	AAC83828	Cry	Drosophila melanogaster	542	MATRGANVIWFRHGLRLHDNPALLAALADKDQGIALIPVFIFDGESAGTKNVGYNRMRFLLDSLQDIDDQLQAATDGRGRLLVFEGEPAYIFRRLHEQVRLHRICIEQDCEPIWNERDESIRSLCRELNIDFVEKVSHTLWDPQLVIETNGGIPPLTYQMFLHTVQIIGLPPRPTADARLEDATFVELDPEFCRSLKLFEQLPTPEHFNVYGDNMGFLAKINWRGGETQALLLLDERLKVEQHAFERGFYLPNQALPNIHDSPKSMSAHLRFGCLSVRRFYWSVHDLFKNVQLRACVRGVQMTGGAHITGQLIWREYFYTMSVNNPNYDRMEGNDICLSIPWAKPNENLLQSWRLGQTGFPLIDGAMRQLLAEGWLHHTLRNTVATFLTRGGLWQSWEH…
Euphausia superba (CAQ86665) Cry	CAQ86665	Cry	Euphausia superba	545	MTRGGEKHVVHWFRKGLRLHDNPTLKAGLKGATTFRGIFIIDPWFAGSSNVGINKWRFLLQCLEDLDTTLRKLNGRLFVVRGQPAHVLPQLFKTWGTTCLTFEKDPEPFGKVRDANITHIAREMGIQVIIKTSHTLYKLEKIISKNGGKLPLTYKTFQNVLSTMEPPPLPASPVTVRDVGDAFTPIDEDHDEKYGVPTLEELGFETENLAPSIWKGGESEALARLEHHLERKAWVASFGRPKMTPQSLYPSRTGLSPYLRFGCLSARRFFAELNDLYRKIKKSPAPLSLHGQLLWREFYYTAATNNPKFDHMEGNPICVQIPWDKNAEALAKWAHGRTGFPWIDAIMSQLRKEGWIHNVARHAVACFLTRGDLWVSWEEGMKVFDELLLDADWSVNAGS…
Lottia gigantea (ESP04181) Cry	ESP04181	Cry	Lottia gigantea	515	MAGKVIICLLRNDLRIHDNEALLWAFKHGSQVLPIYCFDPRHFKGTYHFGFAKTGPHRLKFLIESVQDLRCRLKSKGSGLIVRTGKPEEVIPELIKSVGPEFVSSLVYTQEVTQEEIDVEAALNKSCGVKIQTFWNSTLFHKDDLSFSIKQLPDVFSQFRKRAETECSVRSVIPTPETFKPLPQGIEEGNIPTCEDLGVENVPQDSRTAFPYSGGETSGLDRIKYYFWETDKVAKYKETRNGMIGADYSTKFAPWLAHGCLSPRFIYSEIKRYEKERISNQSTYWVIFELLWRDYFRFVAMKYGNEIFFLNGIRRMHLPWKKDTNAFIAWKEGRTGVPYVDANMRELAATGFMSNRGRQNVASFLTKDLKLDWRLGAEWFESMLIDHDVCSNYGNWQYS…
Platynereis dumerilii (AEJ87227) Cry	AEJ87227	Cry	Platynereis dumerilii	365	DGEVAGTKLVSYPRMKFLLECLKDLDDSLKKHGGRLYVVKGPSDVVIKQLIEEWGVTRVTCEIDPEPIWQPRDKAVKDLCATKGVKWFDYNSHLLWDPKAVCDANGGRPPHTYKLFCQVTDLLGKPETPHPDPDFSHVQMPVSDDFDDKFGLPTLKELGCEPECEEQEKPFNKWQGGETGALELLETRLMIERTAYKAGYIMPNQYIPDLVGPPRSMSPHLRFGALSIRKFYWDLHNNYAEVCGGEWLGALTAQLVWREYFYCMSYGNPSFDKMEGNPICLQIPWYKDEEALEKWKQGQTGFPWIDACMRQLRYEGWMHHVGRHAVACFLTRGDLWISWVDGLEAFYKYMLDGDWSVCXRQLDVG
Platynereis dumerilii (AGX93012) Cry	AGX93012	Cry	Platynereis dumerilii	585	MWQQIFSPPNTVVEGKNIVHWFRKGLRLHDNPALLEALKGASTWRCIYILDPWFAGSSQAGISKWRFLLQCLEDLDASLRKLNSRLFVVRGQPADVLPRLFVEWSVKVLSFEEDPEPFGRERDAAICALAQEAGVDVNIRTSHTLFAPQKVIERNDGQVPLTYKRFQSIIAGMEVPCQPENCPTTEMVMNCRSPTNDDHDETYGVPTLEELGFDTDGLRPAVWKGGETEALSRLDRHFERKAWVASFEKPKMTPNSLLASPTGLSPYFRFGCLSPRLFYWRLTELYRKVKKRQDPPLSLHGQLLWREFFYVVSTNNPKFDRMQSNPICVQIPWDKNPEALAKWAEAKTGLPWIDAIMTQLRQEGWIHHLARHAVACFLTRGDLWISWEEGMKVFDEMLL…
Solenopsis invicta (AGD94517) Cry	AGD94517	Cry	Solenopsis invicta	573	MMGSSNNEIDQGVASGVRGDGGKHTVHWFRKGLRLHDNPSLKEGLAGASTFRCVFVLDPWFAGSTNVGINKWRFLLQCLEDLDCSLRKLNSRLFVIRGQPADALPKLFKEWGTTNLTFEEDPEPFGRVRDHNISALCEELGISVVQRISHTLYKLDEIIERNSGKPPLTYHQFQNVVAGMGPPESPVPTVTAACIGSAYTPLKDDHDDHYGVPTLEELGFDTESLLPPVWVGGESEALARLERHLERKAWVASFGRPKMTPQSLLPSQTGLSPYLRFGCLSTRLFYYQLTDLYKKIKKAVPPLSLHGQLLWREFFYCAATKNPNFDRMQGNPICVQIPWDKNVEALAKWANGQTGFPWIDAIMTQLREEGWIHHLARHAVACFLTRGDLWISWEEGMKV…
Aedes aegypti (XP 001648498) Cry 1	XP_001648498	Cry_1	Aedes aegypti	545	MTVNNILWFRHGLRLHDNPSLLEALRNDGTGSESVRLYPIFIFDGESAGTKLVGFNRMKFLLESLADLDRQLREIGGQLYVFRGNAVNVMRRLFEELNIQKLCFEQDCEPIWKARDDAIQNLCRMMDVKCVEKVSHTLWDPQQIIRTNGGIPPLTYQMFLHTVDIIGKPPRPVAAPSFEFVEFGTIPSILAQEVKLQQVRNLSPEDFGIYYEGNPDISHQQWMGGETKALECLGHRLKQEEEAFLGGYFLPTQAKPEFLVPATSMSAALRFGCLSVRMFYWCVHDLYEKVQANNQYRNPGGQHITGQLIWREYFYTMSVHNPHYAEMEANPICLNIPWYEPKDDSLDRWKEGRTGFPMIDAAMRQLLAEGWLHHILRNITATFLTRGALWISWEAGVQH…
Aedes aegypti (XP 001655778) Cry 1	XP_001655778	Cry_1	Aedes aegypti	822	MGMTKQHNLVHQQKTTNTATSTIGSGGTGTGTNSSIGTQKQQHQQKHTVHWFRKGLRLHDNPALREGLKDAVSFRCVFVIDPWFAGSSNVGINKWRFLLQCLEDLDRNLRKLNSRLFVIRGQPADALPKLFKEWGTTCLTFEEDPEPFGKVRDHNISEMCKELGIEVISAVSHTLYKLERIIEKNGGRAPLTYHQFQAIIASMDAPPQPEPAITLDTIANATTPQYEDHDDKYGVPTLEELGFETEGLKPPIWVGGETEALARLERHLERKAWVASFGRPKMTPQSLLASQTGLSPYLRFGCLSTRLFYYQLTDLYKKIKKACPPLSLHGQLLWREFFYCAATKNPNFDKMAGNPICVQIPWDRNAEALAKWASGQTGFPWIDAIMTQLREEGWIHHLA…
Anopheles gambiae (ABB29886) Cry 1	ABB29886	Cry_1	Anopheles gambiae	545	MTINNILWFRHGLRLHDNPSLLEALKSDCVNQSSEAVKLFPIFIFDGESAGTRIVGYNRMKFLLESLADLDRQFRDLGGQLLVFRGDSVTVLRRLFEELNIKKLCYEQDCEPIWKERDDAVAKLCRTMDVRCVENVSHTLWNPIEVIQTNGDIPPLTYQMFLHTVNIIGDPPRPVGAPNFEYVEFGRVPALLASELKLCQQMPAPDDFGIHYDGNARIAFQKWIGGETRALEALGARLKQEEEAFREGYYLPTQAKPEILGPATSMSAALRFGCLSVRMFYWCVHDLFAKVQSNSQFKYPGGHHITGQLIWREYFYTMSVQNPHYGEMERNPICLNIPWYKPEDDSLTRWKEGRTGFPMIDAAMRQLLAEGWLHHILRNITATFLTRGGLWLSWEEGLQ…
Astyanax mexicanus (AHA91700) Cry 1	AHA91700	Cry_1	Astyanax mexicanus	625	MVVHTIHWFRKGLRLHDNPSLRESIQGADTVRCVYILDPWFAGSSNVGINRWRFLLQCLEDLDASLRKLNSRLFVIRGQPTDVFPRLFKEWNITRLSYEYDSEPFGKERDAAIKKLASEAGVEVTVRISHTLYDLDKIIELNGGQSPLTYKRFQTLISKMEAVETPTEAITADVMGSCTTPLSDDHDEKFGVPSLEELGFDTEGLSSAVWPGGETEALTRLERHLERKAWVANFERPRMNANSLLASPTGLSPYLRFGCLSCRLFYFKLTDLYRKVKKNSSPPLSLYGQLLWREFFYTAATNNPRFDKMEGNPICVQMPWDRNPEALAKWAEGRTGFPWIDAIMTQLRQEGWIHHLARHAVACFLTRGDLWISWEEGMKVFEELLLDADWSVNAGSWMW…
Biomphalaria glabrata (XP 013075939) Cry 1	XP_013075939	Cry_1	Biomphalaria glabrata	543	MSDIEKKNHVTIHWFRHGLRLHDNPALLDGLEDCVEFYPIFIFDGNVAGISTAAFPRMQFLLETLQDLDENLKSHGSRLYSFQGDPVEIFKKLIEEWGVTRITFEQDPEPVWQDRDTRVKNMCLELEIECIERVSHTLWDPQQIIKENGGTPPLTYAMFCQVADIVGPPPKPREDPNFTGISLPVSEHHDEKYRLPTLAELGVEAECEKQASPYCHYLGGESKAMKLLSIRLEKERKAFSLNQSLPNQLFPELSGMPMSLSPHLRFGSMSIRKFYWLLREAYAEVHPNAHIPSSITGQLIWREYFYCMSVNNPNYNRMVGNPICLKIDWYDNDNHLKAWKMGMTGYPWIDACMRQLLQEGWIHQVCRHATACFLTRGDLWIDWVKGLQVFDRYLLDADW…
Biomphalaria glabrata (XP 013080710) Cry 1	XP_013080710	Cry_1	Biomphalaria glabrata	562	METVSYMLTAWHDGRLMWNTSLYSGIDTVKVPASELWTPDLVPYTSVCYVLLEATLRLLTARNNLNYLFCFFYYFRFLLESLEDLDSSLRKLNSRLFVVRGQPADVLPRLFQEWGITHLAFEEDPEPYGKERDSAISALARELSIQVITRSSHTLYDPKVVIAANGNNPPLTYKRFQSILSKLDPPLQPCEALTSAMVAEVTTPVSDDHDDRFSVPSLDELGFDVDSLGPAQFRGGESEALARLYRHLERKAWVASFERPKMSPQSLYPSGTGLSPYLRFGCLSPRLFYWKLIELYKKVNIVLPLLFLIQLLWREFFYTVATNNPNFDRMVGNSICVQIPWDHNPEALSKWAEGMTGYPWIDAIMVQLRKEGWIHHLARHAVACFLTRGDLWISWEEGM…
Bombyx mori (NP 001182628) Cry 1	NP_001182628	Cry_1	Bombyx mori	536	MLGGSVLWFRHGLRLHDNPSLHSALEETSGPFFPIFIFDGETAGTKVVGYNRMRYLLEALDDLDKQFKKYGGRLLLVKGKPSAVFRRLWEEFGIRKLCFEQDCEPVWRPRDESVKTACREIGVTCREHVSHTLWEPDTVIKANGGIPPLTYQMFLHTVATIGDPPRPVDNAKLRGIKFGTLPLCFYEEFTVYDKVPNPEDLGVFLENEDIRMIRWVGGETAALKQMQHRLAVEYETFCRGSYLPTHGSPDLLGPPISLSPALRFGCLSVRKFYWSLQDLFQQVHQGSLCSTQYITGQLIWREYFYTMSVNNPHYGQMTDNPICLDIPWKSPEGDELERWASGRTGFPFVDAAMRQLRLEGWLHHAVRNTVASFLTRGTLWLSWEHGLAHFLKYLLDADW…
Crassostrea virginica (XP 022291740.1) Cry 1	XP_022291740.1	Cry_1	Crassostrea virginica	545	MNHNQQEVVVHWFRHGLRLHDNPALIEGLAECDKFYPVFIFDGEVAGTKTAGYNRYRFLLECLRDLDDNLQAAGTRLYCFQGQPTDIFERLIEEWGVTKVTFEADPEPIWQERDRLVKDLLDKRNVQCVERVSHTLWDPHEIIQNNGGNPPLTFSLFNLVTSTIGVPPRPVENPDFTDISLPVSQNHDKQFGIPSLEDLNIRPECEEQNNRFMEWKGGETKALELLEIRMKHEEQAYEKGYVMPNQYFPDLLSPPLSLSAHLRFGCLSVRNFYWRIHDKFKEVKPSVQALVSLSAQLLWREYFYTMAVNNMNYDKMENNPICLNIPWYDNAEHEEKWTKGETGYPWIDAIMKQLRYEGWIHHVARHAVSCFLTRGDLWLSWEVGLKVFYKYLLDADWSV…
Danio rerio (BAA96846) Cry 1	BAA96846	Cry_1	Danio rerio	556	MVVNTVHWFRKGLRLHDNPSLRDSILGAHSVRCVYILDPWFAGSSNVGISRWRFLLQCLEDLDASLRKLNSRLFVIRGQPTDVFPRLFKEWNINRLSYEYDSEPFGKERDAAIKKLANEAGVEVIVRISHTLYDLDKIIELNGGQSPLTYKRFQTLISRMEAVVTPAETITAEVMGPCTTPLSDDHDEKFGVPSLEELGFDTEGLSSAVWPGGETEALTRLERHLERKAWVANFERPRMNANSLLASPTGLSPYLRFGCLSCRLFYFKLTDLYRKVKKNSSPPLSLYGQLLWREFFYTAATNNPRFDKMEGNPICVQIPWDKNPEALAKWAEGRTGFPWIDAIMTQLRQEGWIHHLARHAVACFLTRGDLWISWEEGMKVFEELLLDADWSVNAGSWMW…
Danio rerio (NP 571865) Cry 1	NP_571865	Cry_1	Danio rerio	606	MVVNTVHWFRKGLRLHDNPSLRDSIKGADNLRCVYILDPWFAGSSNVGISRWRFLLQCLEDLDASLRKLNSRLFVIRGQPTDVFPRLFKEWKISRLSYEYDSEPFGKDRDAAIRKLATEAGVEVFVRISHTLYDLDKIIEFNGGQSPLTYKRFQTLISRMDPVEMPAETITAEIMGKCSTPVSDDHDNKFGVPSLEELGFETEGLSTAVWPGGETEALTRLERHLERKAWVANFERPRMNANSLLASPTGLSPYLRFGCLSCRLFYFKLTDLYRKVKKNSTPSLSLYGQLLWREFFYTAATNNPHFDKMEFNPICVQIPWDRNPEALAKWAEGQTGFPWIDAIMTQLRQEGWIHHLARHAVACFLTRGDLWISWEEGMKVFEELLLDADWSVNAGSWMW…
Homo sapiens (NP 004066) Cry 1	NP_004066	Cry_1	Homo sapiens	586	MGVNAVHWFRKGLRLHDNPALKECIQGADTIRCVYILDPWFAGSSNVGINRWRFLLQCLEDLDANLRKLNSRLFVIRGQPADVFPRLFKEWNITKLSIEYDSEPFGKERDAAIKKLATEAGVEVIVRISHTLYDLDKIIELNGGQPPLTYKRFQTLISKMEPLEIPVETITSEVIEKCTTPLSDDHDEKYGVPSLEELGFDTDGLSSAVWPGGETEALTRLERHLERKAWVANFERPRMNANSLLASPTGLSPYLRFGCLSCRLFYFKLTDLYKKVKKNSSPPLSLYGQLLWREFFYTAATNNPRFDKMEGNPICVQIPWDKNPEALAKWAEGRTGFPWIDAIMTQLRQEGWIHHLARHAVACFLTRGDLWISWEEGMKVFEELLLDADWSINAGSWMW…
Mizuhopecten yessoensis (OWF37550.1) Cry 1	OWF37550.1	Cry_1	Mizuhopecten yessoensis	549	MDEHSQKQKNVAIHWFRNGLRIHDNPALCDALENCDEFYPIFIFDGEVAGTKFSGFNRMRFLHESLEDLDNTFKKNGGRLYTFQGKAKDVLKGLFQEWNVTRLTYEAEVEPIWEDRDMEVEELCQEKGIELISRISHTLWNPSDIINNNGGTPPVTYNHFELTTSLLGPPDRPVPVPKLSKVNMLVYDNFDEKFALPSVKELGYEPECKEQTERINNWLGGETKALQLLEERLKNEREPIIDGIMLPNQFLPDLVSPPTSMSPHLRFGCVSVRTFYWGIHDLYKEIHGDKKVPVSLTGQLVWREYFYTMSVNNLNYDKMKANPICLDIGWDEENEKLQSWVMGKTGYPWIDAGMNQLRTEGWCHHVVRHAVSCFLTRGDLWISWELGCKVFFKYQLDAD…
Mus musculus (NP 031797) Cry 1	NP_031797	Cry_1	Mus musculus	606	MGVNAVHWFRKGLRLHDNPALKECIQGADTIRCVYILDPWFAGSSNVGINRWRFLLQCLEDLDANLRKLNSRLFVIRGQPADVFPRLFKEWNITKLSIEYDSEPFGKERDAAIKKLATEAGVEVIVRISHTLYDLDKIIELNGGQPPLTYKRFQTLVSKMEPLEMPADTITSDVIGKCMTPLSDDHDEKYGVPSLEELGFDTDGLSSAVWPGGETEALTRLERHLERKAWVANFERPRMNANSLLASPTGLSPYLRFGCLSCRLFYFKLTDLYKKVKKNSSPPLSLYGQLLWREFFYTAATNNPRFDKMEGNPICVQIPWDKNPEALAKWAEGRTGFPWIDAIMTQLRQEGWIHHLARHAVACFLTRGDLWISWEEGMKVFEELLLDADWSINAGSWMW…
Xenopus laevis (AAK94665) Cry 1	AAK94665	Cry_1	Xenopus laevis	616	MGVNAVHWFRKGLRLHDNPALRECIQGADTVRCVYILDPWFAGSSNVGINRWRFLLQCLEDLDANLRKLNSRLFVIRGQPADVFPRLFKEWKITKLSIEYDSEPFGKERDAAIKKLASEAGVEVIVRISHTLYDLDKIIELNGGQPPLTYKRFQTLISKMDPLEIPVETITAEVMEKCTTPVSDDHDEKYGVPSLEELGFDTEGLPSAVWPGGETEALTRLERHLERKAWVANFERPRMNANSLLASTTGLSPYLRFGCLSCRLFYFKLTDLYKKVKKNSSPPLSLYGQLLWREFFYTAATNNPCFDKMDGNPICVQIPWDRNPEALAKWAEGRTGFPWIDAIMTQLRQEGWIHHLARHAVACFLTRGDLWISWEEGMKVFEELLLDADWSVNAGSWMW…
Aedes aegypti (XP 001658195) Cry 2	XP_001658195	Cry_2	Aedes aegypti	553	MSSQQTVVHWFRKGLRLHDNPALLAAIRRCRDSPQQYALRPVFILDPAIVQWLRVGPNRWRFLQQTLADLDRNLRKINSRLYVVRGNPVDVFPKLFQEWNVSFLTFEHDIEPYSIKRDATVEEQAKKHGVKIQIEKSLTIYDPDAILKMNAGRPPLTYQKYGSLASTLKIPEPVATPKEIPSDCVPKQDSNERKRANCYDPPLLVELGVKEEDLGECKFPGGETEALRRLEDHMKRKSWVCSFEKPNTSPNSLEPSTTVLSPYVKFGCLSARLFMRELQTVIKGQKHSQPPVSLIGQLMWREFYYCAAADEPNFDKMVGNSICLHVPWDSNKEFLEAWTHGRTGYPFIDAIMRQLRQEGWIHHLARHAVACFLTRGDLWISWEEGQRVFEEFLLDADWA…
Anopheles gambiae (ABB29887) Cry 2	ABB29887	Cry_2	Anopheles gambiae	961	MRDKHTVHWFRKGLRLHDNPALREGLRGARTFRCVFIIDPWFAGSSNVGINKWRFLLQCLDDLDRNLRKLNSRLFVIRGQPADALPKLFKEWGTTCLTFEEDPEPFGRVRDHNISEMCKELGIEVISAASHTLYNLERIIEKNGGRAPLTYHQFQAIIASMDAPPQPEAAITLDVIGNANTPQYDDHDDKYGVPTLEELGFETEALRPPVWIGGETEALARLERHLERKAWVASFGRPKMTPQSLLASQTGLSPYLRFGCLSTRLFYYQLTDLYKKIKKACPPLSLHGQLLWREFFYCAATKNPTFDKMAGNPICVQIPWDRNAEALAKWASGQTGFPWIDAIMTQLREEGWIHHLARHAVACFLTRGDLWISWEEGMKVFEELLLDADWSVNAGMWMW…
Antheraea pernyi (ABO38435) Cry 2	ABO38435	Cry_2	Antheraea pernyi	788	MSAAAETLSAPRARSHVPAASLTSAPTPRRPHTKHTVHWFRKGLRLHDNPALREGLVNATTFRCVFIIDPWFASSSNVGINKWRFLLQCLEDLDSSLKKLNSRLFVVRGQPADALPKLFREWGTTALTFEEDPEPYGRVRDHNITTKCREVGINVISRVSHTLYKLDKIIERNGGKAPLTYHQFQALIASMPPPQPAEAPISIETLNGAKTPVSVDHDDRFGVPTLEELGFETEDLKPPMWMGGESEALARLDRHLERKAWVASFGRPKMTPQSLLASQTGLSPYLRFGCLSTRLFYYQLTELYKKIKRVRPPLSLHGQILWREFFYCAATRNPNFDRMEGNPICVQIPWEKNQEALSKWANGQTGYPWIDAIMIQLREEGWIHHLARHAVACFLTRGD…
Apis mellifera (NP 001077099) Cry 2	NP_001077099	Cry_2	Apis mellifera	570	MTGSRSSEINPKEGLYDEGGKHTVHWFRKGLRLHDNPSLREGLAGASTFRCVFVLDPWFAGSTNIGINKWRFLLQCLEDLDCSLRKLNSRLFVIRGQPADALPKLFKEWGTTNLTFEEDPEPFGRVRDHNISALCKELGISVVQKVSHTLYKLDEIIERNGDKPPLTYHQFQTVVASMDPPEPPVPTVTSACVGSAYTPLKEDHDDHYGVPTLEELGFDTEGLLPPVWVGGESEALARLERHLERKAWVASFGRPKMTPQSLLPSQTGLSPYLRFGCLSTRLFYYQLTDLYKKIKKAVPPLSLHGQLLWREFFYCAATKNPNFDRMQGNPICVQIPWDKNVEALAKWANGQTGFPWIDAIMTQLREEGWIHHLARHAVACFLTRGDLWISWEEGMKVFD…
Bombyx mori (NP 001182627) Cry 2	NP_001182627	Cry_2	Bombyx mori	730	MSAAPETLPPPSAQAHTPARPTHMSAPRRTPGKHTVHWFRKGLRIHDNPALREGIIDAVTFRCVFIIDPWFASSSNVGINKWRFLLQCLEDLDKSLKKLNSRLFVVRGQPADALPKLFREWGTTALTFEEDPEPYGRVRDHNIISKCREVGITVTSRVSHTLYKLDKIIERNGGKAPLTYHQFQALIASMPPPPPAEVTITPQMLNGATTPITDNHDDRFGVPTLEELGFETEGLKPPIWIGGESEALARLERHLERKAWVASFGRPKMTPQSLLASQTGLSPYLRFGCLSTRLFYYQLTELYKRVKRVRPPLSLHGQILWREFFYCAATRNPNFDRMEGNPICVQIPWEKNQDALAKWANGQTGYPWIDAIMIQLREEGWIHHLSRHAVACFLTRGDL…
Crassostrea gigas (AQM57602) Cry 2	AQM57602	Cry_2	Crassostrea gigas	547	MSKSSKRKHVVHWFRKGLRLHDNPSLREALKGSSSYRCVYILDPWFAGSSQVGINKWRFLLQCLEDLDTSLRKLNSRLFVLRGQPTDLFPKIFKEWNITTLSFEEDPEPFGKERDGAIQMLAKEAGVEVIVKTSHTLYDLQKIIAMNGGSPPLTYKRFQSVLAKMEAPSEPEETINSGFLVKTKTPIAEDHDDKYGVPTLEELGFDTEGLGPAVFHGGEAEALTRLERHLERKAWVASFERPKMSQQSLFPSQNVLSPYLRFGCLSARLFYWKLRELYRKVKKRKDPPLSLHGQLLWREFFYTVATNNPNFDRMKDNPLCVQIPWDKNPEALAKWAEGKTGFPWIDAIMMQLRQTGWIHNLARHSVACFLTRGDLWISWEEGMKVFEELLLDADWSVNA…
Danaus plexippus (ABA62409) Cry 2	ABA62409	Cry_2	Danaus plexippus	742	MSVAETLPLRARSPTAQKSSQPAGVPKEKHTVHWFRKGLRLHDNPALREGLVDATTFRCVFIIDPWFASSSNVGINKWRFLLQCLEDLDKNLRKLNSRLFVVRGQPADALPKLFREWGTTALTFEEDPEPYGRVRDHNIMTKCREVGIQVTSRVSHTLYKLDDIIEKNGGKAPLTYHQFQALIASMPPPPSAEPTISLETLNRAVTPISDNHDERFGVPTLEELGFDTEGLKPPIWIGGENEALLRLERHLERKAWVASFGRPKMTPESLLSSQTGLSPYLRFGCLSTRLFYYQLSELYKRIKQERPPLSLHGQILWREFFYCAATRNPNFDRMEGNPICVQIPWEKNQEALKKWANGQTGFPWIDAIMIQLRNDGWIHHLARHAVACFLTRGDLWISW…
Eurydice pulchra (AGV28717) Cry 2	AGV28717	Cry_2	Eurydice pulchra	550	MKMTGTNGSGKAKPKNVVHWFRKGLRIHDNPALRLGLRNCTTFRCIFILDPWFAGSSNVGVNRWRFLLQSLEDLDRSLRTFNSRLFVIRGQPAKALPELFKEWDTTILTFEEDPEPFGKARDANVVAMAKEMGIKVIVRTSHTLYKLDRIIETNGGKPPLTYKSFQNILSHIGPPSKPDSPVNREEINGGITPVSDDHDDKFGVPSLEDLGFDTDHLPNPVWKGGETEALTRLEHHLERKAWVASFGRPKMTPQSLYASPTGLSPYLRFGCLSPRQFYVKLNELFQKIKKLPPPLSIHGQLLWREFYYCAATNNPKFDHMEGNPICVQIPWDKNPEALAKWANGQTGYPWIDAIMTQLRQEGWVHNVARHAVACFLTRGDLWVSWEEGMKVFDEPLLDA…
Homo sapiens (NP 066940) Cry 2	NP_066940	Cry_2	Homo sapiens	593	MAATVATAAAVAPAPAPGTDSASSVHWFRKGLRLHDNPALLAAVRGARCVRCVYILDPWFAASSSVGINRWRFLLQSLEDLDTSLRKLNSRLFVVRGQPADVFPRLFKEWGVTRLTFEYDSEPFGKERDAAIMKMAKEAGVEVVTENSHTLYDLDRIIELNGQKPPLTYKRFQAIISRMELPKKPVGLVTSQQMESCRAEIQENHDETYGVPSLEELGFPTEGLGPAVWQGGETEALARLDKHLERKAWVANYERPRMNANSLLASPTGLSPYLRFGCLSCRLFYYRLWDLYKKVKRNSTPPLSLFGQLLWREFFYTAATNNPRFDRMEGNPICIQIPWDRNPEALAKWAEGKTGFPWIDAIMTQLRQEGWIHHLARHAVACFLTRGDLWVSWESGVRV…
Mus musculus (NP 034093) Cry 2	NP_034093	Cry_2	Mus musculus	592	MAAAAVVAATVPAQSMGADGASSVHWFRKGLRLHDNPALLAAVRGARCVRCVYILDPWFAASSSVGINRWRFLLQSLEDLDTSLRKLNSRLFVVRGQPADVFPRLFKEWGVTRLTFEYDSEPFGKERDAAIMKMAKEAGVEVVTENSHTLYDLDRIIELNGQKPPLTYKRFQALISRMELPKKPAVAVSSQQMESCRAEIQENHDDTYGVPSLEELGFPTEGLGPAVWQGGETEALARLDKHLERKAWVANYERPRMNANSLLASPTGLSPYLRFGCLSCRLFYYRLWDLYKKVKRNSTPPLSLFGQLLWREFFYTAATNNPRFDRMEGNPICIQIPWDRNPEALAKWAEGKTGFPWIDAIMTQLRQEGWIHHLARHAVACFLTRGDLWVSWESGVRVF…
Tribolium castaneum (NP 001076794) Cry 2	NP_001076794	Cry_2	Tribolium castaneum	535	MSGVVGDAGRASKGQDKHMVHWFRRGLRLHDNPSLREGLKGARTFRCVFVLDPWFAGSSNVGINKWRFLLQCLEDLDRSLRKLNSRLFVIRGQPADALPKLFKEWGTTALTFEEDPEPFGGVRDHNLTTLCQELGISVVQKVSHTLYHLQDIIDRNGGRAPLTYHQFLAIIACMGPPPQPEPPVTFNSLNGAHTPLTDDHDEKYGVPTLEELGFDTEGRLPPVWQGGESEALARLERHLERKAWVASFGRPKMTPQSLLPSQTGLSPYLRFGCLSTRLFYYQLTDLYKKIKKAFPPLSLHGQLLWREFFYCAATKNPNFDKMIGNPICVQIPWDKNAEALAKWANGQTGFPWIDAIMTQLREEGWIHHLARHAVACFLTRGDLWLSWEEGMKVFEELLL…
Xenopus laevis (AAK94666) Cry 2	AAK94666	Cry_2	Xenopus laevis	501	TSLRTLNSRLFVVRGQPADVFPRLFKEWGVSRLTFEYDSEPFGKERDAVIMKLAKEAGVEVVVENSHTLYDLDRIIELNGHSPPLTYKRFQAIISRMEIPRRPAPSVTRQQMEACRAEIKRNHDETYGVPSLEELGFHRENKGSAIWPGGETEALARLDRHLERKAWVANYERPRMNANSLLASPTGLSPYLRFGCLSCKLFYYRLQELYRKVKKNNPPPLSLFGQLLWREFFYTAATNNPKFDQMEGNPICVQIPWDKNPKALAKWAEGKTGFPWIDAIMTQLRQEGWIHHLARHAVACFLTRGDLWNSWECGVKVFDELLLDADFSVNAGSWMWLSCSAFFQQFFHCYCPVGFGRRTDPNGDFIRRYLPVLKAFPSRYIYEPWSAPESVQKQAKCII…
Biomphalaria glabrata (XP 013065471) Cry DASH	XP_013065471	Cry_DASH	Biomphalaria glabrata	534	MQTASENPSVAICLFRNDLRVHDNEALFTANQKGKFLLPLYCFDPRHHAGTYHFGFPKTGCHRLRFLLESVTDLRLKLQSMGSNLIVRLGKPEDVIAELVKNLNLQNNVAVVIQKEVTEEEVKVEQDIRSKCRVPLLTVWGHTLYHIEDLPFEPKHLPDVYTEFRKKVEDNLPVRKLINLPVQLNPLPMGIDQGLIPTFPDFGFSVPDRDPRSAFPFIGGESSALQRLNDYFWVTDNVSTYKETRNGMIGTNFSTKFSPWLAHGCLSPRKIYWELKRYERERASNQSTYWVIFELLWRDYFRYVSLKYGNKIFFSGGIKNEPTQWKTNHQHFKAWQEGRTGVPYIDANMRELAATGFMSNRGRQNVASFLTKDLQLDWRLGAEWFESLLIDHDVCSNYG…
Danio rerio (BAD08600) Cry DASH	BAD08600	Cry_DASH	Danio rerio	520	MSASRTVICLLRNDLRLHDNEVFHWAQRNAEHIIPLYCFDPRHYQGTYHYNFPKTGPFRLRFLLDSVKDLRALLKKHGSTLLVRQGKPEDVVCELIKQLGSVSTVAFHEEVASEEKSVEEKLKEICCQNKVRVQTFWGSTLYHRDDLPFSHIGGLPDVYTQFRKAVEAQGRVRPVLSTPEQVKSPPSGLEEGPIPTFDSLGQTEPLDDCRSAFPCRGGETEALARLKHYFWDTNAVATYKETRNGMIGVDFSTKFSPWLALGCISPRYIYEQIKKYEVERTANQSTYWVIFELLWRDYFKFVALKYGNRIFYMNGLQDKHVPWKTDMKMFDAWKEGRTGVPFVDANMRELALTGFMSNRGRQNVASFLTKDLGLDWRLGAEWFEYLLVDHDVCSNYGNW…
Mizuhopecten yessoensis (XP 021354530.1) Cry DASH	XP_021354530.1	Cry_DASH	Mizuhopecten yessoensis	482	MSSKVKVIVCLLRNDLRLHDNEVLQWANKTAEFVLPLYCFDPRHFQGTYHFGFPKTGAHRAKFLLESVADLQNTLKSKGSKVTNEELDVETGLQTNCSVKLQTFWGHTLYHRDDLPFGIKQLPDVYTQFRKRVEDQARVRKSFTMPDTLQPLPPGIEEGQVPSLQDLGLKAPAEDSRSVMSFRGGETVALDRLNHYLWQSDSVSTYKETRNGLVGSDYSTKFSVWLAHGCISPRHIYWEIKRYESERVANQSTYWVIFELLWRDYFRFVALKYGNKLFFQGGIQGKTIPWKQDQMLLKSWTEGKTGVPFVDANMREMAATGFMSNRGRQNVASFLTKDLKLDWRMGAEWFESLLIDHDVCSNYGNWLYSAGIGNDPREDRKFNMVKQGLDYDPEGDYVR…
Oryzias latipes (XP 004081133) Cry DASH	XP_004081133	Cry_DASH	Oryzias latipes	521	MASSRIVICLLRNDLRLHDNELFFWAQKNADHIVPLYCFDPRHYVGTYNFNFPKTGPFRLRFLLDSVRDLRNTLLSKGSNLVVRRGKPEEVVADLIKQLGSVSSVAFHEEVASEELNVEKKVKEVCAQMEVKVHTCWGSTLFHRDDLPFPHMARLPDVYTEFRKAVESKSRVRPVFPTPDRLNSLPPGLEGGAIPTAEDLEQTEPETDPRSAFPCSGGESQALARLKHYFWDTDAVATYKETRNGLIGVDYSTKFSPWLAMGCISPRYIYHQIKKYEQERTANQSTYWVIFELLWRDYFKFVGVKYGNKMFFIKGLQDKSLPWKRDTKLFDAWKEGRTGVPFVDANMRELAMTGFMSNRGRQNVASFLTKDLGLDWRMGAEWFEYLLIDHDVCSNYGNW…
Platynereis dumerilii (AIE57496) Cry DASH	AIE57496	Cry_DASH	Platynereis dumerilii	510	MSKPRVIICLLRNDLRYLDNEALLWAHRQGTHVLPIYCFDPRHYKGTYHFSLPRTGPHQLKFMLESIRDLKSTLQKHGSDLILRQGKPEVIVPAIIQQIGKENVSALVLQKEVTDEEVKVEEGLKKSCGVQLQTIWGATLYHLDDLPFKPQRLPDVYTQFRKTVESQGRVRPLVEMPETLRPLPEGVTSEDVPTATQLGCQESTFDERSAFPFTGGESSALARLKSYAWETDAVAKYKETRNGLIGHEYSTKFSSWLAHGCISPRQIYWEIKNYESQRVANQSTYWVIFELLWRDYFRFVGMKYGNKLFFEGGIFGKQIPWKRDENLFKAWKEGRTGVPFVDANMRELAATGFMSNRGRQNVASFLTKDLKLDWRMGAEWFESMPIDHDVCSNYGNWLY…
Takifugu rubripes (XP 003968037) Cry DASH	XP_003968037	Cry_DASH	Takifugu rubripes	521	MSGPRTVICLLRNDLRLFDNELFHWAQRNADHIVPLYCFDPRHYMGTYHYNLPKTGPFRLRFLLESIKDLRNTLLNKGSNLIVRRGKPEEVVASLIKQLGSVSTVAFHEEVTSEELDVEKRVKDVCAQMKVNVHTCWGSTLYHRDDLPFHHISRLPDVYTQFRKAVESQCRVRPVFPPPEHLKPLPQGLEEGTILTAEDLEQKEPVADPRSAFPCSGGESQALARLKHYFWDTDAVAVYKETRNGLIGVDYSTKFSPWLALGCISPRYIYHQIKQYESERTANQSTYWVIFELLWRDYFRFVAVKYGTKLFQVNGLQDKSVSWRKDMKLFNAWKEGKTGVPFVDANMRELATTGFMSNRGRQNVASFLTKDLGLDWRMGAEWFEYLLVDHDVCSNYGNW…
Xenopus laevis (NP 001084438) Cry DASH	NP_001084438	Cry_DASH	Xenopus laevis	523	MCVPSRVIICLLRNDLRLHDNEVLHWAHRNADQIVPLYCFDPRHYVGTHYFNFPKTGPHRLKFLLESVRDLRITLKKKGSNLLLRRGKPEEVIEDLVKQLGNVSAVTLHEEATKEETDVESAVKQACTRLGIKYQTFWGSTLYHREDLPFRHISSLPDVYTQFRKAVETQGKVRPTFQMPDKLKPLPSGLEEGSVPSHEDFDQQDPLTDPRTAFPCSGGESQALQRLEHYFWETNLVASYKDTRNGLIGLDYSTKFAPWLALGCVSPRYIYEQIGKYEKERTANQSTYWVIFELLWRDYFRFVALKYGRRIFFLRGLQDKDIPWKRDPKLFDAWKEGRTGVPFVDANMRELAMTGFMSNRGRQNVASFLTKDLGIDWRMGAEWFEYLLVDYDVCSNYGN…
Anopheles darlingi (ETN57794) Photolyase	ETN57794	Photolyase	Anopheles darlingi	558	MAKKETIIHWFRKGLRIHDNPALSLAVDKVRQNPTKYCLRPIFVLDPAIRKWLRVGPNRWRFLQQTLVNLDENLRTINSRLYVVRGNPIQIFPELFDRWNVSLLTYEHDIEPYAVQRDKTVEEHAREHNVTTHVEVSHTIFHPETIVKRNGGKPPLTYQKYASLASACTIPLPLPAPQKLPGKGVEPEKDSQERKDQSCYDPPTMNELDVDEGSLLECKFPGGETEALSRMEQCLSRKAWICSFEKPNTSPNSLEPSTTVLSPYLKFGCLSARLFYSRIQETIKGQKHSQPPVSLIGQMMWREFYYCVAAVTPNFDKMSGNDVCIQVDWDTNKEYLDAWTEGRTGYPFIDAIMRQLRQEGWIHHLARHAVACFLTRGDLWISWEEGQRVFEELLLDADW…
Anopheles darlingi (ETN59907) Photolyase	ETN59907	Photolyase	Anopheles darlingi	547	MTINNILWFRHGLRLHDNPSLLEALKSDCQSSNEPVKLFPVFIFDGESAGTRVVGYNRMKFLLESLADLDRQFRELGGQLLVFRGDSETVLRRLFEELNIKKLCFEQDCEPIWRERDERVTKLCETMDVKCVENVSHTLWNPNEVIQTNGDIPPLTYQMFLHTVDIIGEPPRPVGAPDFEFIEFGRIPAILASELKLYQQQHMPGPEEFGLTYDGNADIAFQKWIGGETRALESLGARLKQEEEAFREGYYLPTQAKPEILGPATSMSAALRFGCLSVRMFYWCVHDLFAKVQASSQFKCPIGQHITGQLIWREYFYTMSVRNPHYGEMDRNPICLNIPWYEPVDDSLVRWKEGRTGFPLIDAAMRQLLAEGWLHHILRNITATFLTRGGLWISWEAGL…
Anopheles gambiae str. PEST (XP 314748) Photolyase	XP_314748	Photolyase	Anopheles gambiae str. PEST	556	MAKRETIVHWFRKGLRIHDNPALTVAVDKVRANPAKYCLRPIFVLDPGIRKWLRVGPNRWRFLQQTLANLDENLRSINSRLYVVRGNPVEVFPKLFADWNVSLLTYEHDIEPYAVKRDSTVEEQARKHWVEVHIEKSHTIFDPEGIVKKNGGKPPLTYQRYATLASACKIPQPLPVPQKLPAKETSPEADKEERKNPSCYDPPTMEELDIEEASMGQCKFPGGESEALRRMNEILSRKAWVCKFEKPNTSPNSLEPSTTVLSPYLKFGCLSVRLFYSRIAETIKGQKHSQPPVSLIGQVMWREFYYCVAAATPNYDKMVGNGICTQIDWDTNKDYLEAWTHGRTGYPFIDAIMRQLRQEGWIHHLARHAVACFLTRGDLWISWEEGQRVFEELLLDADW…
Capitella teleta (ELU04573) Photolyase	ELU04573	Photolyase	Capitella teleta	597	MCEENAQIPGEPSKKKKKNVLYWFRRCLRLHDNAALVEVLKEADTFRCIFILDPWFAGASQVGINKWRFLLQSLEDLDSRLRKLNSRLFVIRGQPTDIFPKLFQKWDISALAFEEDPEPFGKERDSAVCTKSQDAGIEVIIKTSHTLFNLQKILDKNSGVPPLTYKRFQRILARMDPPPRPVEAVTSVTIGSVVTPINSDHDDQYGVPTLEDLGFDTDNLEAAVWKGGETEALSRLDRHLERKAWVASFEKPKMTPQSLMASPTGLSPYLRFGCLSTRLFYWRLTDLYRKVKKRTDMPLSIHGQLLWREFFYTAATNNPKFDRMVGNPICVQVPWDKNPEALAKWAECKTGFPWIDAIMTQLRQEGWIHHLARHSVACFLTRGDLWISWEEGMKVFEEQ…
Capitella teleta (ELU12703) Photolyase	ELU12703	Photolyase	Capitella teleta	564	MPSEGTRKSLRHRETLTGEKGDGDRDQVVVHWFRHGLRLHDNPSLMEGLRNCKELYPIFILDGEVAGTGTAGYNRMRFLHQCLEDLDKSFQKFGGRLYIFKGNPVDILAALFDEWQVTKLTFEQDPEPIWEDRDNKVKDLCMKRDVTYVERISHTLFHPDDVIEANGGNPPHTFSLMKQVLNMLGDPERPSSSPDLSLVSLPLSNDFDDRCALDTLKDFAGEYEMEEQEEPINKWIGGESRALDLLQGRLKLEENAFKGGFLQPNQYRPDLIGPPLTLSPHLRFGCLSVRYFYWAIHDIYSEVREELAPQSITSQLIWREYFYIMSVKNRNYAQMENNPICLQIPWYRDDNQLERWEMGKTGYPWIDACMNQLRREGWIHHVGRHAVSCFLTRGDLWIH…
Crassostrea gigas (AQM57606) Photolyase	AQM57606	Photolyase	Crassostrea gigas	511	MKTCAIHWFRKGLRLHDNPALQAACKVADDVKPVFILDPWFANNANVGVNRWRFLLQTLQNLDENLKKINSRLYIIKGKPADVFPKLFKNWGVSHLTFEEDIEPYALTRDSEIKKLADEHNVKVTSCVSHTLFDPQRIISKNGGKAPLTYQRLQTVLSSLGSPPKPVDSPSECKTKTESDHDKKYGVPSLEDLGKSEKECGPLLFPGGETEALRRLESMMGKKNWVCTFEKPKTAPNSLEPSTTVLSPYLKFGCLSPRMFYYKLQEVYNKAKHTSPPVSLLGQLLWREFYYCVAVDTPNFDKMEGNPVCKQIPWDTNESYLKAWKEGRTGYPFIDAVMTQLRQEGWIHHLARHSVACFLTRGDLWINWEEGMKVFEEYLLDADWSLNAGNWMWLSASAF…
Danaus plexippus (ABO38436) Photolyase	ABO38436	Photolyase	Danaus plexippus	501	MTKVASVIHWFRLDLRLHDNLALRNAINEAENRKQILRPIYVIDPDIKNRVGCNRLRFLFQSLKNLDTSLRKINTRLYVIKGKAIECLPKLFDEWHVKFLTLQVDIDADLVKQDEVIEEFCEANNIFVVKRMQHTVYDFNSVVKKNNGSIPLTYQKFLSLVSDVQVKDIIQISKGVSDECKASDYDSQGYDIPSLEEFGVNESELSECKYPGGESEGLKRLDVYMAKKQWVCNFEKPKSSPNSIEPSTTVLSPYISHGCLSAKLFYHKLKQVENGSKHTLPPVSLMGQLMWREFYYTAGSGTENFDKMVGNSVCTQIPWKKNDAHLKAWAEGKTGYPFVDAIMRQLKQEGWIHHLARHMVACFLTRGDLWISWEEGAKVFEDFLLDYDWSLNAGNWMWL…
Danio rerio (BAA96852) Photolyase	BAA96852	Photolyase	Danio rerio	519	MSHNTIHWFRKGLRLHDNPALIAALKDCRHIYPLFLLDPWFPKNTRIGINRWRFLIEALKDLDSSLKKLNSRLFVVRGSPTEVLPKLFKQWKITRLTFEVDTEPYSQSRDKEVMKLAKEYGVEVTPKISHTLYNIDRIIDENNGKTPMTYIRLQSVVKAMGHPKKPIPAPTNEDMRGVSTPLSDDHEEKFGIPTLEDLGLDTSSLGPHLFPGGEQEALRRLDEHMERTNWVCKFEKPKTSPNSLIPSTTVLSPYVRFGCLSARTFWWRLADVYRGKTHSDPPVSLHGQLLWREFFYTTAVGIPNFNKMEGNSACVQVDWDNNPEHLAAWREARTGFPFIDTIMTQLRQEGWIHHLARHAVACFLTRGDLWISWEEGQKVFEELLLDSDWSLNAGNWQWL…
Drosophila melanogaster (BAA12067) Photolyase	BAA12067	Photolyase	Drosophila melanogaster	540	MDSQRSTLVHWFRKGLRLHDNPALSHIFTAANAAPGKYFVRPIFILDPGILDWMQVGANRWRFLQQTLEDLDNQLRKLNSRLFVVRGKPAEVFPRIFKSWRVEMLTFETDIEPYSVTRDAAVQKLAKAEGVRVETHCSHTIYNPELVKAKNLGKAPITYQKFLGIVEQLKVPKVLGVPEKLKKMPTPPKDEVEQKDSAAYDCPTIKQLVKRPEELGPNKFPGGETEALRRMEESLKDEIWVARFEKPNTAPNSLEPSTTVLSPYLKFGCLSARLFNQKLKEIIKRQPKHSQPPVSLIGQLMWREFYYTVAAAEPNFDRMLGNVYCMQIPWQEHPDHLEAWTHGRTGYPFIDAIMRQLRQEGWIHHLARHAVACFLTRGDLWISWEEGQRVFEQLLLDQD…
Eurydice pulchra (AGV28718) Photolyase	AGV28718	Photolyase	Eurydice pulchra	509	MSVICWFRKGLRLHDNPALTAAIDQGMELFPVFVLDPWFVANARVGPNRWRFLHESLTDLDNSLKAIGSRLFILKGKPEEALVKYYSKFDVKAITWEYDSEPYSKERDQRIEEISESKGVKVIIKHGHTLYEAERIFKANGNKVPLTYQAMQKSMSNLGAPPKPKPAPSQLPSHCEPKNKALMTSTKFNIPSLEDLNIDVSELLPPLYPGGESEALKRMKKCLSKKQWICNFEKPKTSPNSLEPSTTVLSPYLKFGCLSSRLFYYELAKVYEGNKHSQPPVSLHGQLLWREFFYAVGALSPNFDRMEGNPICKQIPWSNDQKLLEAWKHVRLQGRTGYPFIDALMTQLKREGWIHHLGRHAVACFLTRGDLWQSWEEGMKVFEEFLLDADWSLNAGNWM…
Lottia gigantea (XP 009045182) Photolyase	XP_009045182	Photolyase	Lottia gigantea	525	MTSRSVHWFRKGLRLHDNPALLAALDKCVEFRAVFILDPWFVKNYKVGINRWRFLIESLTDLDNSLRKLNSRLYIIRGKPESVFPALFKKWKITQLSYEIDTEPYALRRDKAIDILAEELNVKILKHVSHTLYDTNRIIEKNGGKAPLTISKLQSIVKQVGNPSKPLDAPTLQHFKDIKIESDEDISENYKVPTLEELGQDPSLCGPVLYPGGETESLKRLENSIAKPSWIASFEKPNTEPNSLSPSTTVLSPYIKFGCLSPRLFYWKIQEVYDKVKKHTAPPVSLHGQLLFRELFYTVGYVTPNFDKMVDNPICTQIPWQNNEEYLKAWREGKTGYPFIDAIMTQLRQEGWIHHLARHAVACFLTRGDLWCHWEEGQKVFEEYLLDADWSLNAGNWMW…
Lottia gigantea (XP 009051269) Photolyase	XP_009051269	Photolyase	Lottia gigantea	548	MNSKNSYLRKGTSVLWFRHGLRLKDNPALLAAVKSCNEFYPVFIFDGEVAGTKTAAYPRMKFLVESLNDLDRQFRALGGRLYCFRGDPVKIFTNLFVEWNVSKLTFEVDPEPIWQERDDKVKGLCERHNVDWEEFHSHTLWNPNEIIENNGGHPPLTFDLFKQVSELVGSPARPEPDADFTHVNFGSKSDDDDNKFKIPSCEELGVYCEDEKQKKPYNNYIGGETRGRKLLDSRMKVESLAFESGYCMPNQYKPDLTGPPLSLSPHLRFGTVSVREFYWKILDAYAEVYPNQEAPVSVIAMLIWREYFYTMSVNNLHFNTMKDNPVCLNIKWYKNQEHLDRWTNGKTGFPWVDACMNQLRSEGWLHHVGRHMVSCFITRGDLWLSWEDGLKVFDKYLID…
Lottia gigantea (XP 009064438) Photolyase	XP_009064438	Photolyase	Lottia gigantea	512	MNEQDNVPAKHSIHWFRRGLRLHDNPALIEAVKGATTFRCVYILDPWFASSSNIGVNKWRFLLECLEDLDSSLRKLNSRLYVVLGQPVAVFPSLFKKWKITALTFEEETEPHGRNRDNVITSLAHDAGVEVIKKTSHTLYNLQDIIQINSGKPPLTFLRFQSLLCVMGPPNGTVNKLTEKLINNCENTVQSDHDEKYGVPDLATLGFDCANLNKIAFKGGETEALCRLHRHLERKAWIASFETPKMTPESLMPSQTTLSPYLRFGCLSAREFYWQLRDLFKKLNRGEEPSLAMYGQLLWREFFYLVARDNMKFDQMQGNPICVQIPWDKNSTALAKWTAGMTGYPWIDAIMTQLKKDGWIHHLARHAVACFLTRGDLWLSWEEGMKIFDEYLLDADWSI…
Xenopus laevis (NP 001081421) Photolyase	NP_001081421	Photolyase	Xenopus laevis	526	MRHNSIHWFRKGLRLHDNPALLAAMKDCAELHPIFILDPWFPKNMQVSVNRWRFLIDALKDLDENLKKINSRLFVVRGKPAEVFPLLFKKWKVTRLTFEVDIEPYSRQRDAEVEKLAAEHDVQVIQKVSNTLYDIDRIIAENNGKPPLTYVRFQTVLAPLGPPKRPIKAPTLENMKDCHTPWKSSYDEKYGVPTLEELGQDPMKLGPHLYPGGESEALSRLDLHMKRTSWVCNFKKPETEPNSLTPSTTVLSPYVKFGCLSARTFWWKIADIYQGKKHSDPPVSLHGQLLWREFYYTTGAGIPNFNKMEGNPVCVQVDWDNNKEHLEAWSEGRTGYPFIDAIMTQLRTEGWIHHLARHAVACFLTRGDLWISWEEGQKVFEELLLDADWSLNAGNWLWL…
