# Supplementary material for: Biological rhythms in the deep-sea hydrothermal mussel Bathymodiolus azoricus
Source: Nat Commun. 2020 Jul 10;11:3454. doi: 10.1038/s41467-020-17284-4 (PMC7351958; doi:10.1038/s41467-020-17284-4)
Supplement: Supplementary file 11 — Source Data [file 41467_2020_17284_MOESM11_ESM.xlsx]

## Sheet: Figure5
Source Data. Raw data associated with Figure 5.
In situ experiment
	Samples (normalised counts)
Transcript	T0M3Br2	T0M4Br2	T0M5Br2	T0M6Br2	T0M7Br2	T1M1Br2	T1M2Br2	T1M4Br2	T1M5Br2	T1M7Br2	T2M1Br2	T2M2Br2	T2M4Br2	T2M6Br2	T2M7Br2	T3M1Br2	T3M2Br2	T3M3Br2	T3M4Br2	T3M6Br2	T4M1Br2	T4M3Br2	T4M4Br2	T4M5Br2	T4M6Br2	T5M1Br2	T5M3Br2	T5M5Br2	T5M6Br2	T5M7Br2	T6M1Br2	T6M3Br2	T6M5Br2	T6M6Br2	T6M7Br2	T7M1Br2	T7M2Br2	T7M3Br2	T7M4Br2	T7M7Br2	T8M1Br2	T8M3Br2	T8M4Br2	T8M5Br2	T8M7Br2	T9M1Br2	T9M2Br2	T9M3Br2	T9M5Br2
bmal	124.897	25.2174	26.2008	31.9205	26.9192	10.8783	92.2718	21.507	78.1146	14.8978	16.5193	9.38272	31.7693	84.762	18.7746	16.1386	25.1389	11.0594	32.4209	78.5699	22.773	72.6149	66.9073	134.447	11.1468	56.1654	6.52378	38.0567	12.1908	20.8133	60.5725	10.5355	10.0648	6.70105	26.889	12.0099	103.916	18.6027	14.8138	263.251	13.3654	32.5297	27.0708	13.2587	138.796	20.6543	13.7234	12.8673	12.2868
Clock	7.16622	11.2077	5.24015	11.9702	16.3438	21.7567	21.8277	20.5294	14.3659	26.816	21.6816	14.5953	25.9931	4.08492	13.8339	12.3413	24.1334	15.081	14.1841	16.0926	11.8816	18.1537	17.2047	16.3516	19.2536	1.93674	10.873	18.5405	18.2862	13.8756	23.0752	15.3244	14.6397	16.274	24.8207	17.553	12.5416	11.7491	9.25861	28.7351	45.8241	27.4469	9.0236	12.2388	21.0297	23.4708	12.6678	9.89795	17.0125
period	170.966	183.994	153.711	139.652	155.747	172.076	119.06	129.042	147.25	124.148	149.706	136.571	147.294	113.356	116.6	148.095	119.661	118.637	145.894	124.008	147.53	170.443	54.4816	117.187	150.989	154.939	108.73	135.638	157.465	178.07	149.989	229.866	137.247	223.049	160.3	165.367	167.52	106.721	211.096	89.9131	129.835	142.317	143.475	147.885	128.281	122.048	123.511	140.551	146.496
timeout	82.9234	110.209	136.244	62.8434	117.291	115.706	80.3658	153.482	114.927	123.155	103.246	162.634	80.8674	106.208	124.505	109.173	97.5391	82.4428	102.328	113.595	81.1908	99.8455	121.389	161.699	283.737	119.109	58.714	94.6539	158.481	111.004	188.448	133.131	152.802	109.131	83.7697	91.4601	156.77	75.39	137.027	120.502	109.787	226.691	100.162	95.8705	88.3246	214.993	85.5074	100.959	104.91
timeless	54.2585	62.5765	54.1483	63.8409	37.4946	54.3917	45.6398	53.7675	63.7487	54.6253	48.5255	417.01	50.0608	45.9553	49.4067	39.8718	39.2168	64.3456	38.4998	66.2638	58.4178	76.6491	52.57	65.4065	67.8942	56.1654	41.3172	41.96	52.8269	48.5644	27.8826	57.4665	64.0486	67.9678	56.8807	56.3542	60.9162	52.8709	51.8482	57.4702	56.3255	67.0925	44.2156	27.5373	48.3683	46.0028	67.5614	38.602	38.7507
photolyase	17.4037	114.879	119.65	35.9105	102.87	107.795	49.6085	65.4986	117.621	46.6798	51.6229	37.5309	64.5014	78.6347	66.205	61.7064	67.3724	65.351	90.1706	88.0362	62.3783	82.7003	43.9676	34.5201	63.8408	62.944	39.1427	75.1377	36.5725	98.2851	112.492	125.469	103.393	47.8646	97.2142	128.414	113.77	51.8918	119.436	52.8355	92.6029	105.722	128.135	47.9353	60.9861	49.7582	52.7824	88.0918	72.7757
cry1	31.7361	11.2077	21.834	38.9031	35.5718	18.7899	29.7651	13.6863	40.4041	20.8569	21.6816	33.3608	17.3287	19.4034	16.7983	15.1893	21.1167	40.216	26.342	27.4521	25.7434	25.2135	14.3373	21.8022	33.4404	30.9878	40.2299	33.1777	36.5725	34.6889	65.3798	35.4377	33.8543	28.7188	15.5129	34.1821	75.2494	26.4355	29.6276	24.1004	14.32	23.3807	34.2897	11.2189	12.6178	42.2475	28.5025	27.7143	28.3542
cry2	0	5.60387	6.98687	8.97763	16.3438	0	0	0.977591	3.59148	5.95912	0	2.08505	1.92541	0	5.92881	3.79732	13.0723	23.1242	6.07892	4.73313	13.8618	0	0	0	5.06673	0	17.3967	6.8307	0	0	2.8844	7.6622	10.9798	125.405	0	4.6192	0	3.91636	3.70345	3.70776	1.90934	2.03311	7.21888	9.17909	6.3089	0	6.33388	2.96939	0
Laboratory experiment
	Samples (normalised counts)
Transcript	T0M1Br2.LH	T0M2Br2.LH	T0M3Br2.LH	T0M4Br2.LH	T0M5Br2.LH	T1M1Br2.LH	T1M2Br2.LH	T1M3Br2.LH	T1M4Br2.LH	T1M5Br2.LH	T2M1Br2.LH	T2M2Br2.LH	T2M3Br2.LH	T2M4Br2.LH	T2M5Br2.LH	T3M1Br2.LH	T3M2Br2.LH	T3M3Br2.LH	T3M4Br2.LH	T3M5Br2.LH	T4M1Br2.LH	T4M2Br2.LH	T4M3Br2.LH	T4M4Br2.LH	T4M5Br2.LH	T5M1Br2.LH	T5M2Br2.LH	T5M3Br2.LH	T5M4Br2.LH	T5M5Br2.LH	T6M1Br2.LH	T6M2Br2.LH	T6M3Br2.LH	T6M4Br2.LH	T6M5Br2.LH	T7M1Br2.LH	T7M2Br2.LH	T7M3Br2.LH	T7M4Br2.LH	T7M5Br2.LH	T8M1Br2.LH	T8M2Br2.LH	T8M3Br2.LH	T8M4Br2.LH	T8M5Br2.LH	T9M1Br2.LH	T9M2Br2.LH	T9M3Br2.LH	T9M4Br2.LH
bmal	13.7871	21.8308	84.2722	14.8833	27.7161	61.6124	42.1371	31.7204	22.5484	58.3844	4.21686	44.4387	25.4588	6.37098	9.60283	34.1047	68.3393	15.2506	18.7089	17.4396	81.2894	16.6895	23.4315	10.0145	22.1542	55.5797	30.7007	14.338	16.4521	14.4083	21.9252	35.5514	22.3737	13.9527	16.6483	12.535	24.1125	7.20573	9.0765	18.1211	13.7593	73.1791	13.0633	21.1121	10.6438	21.5362	25.511	19.9191	21.2161
Clock	38.6039	34.17	38.8949	39.9988	83.1482	36.4073	33.1989	27.1889	30.3913	34.4564	32.6807	20.3677	84.8627	93.9719	24.9674	24.6312	42.4812	38.5752	14.2544	7.75093	36.2374	35.1358	55.875	58.4179	17.7233	21.3768	25.4378	19.7147	10.3908	34.5798	24.3614	17.7757	45.6423	54.0666	23.1227	16.7133	51.7971	39.1168	41.7519	56.1753	42.3364	54.2068	27.8683	27.1442	57.0893	20.6747	24.6313	20.8677	74.7177
period	119.948	141.426	143.541	156.274	106.707	160.566	104.704	143.195	132.349	86.141	139.156	129.613	168.782	89.1937	103.711	113.682	103.432	91.5039	108.69	146.299	120.465	176.557	120.762	138.534	139.128	99.1884	128.066	138.003	109.103	122.95	149.416	176.646	140.507	121.214	149.835	180.712	159.857	106.027	87.1344	98.7599	119.6	84.9239	191.595	98.5234	100.632	111.127	104.683	89.1619	129.142
timeout	45.4975	56.95	87.9765	84.6487	49.8889	68.147	45.9677	76.129	53.9201	85.1839	72.7408	38.8838	65.0614	103.528	23.0468	45.4729	97.8914	51.1345	63.2538	63.9451	63.6604	56.2172	40.5545	131.857	54.9423	47.884	75.4361	71.69	45.8926	68.1991	93.3853	58.882	42.0625	49.7064	45.3205	58.4965	50.011	85.4393	89.8574	84.263	61.3877	46.9792	40.0607	59.3151	53.2188	34.4579	45.7438	26.5589	39.665
timeless	70.3144	77.8316	61.1205	39.9988	36.0309	79.3493	39.5833	40.7834	70.5863	60.2987	60.0902	90.7289	44.3172	58.9316	25.9276	122.208	59.1042	49.3403	51.6721	78.4781	59.7428	52.7037	35.1472	285.413	70.0072	69.2609	86.8392	52.8713	50.2221	109.503	69.8359	86.6565	60.8565	51.4504	37.9212	58.4965	102.701	55.587	49.9208	58.8935	70.9134	46.9792	79.2505	76.4059	44.5103	98.2051	82.6907	70.1913	62.726
photolyase	24.8168	52.2041	58.3423	96.7413	88.6914	66.28	108.535	70.6912	41.1754	22.0138	55.8734	35.1806	60.3468	50.9678	21.1262	97.5772	60.9513	37.6781	123.835	86.2291	44.0726	50.9469	36.0484	60.087	20.3818	41.0435	35.0866	36.7411	60.6129	46.1064	95.0094	87.7674	45.6423	75.8676	129.487	62.6748	42.8666	62.7927	48.1055	55.2693	86.7896	37.9447	66.1872	26.1389	56.1217	44.7953	43.1048	41.7353	88.5543
cry1	34.4678	41.7633	22.2256	48.3707	0	48.5431	24.2607	42.596	30.3913	43.0705	43.2228	46.2903	33.9451	9.55647	32.6496	38.8414	26.7816	28.7071	34.745	18.4084	16.6496	36.8926	49.5665	25.0362	24.8127	17.9565	29.8236	27.7799	27.7088	36.5009	48.7227	69.9918	21.4788	38.3698	24.9725	33.4266	33.043	16.4702	38.1213	31.7119	26.4602	27.1034	36.5772	26.1389	29.9961	31.8736	31.6688	33.1986	23.9835
cry2	5.51485	1.89833	3.70427	3.72082	2.77161	8.40169	7.66128	7.25038	25.4895	1.91424	2.10843	19.4419	20.7442	14.3347	1.92057	46.4202	4.61752	20.6332	7.12718	0	1.95878	12.2975	9.0121	0	1.77233	6.84058	11.4031	1.79225	3.4636	25.9349	12.1807	9.99882	4.47474	28.7774	3.69963	12.535	11.6097	12.3527	1.8153	1.81211	10.5841	14.4551	5.22531	3.01602	5.80569	23.2591	7.03751	7.58825	2.76732
[truncated: 16 more columns]
